# Supplementary material for: Improved annotation through genome-scale metabolic modeling of Aspergillus oryzae
Source: BMC Genomics. 2008 May 23;9:245. doi: 10.1186/1471-2164-9-245 (PMC2413144; doi:10.1186/1471-2164-9-245)
Supplement: Additional file 1 — The assembled EST sequences of A. oryzae. The FASTA file provides that 9038 assembled EST sequences. The title name of each sequence indicates dbEST ID, User ID and Genbank accession number. [file 1471-2164-9-245-S1.fas]

>dbEST_Id: 50961947,User_Id: ZY084048,GenBank_Accn: EY424375
ACTTGAAATAGTTACTTCGATACTCTGGCCCTATACAATCATTTTACAACTGAGCAACGG
CAACTATAGAGGGCTGTCATCCATACATAACTACATAATACCTAACCCACCTCCTATGGC
TTTAGCTCAATGCATATTCCCCCAAATTAAATCGCTTACATCCTGAAGTGACACTGGCTG
TTTCTGATATTGCAGGCTCTCCATCAGTCAGACGAGTGTTGCACACGCTATCGAATCCGA
TATGGCCGTGACTCTGGACATAACTGATCAGCCTCGACCGACCTCGATAACACTGGAGAA
TAGCGGTAATGCGCGGCACGAGATTTCAAATGGGAACTGCCAATGTCAGGACAGCAATTC
TAGCTCTGATTTTCGGGGCAAAATACCCAGGGCCTCTGTAGGAGATGGAGTTCATAAATC
ACAGAATGAACCGAACATGACGATGCCTTCCAATAATCAATCTGCAGTTGCAAAAAGTTC
CAACTCCAATACTTCTGGTGAACCTGGAAAGTTCAAAAAAATGGGGATTCGCTGGGCACC
GCTAAATATTGGTCTGGAACGTCGCCTCCAAACATTTGTGGTATTGTGTCATACTTTGAC
TATCGCCATTTTTCTAACCAGCTTCTTCTTCGCGTGTGCTATACCATTATCTTGGCCTAT
CCTATTGCCTTATCTGATTTACATATCGCTCTTTTCAACGGCTGCTACGTCTGGGACCTT
AAGTGGCCGGTGCAATTACTTGCGATCTTTACGCATCTGGTCAATTTATGCGTCTTATTT
CCCGGCCCGTTTACATCGATCTGAACGTCTTTTGCCGACACGGAAATATATATTTGGGTA
TCACCCCCATGGGATCATCTCACATGGCGCTTTCGCGGCCTTTGCGACTGAGGCGCTCGG
TTTCTCTAAGCTCTTCCCGGGAATTACCAATACGTTGCTTACCCTCGACTCTAATTTTCG
GATTCCTTTTTATCGGGAGTATGCTCTTGCTATGGGTGTTGCTAGCGTCTCTCGTGAGTC
ATGCGAGAACCTTCTTACTAGAGGTGGCACCGATGGTGAAGGCATGGGGCGTGCTATCAC
TATTGTCATTGGTGGCGCCCGCGAATCTCTCGATGCCTTTACTCACACGCTTCGCCTTGT
TCTTAAGAGACGAAAGGGGTTTATAAAACTTGC
>dbEST_Id: 50961948,User_Id: ZY081274,GenBank_Accn: EY424376
CGGACGCGTGGGCGCTGGCTTTGGCGCAGGTANATTATATANAACGGAGTATGAATCGAG
ATCCCCACCCAGCAACACCGATTACTTGGTACAATAACAACCACGAAGATACTATTTTCA
AGCCTTCGATTCGCTCACGCGACCCCCATCCTTCCGTGTATCACTAGTCGTGACGACCTC
CTCAACGTGCAGTGTATCTGCCAGCTCTCGAGCCTTTTCGGTAGCGGCAGCACCGCCAAC
CATAGCGGTCTCCCCGTCGAAGTAGCGAGCGATTTCCTCCAGGGGGGTATTACGTGTCTC
AATGTAGAAGAACCAGACCACCACCAGCTCGAATCCAAGCCACACACAGTAGAAGATGTA
ATACTTCCAGCCAATGTTGTCAAGGGCGATGGGGTTGATGTATTGGTTGAAGAAAAGCGC
GGCATCAATGCAAAACCACACCACTGTCATACCCTTGGCGCGGATACTGTACGGGAGGAT
CTCCACCGTGTAACCCACCAGAAGGCCCGACCAAGCAATGTTG
>dbEST_Id: 50961949,User_Id: ZY082767,GenBank_Accn: EY424377
CACGAGACCCGTCAGGGCAGGATCTCAATGCAACTCTCCGGCTGCAAGGTGAAGATCAAG
CGGGAGCACGACGCCAGACATCAGAGCAGAGTCAAATTCCAAGAGCATCGAATACAACCG
AATCATCTACGAGCTCGGTCAGTTCAGGGGCTCCAGTTACAGTGCCACGTCGGGGTGTGA
ATAGTATTCCATCACCGTTGAGTGCATCACGGAGGGGAGAGCTGGCCCATCTCAGTCCCC
GGAGGTTGAATAATTCCGGGAGGGACACGAGTGATGGTACACCGAGTATGGGAAGCAGCT
ATAGTGATCTTGATGACGCAAGTGTCACGCAATCGGCTCTTGAGGAGGCTCTTTTGAGTA
ATATGCAACATGGTGGTATGGCGAGTCGCATGAGTACAATCAGCCAGGCATTACGAAGTC
GATATTTGTGAGGGTTGGTTTGTTACTCAGTCTAAAATCTTTGGTTTCGAGAAACCACCC
GGGGTGTACAAACGCCGGAAAGCGCCTTGTTTACAACACCCTTCGGCTACCAATCAAGAG
TCGATAACCCCTAAGCCTGAATACACTGTGATGCAGGGTTGCTTTTATCTGTTAGATATG
AGACGCACATGGGTAGCTGTATCAAAAACTTACGGNTCCAATACGCAAAGCGGACAGTAA
CGTGTATAATGGATCCTTCTACAAATCACGCAATCATACGCTGTACCATCTCNNAAAAAA
AAAANANANANNNNNNNNNNGCCCAG
>dbEST_Id: 50961950,User_Id: ZY111323,GenBank_Accn: EY424378
GTGGCATGCCGCACGATCGCAGATTCGCCAGACGGCGTCGGCTGAGTCAGATGCAGCGCT
GAGCCTTATATCGAGCCTACAGCCGGCACACTACCAGGCATTCTGGGCACCTTGGTTGAA
AACATCCTTTGCTTGTATCATGAATCTTCTGTTCCTTCTGACGGTTACCGCTCACCAACT
ATGTGGTTCTGAAGGCACATATCCTAGGGAAGAATACAGGCGGCACAGGCAGACTCTTGA
TCGGGCGAGAATGGTATTTCGTTTGCACGCAAAAAGTCTAGATATCATTCGATTTGCCCT
TTTACGCATCGACGCGGTATTTTGGATCGGGTGGGAGAGGGTCTTGGGCTTCCCTTGAGC
ACCTTACTATTGGAACTATAATAATGGCAATGGCCAGTGCAGTCTGACAAAGGGAGGATG
CACAGGTTCACGAAAAGTCCAACTGTGAAACCGATGCGCACATGGCCAGTTTGGTGGCAG
TCTAGGCCAGAAATGCTTCATCTCTGCAGCAAATCTCAACACAATGTTGGAATTTCTTCG
ATGGTACGCGGATATCTCGCTTTGTCAGCTCTTTTGCATAACCACCGCACGCCGGATTCA
CCACCAGCACCGGATGATGCTGACGGGCTTAACAATCGATAAGATATGTAGTCAAGTAGA
GGCAGCTATTGGTGACCTCCTTACAGCTCTTCAGATCATATCCGAAGATGCCGGAATATC
CGTTGCGGATCTCATCGATGACGTCGTCTTTCCCGATATGGACATTGACTTGCTACTCTC
CCTCGTCATCGTCAGCAGATTTCGTGAAGAGTTGGGCCTGGATAGTTTCTAACTAGATTC
CGTCTTCCTCGATAGCCCAACCATGGCAGGCTTAACATCGTTCCTCACAGACGACTCAAG
CTCGAGTTCAATTGCGGCAGAAACGTCAAGTAGGAGCCCAAGCCCGGTCGAACGAGTTTC
GCTTTTTGAGGACAGAGTAGATGGTACTCCCATCTCATCGCAGGACAGTGACACCATGGA
ACAGATTCAAACTGTCCGCCAGGCTACCTCAGTTGTCCTCCAGGGCTCTCCGAAAACCTG
TAGCAGAACTTTATTCCTCCTCCCAGATGGGTCAGGCTCTGCCACATCCTACGCTTCGCT
TCCTCGAATCGATAAAGACACTTGTGTTATTGCGCTCAACTCTCCATACATCAAGGAACC
CTCGAAGCTCCTCTCCTGCTCGCTTGGCCATCTCCTCGAGGGGATACCTGAATGAAATGC
GTCGAACCCGAAACAAACGGGGCCCTAACCACTTGGGG
>dbEST_Id: 50961951,User_Id: ZY030162,GenBank_Accn: EY424379
AATGTGTTGGTTGCGCCGACCGCAGTGCTTATGACTTAACTGTGCACAAGAACAAGACCG
GAGCTCCTCTTGTTGTCCGTGAGCCTCGCGCCGAACCCCTCAAAATTGAAGAATGGCAGG
TCGACTTAGACAAGAAGAAGTTCGGCCCTCGCTTCAAGAAGGACGGCAAGACTGTTGCAG
CCGCTGTCGAGGCTCTCTCCCAGGAACTCCGGGAGAAGTTGGCTCTCGATCTGGAGCAGC
AAGGCAAGATCGAGGTGGATGTGGAGGGCGTCAGCTCAGGCAAAGTTGAGCTCGATAAGG
AATTGATCAAGATCGAGAAGCGGACAAGGGTAGAGAATGTCCGTGAATACACGCCCAACG
TCATTGAGCCATCGTTTGGCATTGGCCGCATCCTGTACAGTACCCTCGAACACGTGTACT
GGTCCCGAGAGGGAGACGAAGCGCGTGGTGTCTTGTCCTTCCCTCCAGCAATTGCTCCTA
CCAAGGTTCTCATTGTCCCTCTCTCGAACCATGCCTCTTTCCGTCCTCTGTCACATCGTC
TGATGATGAAGATGCGGCGCATGGGCATCTCCAACCGGGTTGACGATTCCTCGGCTAGCA
TTGGAAAGCGGTACGCACGCAATGACGAACTTGGCACGCCGTTTGGTATCACTGTTGATT
TCCAGTCGGTGAAAGACAACACTTTCACCCTGCGTGATCGTGACTCAACTAAGCAAGTCC
GTGCTAGCGAGGATGAGATTTTGCAGGCTCTCAAGTCCTTGGTGGAAGGCGATGAGACAT
GGGAAGACATTCGCAAGCGACTGCCTGAGTTCACTGGACAAGAAGTTGATTAGATTACAT
TACAACCGCATTAGAAAAGAGGTGAAGAGTGTTCGAGACCTTTGCAGATATCCGGCAGAA
AGTATGATTATGATTTCTACTTAGGATTTCATCCTTTACTTCTCGATTCCATTCCAGAAT
ATAAAGTGATTCTTATCTAAAAAATAAAAATAAG
>dbEST_Id: 50961952,User_Id: ZY111034,GenBank_Accn: EY424380
CTTCTTTGCCCTTGATAAGATGAGAATCTCCGCTCACAACGCCCATGATACGCCCGCTAT
ATCTCCGTATCATCCCAAACCACTGTCTCACTAGACTCTTCTTGCTATGAGCTTTTACCC
TTATTCCGAAAATGCCTCTATCGTATCAGGAGCACTACTATTGCGGGTACTATTAGACCC
TATTATTAAGACACCCCCGTTACGACACGTATTTTACAGCTTTTGTGGAGCTAGACTTTT
GTGAATTTTGCTAGTCCCTGTAGCTAGATCATATCCATTCGAAGTTCCAATACAAAAGAA
AAAACCATTCTTATACCTCC
>dbEST_Id: 50961953,User_Id: ZY029111,GenBank_Accn: EY424381
CCTGTCTTTTCTCAATCAAACTCGTCGTATCTTACTTCCACATAAACACACATTCAAAAT
GCCTCGCCAATTCTTCGTCGGTGGTAACTTCAAGATGAACGGTACTGCGGAAAGCATTAC
CGCCATCATCAAGAACCTCAACGAGGCCAAGCTCGACGAGACCACCGAAGTCGTCGTCTC
CCCTCCTGCTCTCTACCTGACCCTCGCCCAACAGGTCGCCGACGAGAAGAAGAAGGTTGC
CGTTTCCTCCCAGAACGTCTTCGACAAGCCCAACGGTGCTTTCACCGGTGAGATCTCGGT
TTCTCAGCTGCAGGATGCCAAGATCCCCTGGACCATCATTGGACACAGCGAGCGCCGTGT
CATCCTGANAGAGACTGACGAGTTCATTGCTCGTAAGGTTAAGGCTGCCATTGACGGTGG
CATTAGCGTCATTNTCTGCATCGGTGAGACTCTTGAGGAGCANTGGTCTAAGGTCGGCAT
TGCCTACGAGCCCGTCTGGGCCATTCGTACCCGCNAGGGTCNCTACCACCCCAACAGGCC
AGGAAGGCCCACCCCGGCATTCCGAAAGTGGTCGGCCGATGCCATTTCGCCCCGAAGCCT
TCGAAAAACACCCGTTTCATCTAACGTGGCTCCGTCAACGAAGAGAACTGCCCCGAGT
>dbEST_Id: 50961954,User_Id: ZY081290,GenBank_Accn: EY424382
CTAAGTTTTGCCAAAGCTGCCAATATACCATCACTCATTCCTTCCTGCTGAGCAGCTTTG
TCCGGATGGACACGTTCAACGAGGCTGCCCTGAGACACCACATGCGCGACTTCTGATTCT
GCTGCTAGTATTGCCTCTTCATCCTCATCATGTGCATTCATTGAAGTTGACATTTCGGTG
TTTCGACTCGTAGGTTCGTTGTTCTTTTGACTATTTAAGTCTTTTGCAGGTGCCGCTATT
TTCTTCGATGCCTCCACCCTAAAGTCTTCTCTCACCGCATTACACCACTGCCGAACTTTC
TTCTCACCCCAGCCGGGTACAGCGCTGATCTGTTCTGGCTGCGCGTTGATAGCATTTTGC
AGACTTCCAAATGTGGAGATGAGACTCGCCGCATCGGACTTATTTATGCTTCTGGGAGCC
GTTACAAACTCAACAAGTGACTCCTTATACGATTGCGCTTGCTGGGTGCGGATTGCAGTC
GGTTGGGAGTTTTCGGAGGACTTGAATAATTCTAAATAGTGCGCAGCTTCAGGAGCGGAC
CAACAAAGGGTCAGGGTGAGGTTGTTGATGATTGAGGTTTTGGATAGCTCCTTTAAACTG
TTTTCATGGTTTGGGAAGTTTTCCATAATCAAGAGAATACGAAGCCGATTCTTTCCCTGG
GAGGAGTTGGAATTGAGAATAGAATGTAATCCAGGAAGTTAAAGCGGGGAATAATTTCAA
ACGGAACGGCGGGGGGTCGGACGAATAATC
>dbEST_Id: 50961955,User_Id: ZY087067,GenBank_Accn: EY424383
GCAATAATGGCGGACAGCAAGGAAGCCGGAAAACCAGACCAAATATTTACATCGGCGGAT
CGCATACGCCAATTGAACGAAGTGGACAAGGACGTGGCAAGACTAATTCACTCCGCTGGC
CTCGCGATACAAGCCCTCACCAACGCCAGATCAAGCGACTCGGCAGGAGATAACTCCCTC
GATTCCCACAAAGCTCGGTTCAAAGAGGCTACATCCCAGTACTTTGCCCTCCTGTCGTCT
ATCGACGTGCGATTGCGCCGTCAAGTCTACGCCTTAGAAGAGGCTTCTATACTTGCTCCG
GATTCGTCCTCCAGGACAGGCGATCTACCTGGCGCGAGCGGGGGAACTGCGGCTGCGGCG
AACCCGTTGGATGTCAGCTGGCTTAATAGCCGAAAGGATACCGTAGGCAAGGACAAGGAG
GCAGAGCTTTGGGCGGCTGCGAGGGGATTTGTCGAGCAAATCAGCAATCCTGGGGTGAAG
GCTGAGAATACTCGTGAGGGGGATGGAAGTTGATTGAGCATTCATTTCGCCTGCACCCCA
CTTCGAAGGGAACGAATCGGTATTTCCCAAACACTGGATACAGTTACAATAAGGTGGTCA
ATATTTGTCACCTTCATTGTACGCTCAACAGTCCACCCCTGGGGGTATCCCTTGTCTCGC
CTCTGTCTCTCTTTTCACTGTCTTGCC
>dbEST_Id: 50961956,User_Id: ZY087823,GenBank_Accn: EY424384
GGCGCACCCGTTGCGCCACTATCGAACACAATGGCCGTCGATGCGATGGAAATAGATTCA
GAGCGGGTCCCAGCTGCCGTACCATCCCCAGAAAAAGAGCGCAAGCGCAAACACAAGAAC
AAGGACGTATCATCCTCATCGCCGTCAAAGAAGAAGCGCAAGCATGAATCGAGCCAATTA
ACCGACGAAACCGCGGATCATGACATTGAAAAGAAGAAAAAGAGCAAGAAGTCCAAGGAT
AAGACGAAGAGCAAACAGGCCGACACAGAAGGAGCAGCAATTCCAGACTCGCCATATGTT
CTGACCACCGCAACGCTCTATCTTCCTCTATCGCCCATCTCGATTTCCCCGACTCATGCT
AAAGCCTCCCTCCTGGCGGAACATCTCTCCCCTCTCCTCCTTACTTATTATGCTCCCCTT
CAAGGTGTCATCTTGGCCTACTCCGATGCCTCGATATCGAGTACCCCGCCTTCCCCATAT
ACGTCCTCTGATCCCGCAGATCCCAATCCAAAACCATTGACTCTCGCCAAGACAGCAGGC
GAATACGGCGTGCTGTACGTTTACCTGACTGCGACATTCCTGGTTTTTCGGCCACAAAGG
GGTCAAATTCTCGAAAGATGGGTCAACGTCCAGTCTGAAGGTTTCCTGGGCGCCGTTGTG
CTCAACCTCTTCTCCGTCGGTATTGAACGCAAGAGACTCCCTTCGAACTGGAAATGGGTC
CCACCACGTGAAGAAGGCAGCGTCAGCGGAGACCAGCAAAAGACAGCCACCACATCCGAA
GATGACGAATCCGAACCGTCTGCCTCCTTCGATCTTGAAAAAGAGCATTTCAACCCCGTC
TCGTTGGCAAACCCCGTCTCCGACACCCTCAACGAAGAAGCCAATGCTGAGGATGACGAA
TCTGCCGCAGAGGGCTACTTCCAGTCTGTATCTGGTCACCGTGTACGCGGCACTGTCCGT
TTCCGGGTCATCGATGTCGAAGTCATTCCCGGTTCGGAGCGCGATCGCAGCTTTCTTAGC
ATTGAGGGCACGATGCTCTCCCCGGAGGAGGAAACCAGAAGCGCTTGAAGATGAGCGCAA
TGGTATCTTTAACCTATCTGCCACCCCTAGGAGGCGGACGTGGCCAAGAACCCCGAAGTT
TCCTTGTCCGGGCGCACTACCAACGGCATTAATTTGCTGGTATTCCCAGCAACCACAAAC
TCCCACCCAAGAATCAAGGATGNCCGAATGCCTGAGAATGGAGAAGTAAATCCTAATTCC
TCCCATGTCCTTATAGTATTGCACAGAACGGACATATAGGATCTCTTGAAACCGAAGGTC
TAAACTTTCGGCGGCTTACTTCCGGCGCTGGTATTCAATCTCACTGCTAACCTGGTGACT
CGCGTGTGCGTGAAAATATTAGGATTTCGCATGCGTTTGATATAGTAATGTATGTAACTG
TCTCAACGTATGGGGGGGAATCTTAGAGGCAAATAGTATCACTACATCTCTTTTTTTTGT
GGCAAATTTCTGTGTCGACAAAA
>dbEST_Id: 50961957,User_Id: ZY081254,GenBank_Accn: EY424385
CCGAAGAGTATACGACATGGCCACTGACTCAGGAGATGATGTTGGGGTGAAGGATGATGC
CCGCGTGGACCCAATGGACACTAGAGCCACTGCGGATGATTCTCAAGCGTCCGATAACGA
CAACGCTGAGCGCCCTGTCCGTCACAAGCTAAAGGAGACATCCATCACCTCGGCCCCGAA
CGCTTCGACAACCGGCGCTTCCACTGAACAACAACAAGACGGTGAAAATAGCCGTTCGAG
CAGCAGAGGTAGGAAGCGATCGTTCGACGAGGACCAACCCGAGAATCTAGACGAGGAAAA
CGGTCATAGGCGGAAGAGGTCACGCGACTCCAAGGCTGAGGAGGATGAGAACATTACTTC
GTTAAACGCGCCCGAGGCAGAGGGTGAGCAGACACAGACCACGAACATCGCCAGAAAAAT
CCTGAGCCCAAAGAAGAAGAGAAGCCGAGACCAACTGGATAAGGATGAGCCAAAGGCCGA
AAGCACCGTCGAGGACAACAAGACCTCTGCAGAAAATGGCGCCTCCACGACAACTGCAGG
GGAGCCTGAGAAGAAGCGACACAGGGACGCTTCCCAGGAAAGAGGATCGGCCCCTCTTAA
GAGCGCATTTGCAAACACATCTGCTGTTTCGCCTTTCGGCTCGCTTGG
>dbEST_Id: 50961958,User_Id: ZY087876,GenBank_Accn: EY424386
ATCTCGATCTTTCTCTGTTCTTCTTTTTCCTGAGTCTCAATCTCTTCGTCAGATCGAGAA
AAATGTTCCTCAACATGTCGACTCTCCCTAGGGGAGTCCTGAAACCATATGCTGCTGAAT
TCCTGGGAACAGCCCTCCTGATTGTCCTTGGAGACGGAGTGGTCGCACAATGTCTCCTAT
CTGATTATCAGTATGGCACTTGGCTCTCTATCAACATGTCATGGGCAGCCGCTGTCTGCA
TCTCCGGCTATCTGGCCGATCCCAGTCCAACCATTAATCCCGCCGTCACCATTTGTACGG
CCCTCATTCGTCCTACACCAGGGCAATGGAAAAAATTGCCGGGTAAACTGTTCGCGCAGT
TTCTGGGTGGTTTTGTTGGTGCGGCCCTGGTGTACATCAACTACCGGTCGGCCATTGAGT
CCTGGGATCCTGAGTATACCATTCCAGGCGGATCAATTTTGAGCCCTCAAGGACACCACT
CAGCAGGCATCTTCTCGACTTATCCTGCCTCCACGTTGGGGTCGAATTGGGAGGCTGCCT
TCAATGAGGTGCTTGGATCGGCGGTGCTCATGTTTGGAGGTCTTACCATTTCAGACCCGG
CAAATGCGTCTCGGTTCTATTCTCCCCAACTTTCCAGTTTTCTACTCCTTCTCGCGATTG
GTGCTTCTTTGGGTTGGCAGACTGGATACGCTATCAACCCGGCAAGAAACTCCGCCCGAG
ACTGTTCTCTGCCATCATCTATGGTAGAGAGGTTTTCACTGGCGCCCAACTATTACTTTG
TCCTCCCTCTGTTCGCCCCATTATCGGCTGCATTGTGGGAGCTCGCACCTTTGACTCCCT
CCTCTACCAGGGGAAGGGTCTCATATTACGGATGCTCTCTCAAAAATAGGAGATCG
>dbEST_Id: 50961959,User_Id: ZY081260,GenBank_Accn: EY424387
GGACACGCCCCGTCGACCAGGAGCTACACTCACGCTACATTCAGAACTCGTTGACGGTTT
CATCCCCCGAAATGACTCAAATCTGCAAATCCGCCAACGAAAACAATGTCATCGTCGTCC
TCGGCTTCTCCGAGAACATCCACAACAGCCTCTACATCTCCCAAGCGATCATCTCGAATA
CGGGATCCATCCTCACCACCCGCAAGAAGATCAAAGCCACACACATGGAGCGCACCATCT
TTGGGGACGCATTCGCCGACTGCCTCGACAGTGTCGTGGAGACTGCCGTTGGACGAGTGG
GCGCCTTGTCGTGCTGGGAGCATATCCAGCCCTTGCTAAAGTATCATACATGCGCGCAAC
GAGAAGCGATCCACGTCGCGGCGTGGCCGCCATTGTTTGAGTGGGGCGGGCCGGAGGATG
AGAGTCTGTTCTCTATGTCGAGGGATGGAACTATTGCGCTCGCACGTACCTACGCCATTG
AATCATCCTCATTTGTCCTCCACACGACGGCGGTCATCAGCCAAGAGGGCGTCGAAAAGA
TGCGTACCGCCACAGGCGCGATAATGAACATGCCTGGTGGTGGAAGCTCGGCTATCTTTG
GCCCCGACGGCCGGCTTCTTTCCAAGCCTCTGCTGCCGACCGAGGAAGGTATTATCTATG
CCGATCTAGAAATGCATGATATTTA
>dbEST_Id: 50961960,User_Id: ZY036733,GenBank_Accn: EY424388
CTTCTTAGTATTTTTCTCGCATTGTGCTTACACATCGCTGGCCTGTTTTTCTTGTCCCGT
CGTGTGAGACCCCTATACCAACCGGATCCGATGTCATTCCTTTTCTGATTCGCCTCAATG
CCGACCCCGAGTGACAACACACCAAGCCTGAATGCCACATCGATCGCTGAAGAAATATCC
ACTCGGACAACATGTCCGCCTGAAATAGAGAGGCTGTCTTCCTGGCGAGACTCACCTGAA
TCTACCGTGGCGGAGAGCGATGCTCCCGATAACGCCCTCTCCCCCACCATTGCATCGGCG
CAGTCCGTGCTGACTCGGTCGGATGATGCTATAACTCGTACCAACCCAGATGCATTAAAA
GCCAGTGCTGTACCTGGTGCTTCTGCCAAGAGTATGGAAAAATCCGACGAAGATGCTGCT
GCGGGAAGATTGAGTCCTGCTGGGGAATCGCCACGCTCCTACAACCAATCGTCTTCTGTT
ACTACACCTTCCACTAATGCGCTTTTGAGTTATGAATACTCAAATATACGGTTTTTGCCA
AATTACACATGCTACCTTTCTGCGACCTGGGAGTAAATTCCCCGGACCGCTACAGTTTAA
CCGATAAATATACAATGACAGTGTAAAGATCAAACCATGTTGATATGGTTGAATCATATC
TTTGTGGGATTCTTAAATACAAGGTCTCACCGGAGGACATTCTACCTTTACTACATTGTT
AGAAGGAAAAATTATTGGAAATAACATACCTTTCAGCATCAAAAATGAACCTGGGGCGCT
TCCGAAAAAACGGTTTGCCATACTGGGCGAAAATTCCGGTTGGGAGGCTGTTCCTACCTG
CCAAAAACCGGTTTCATATCCCAATTTTCCCAACGGACTTTTCTCTTGGATGGAGGAGTT
CTTCTTGTGCCAACCCCTTAGAGCATCT
>dbEST_Id: 50961961,User_Id: ZY030166,GenBank_Accn: EY424389
GGCGTTAAACGAACGATCTGTATATATTTTCTAGCATTGGGATGTATCTCTATTACCCAG
GTGATGTGATTGACTCACCTTTCGTACCAAACAGCGTTGATGATCAGTTATGGTCGGACG
GTTATCCTCACCACCCCGCTCATCTGCAGGCTGCGATCGAGGGGTACAAATGGCTCAACG
CCTCGAATATGATGGGGATCGGGGGACTTTATGGGGATGGCTTCCATATCAGCGGGTGGA
AGAGCGCTGAAGAGCCTGGCACCCGCAAGTGTGACGTCCTAAATAAGATGGTATACACGT
ATAATCAAGGAGTGATCCTCAGCGGGCTGAGGGGCCTCTGGCTGGCCACTGCTTCATGGC
AGTACTTATACGATGGGCACGACCTTGTCCGCAACGTTATAACTGCTACAGGGTGGCACA
ACAAGAAAAGTAAGAAAT
>dbEST_Id: 50961962,User_Id: ZY087522,GenBank_Accn: EY424390
GATTTCGGCAGAATCGAACAAATCACATTCCATCCTTTAATCCTCTCGCCGTCCAATCGC
CGTCATGGTAGACTGGTCCCGGTGGAAGACCCACCCCTATTATGCTCTTGTTATCTTCAT
TATTGCTTGTGGGAGTATCCCCAAAGGTTATGACGAAGGTGGCTTCAGCGCTAGCGTGAA
ATTGGAATCTTTCAAAGAAGACTTCAACCTCATTTCATCCAATTGGACCCACGATGAGAC
AGGGCTTGCCAACCGCAGTGCCAATATCACCTCTTTCAATGTCTTGGGTGCTGCCTTCGG
TGCACTCTTCGCCCTGGACCTGAATGATCGATTCGGCAGATTAAACTCATGGCGCTTGGC
TTGTCTGGTATGGGCGTCGGGCCTGTTCATCCAGGTCTTCTCTTCGGGCATATATGGCCT
CTTGCTGTTCGCGAGAATCTGGAGCGGTTTGGGAGCTGGAGCTCTGACCGTGACGACACC
GCTATATTTGTCTGANATCGCCCCCGCACGAACTAGAGGACTTGTGGTTAGCTGCTACAT
GGTCATCTTGTTGGCCGTTTTAGCTATGGGTTTCTTTATTAATTACGGCGCCAACCAACA
CATGGCCCCAACCCGGACACAGTACCGGCTGGTACAAGCTATCCCCCTAATCCCAGTCGG
ACTCGCCATGATGGCCTCCTACATTG
>dbEST_Id: 50961963,User_Id: ZY087745,GenBank_Accn: EY424391
CGCAGGCGCTGGCAAGTTACACCCATCAACCCCCCACAATACACCTTCAGGCCCTGTCTC
AAGCCCGGCCAACTCTTCCACTACATCTCTCACCTTCCGCTGCAGAGGGTTACAGGGCAG
ATGATAATCACTAATCTCCGCCCCTAACGCCCTCGCGCCGCCAAGCATGCCAGCATGCTT
CCCGGAACAGTTATTCGTGATCGCCGTCGGCGTATAATCCCTTTTAATCCACTCCCGATT
CACAGTCTCGGATAGCGCAGCATGGCCGCCGCAACGGAGATCCTTTTCCCCCGCAGAAAC
CTTTCGGAGCATGTCCCGAGCACGGGAAAGATGTCTGTCCTCACTATTGTGCGAAGCGCA
CATGAGCGCTAGGTCAGCTTCATCAAAGCCGAACTTTTCCAGCGCCCCGGTGGAGATGAC
GGCGAGGGCCTGAGCTGGTTTGGCGGCAGAGCGGGTCAGTGTTACTCGGGACGGATCGCC
GACACTGTAGAGGAGTGTCCCATCGCTCGAGACTATTGCGGCGTGGACTTGATGGCGGTT
TTCGATTATGCC
>dbEST_Id: 50961964,User_Id: ZY080776,GenBank_Accn: EY424392
AGCCATTCTTCTCCCGAGCGGGCATTGCTCGACTGGAGCCAGCACTTGTGGAGATGTCTC
TGAAGCTTGAATCACGACTCCGCCAATACGAGGGGAAGCACACGGTGGTCACGCTGGATC
ATGCTTTCTCTGCCTTCTCAGGTGATATCATAAGACGGGTCTGTTTCAATAAGGATGATT
TCGGAGATCTTTTTATGGATCATCCTGATTTTTCGCCAGATTGGTACAACCTCATCCATA
ACATCTTAAGACATTTCCCTGTATTTACTGGGTTTCCTTTGATTGCCAGGATTGTGACTT
ACATCCCTGAGTCCATCCTCCTCAAGGCCTTCCCTCAAGGCCAATCTCTAAATCGACTTA
AGGATGTAGCCCTACAGAGAATCACCCACGTCATGAACTCCAAAGCCACCGAACTCAAGG
ATACCCACCGCGAAGTCTCGCTTTTCCACCATATCGTCGAAAGTGATATGCCCGAGTCCG
AACGGTCCCCCGAGCGCCTGGTCCAGGAAGCACAGGTTCTCCTGAGCGCGGGTACAGTCA
CCACTGCCCGCACAATTGCATTCGCCTCATTCTATATTCTTTGCAGATCGGAGATCANGG
CAAAATTACAGGCTGAATTGAGGGATGCNATGGACGGNTGGCCANNAAANGGTCCTACAT
TCATGGACCTAGAGCGGGTGCAGTATCTTCAGGCCATTATTAAGGAGTCTCTACGGTTGA
GCTATGGCATCATGCACCGTCTTCCACGGGTTTCTCCTGACCTGCCGATTCAATACAAAG
ATTTTACAATCCCCGTTGGGACCCCCGTGGGCATGTCCTCTTACTTCATGCACACAGACC
CAACCGTCTACCCCGACCCCATGACATTCCGCCCAGAGCGCTGGCTCGGTGCCATCGACC
CAGCCATGCATCGGAACTACGTTCCCTTCACCCGTGGTTCAAGAAACTGTCTCGGAATGA
ATCTGGCCATGGCCGAGATTTCTCTCATTCTGGCTGTTCTCTACCGTCCCAATGGACTGA
AGCTGGAGCTGTACGAGACGGATGAAACGGATGTGATGATAGCGCATGATTTTATGGCCC
CCATGCCGAAGGTCACTTCTAAGGGTGTGAGGGTTTTGATACGGTGATTGCCTGTGGGGT
GATATTAGCTGGACTTTAGTCACGGCGTATGTACCTGCTTTCTCTCGCTTTGGTCGTGGA
GTAGGAGAGCTTTGAGAGTGCGAGAAAGTACAATATTTGTTCGGCTTGGGATACTCAATG
AACCCGATAGTCTGACTCTTCAACTTTTCTTCACCCTTCCTCCCTCTCTTATCTCTTCTC
TATCTTGCCTCTCTTGCCTCTCTTACCAAGTGTCAAGTGAATTGCAAAATCCAGAAAACA
ATACCTACCCGGTCC
>dbEST_Id: 50961965,User_Id: ZY006303,GenBank_Accn: EY424393
CCTCATTCTCTTCTTCTACTTCTTCTTTGCTACCGTTTCCCTTATACCTTAATAACCAAA
TACCCTTCTCACTCTTTCGTTGTTTACTTCAACTATTTACATTTCTCACCCCCCCCCCCT
TTACACCGCCACTATGTCTGCTCGTCCTCAGAACATTGGTGTCAAGGCCATTGAGGTCTA
TTTTCCTAAGCAATGTGTCGAACAAACCGAGCTGGAGAAGTTCGACGGTGTCAGTGAGGG
CAAGTACACAATCGGTCTGGGACAGACAAAAATGAGCTTCTGTGATGACCGTGAGGATAT
CTACTCTGTCGCCCTGACCACTCTCTCCTCCCTCTTTCGCAAATACAACGTCGACCCCAA
GTCCGTTGGTCGTCTCGAAGTCGGTACTGAGACTCTCCTGGACAAATCCAAGTCCGTCAA
GTCCGTTCTGATGCAGCTCTTTGCCGAGAGCGGAAACTTCAACGTTGAGGGTGTTGATAA
CGTCAACGCTTGCTATGGAGGTACCAACGCTGTCTTCAACAGCATCAACTGGCTTGAGTC
TTCCGCCTGGGATGGAAGAGATGCCGTTGTTGTCTGCGGTGACATTGCTCTGTATGCCGA
GGGACCTGCTCGCCCTACTGGTGGTGCTGGCTGTGTTGCCCTCCTCATTGGTCCTGATGC
CCCTATTGTCTTTGAGCCCGGTCTTCGTGGGCTCTACGTCACCCACAACTACGATTTCTA
CAACCTGATCTCACCAGCGAATACCCCGGTGTTGACGGGCAGCACTCCCTTTCATGCTAC
ACTGAAGCTGGTGATGCCTGCTACAAAGCCTACCCCGCTCGCGAAAAGCACCCGAAAGGG
AAAGATCGGAAACGGACCCAACGGTGTGGGCA
>dbEST_Id: 50961966,User_Id: ZY080798,GenBank_Accn: EY424394
ATCACATCTAATCGCTTCAAAAACTCATCATGTCGGCCGTACGACCTTTGCGACGAGGTA
TCAACCTTCTGGGATCGAAATCGCTCTCCCAGCCCGCTTCTATCGCAGCCAATGGCTCAA
CTCTGCTGCCGCGGCAGTTGACATCTCCGCTCCACCGCGGTCTCCGCACTCCGACTGCTG
CACGCCCATTCCTCCGTGTCAGCTCTGTTTCTTCCTCTAATGGTGCTGTGCGATTTGCTT
CGTCTGCGGCTCCCTCAGGGCCGCTGAGACAGACGCAGCTCTATGATCTACATCTCGCCC
GGGGCGCGAAAATGGTGCCCTTTGCGGGGTTTGACATGCCATTGCAGTACTCCGATCTCA
GCCATGTTGAGAGCCACAAATGGACCAGAGAAAAGGCGAGCTTGTTCGATGTGAGCCATA
TGGTTCAACACGAACTCAGTGGACCGGGTGCAATCGAGCTTCTGATGAAGGTCACCCCAT
CATCCCTTGATAAGCTCGGCCACAACCAATCCACTCTCTCTTGTCTGCTCGAAGAAGGCA
CCGGCGGTATCATCGACGATACCGTCATCACCCGTCGTACTGACGAAACCTTCTACTTTG
TCACCAACGCCGGCCGGCGCGACGAGGATCTCGCCTTCCTGGAGGCCGAGATCTCCGCCT
ACAAGCAAGCCCACGGCGCCGACAGCATCAAATGGACCATCCTCGAAGACCGCGCTCTGG
TCGCCCTCCAGGGTCCCCTCGCAGCCGAGGTTCTCCAGTCCTACGTTCACGGCTCCGGCC
CCGAAACAGACCTCAGCACCCTCTACTTTGGCAACTGCCGCGAACTCTACCTCACCCTCC
CCGATGGCTCGCGCACCCCGCACCCCCTCCTTATCTCCCGCACCGGTTACACCGGCGAGG
ACGGCTTCGAAATCTCCATCCCAACAGCAGGCTCCCCTTCCCTGCCCGCGCAGGTCACCG
AGCTCCTCCTCACAAACGCAGACCAGGTCCGCCTCGCCGGCCTAGCAGCCCGCGACTCCC
TCCGTCTGGAAGCCGGCATGTGTCTCTACGGCCACGACATCTCCACCGCCCAGACTCCCC
CCGGCGCATCTCTGGGCTGGGTCGTCGGCAAGGACCGTCGCGACCCCGCAACCGCCAACT
TCAATGGCGCCTCCGCCATCCTCCCCCAGCTCGCCTCCCCCGCCAAGACCCTCTCCCAGC
GTCGCGTAGGCTTCACCGTCGAGAAGGGCTCCCCCGCCCGTGAAGGCGCTGTCATCGTCG
ATATCAACGATGAATCCCGTACCCCCGTTGGCATCATCACCTCCGGTCTCCCCAGTCCTA
CCCTCGGCGGTACCAACATCGCCATGGGCTACGTCAAACAAGGTCTCCACAAGAAGGGTA
CCGAGGTTGGCATCTTGGTCCGAACAAGCTCCGTAAGGCTACTGTTACCAGTATGCCCTG
GGTTGAGAGCAGTTCTATCGGGCAAGGCCTAAACCCATATGGGGGTGAGCTCTGGTGTCT
GGTTTTAGGCTTGGGGTGCGGTGCGGTCTAGCCTTTTTCCTTATTGAATGTTCATGCCGG
AGGACTGGAAAATTACAATCCCCTTTCCCG
>dbEST_Id: 50961967,User_Id: ZY094292,GenBank_Accn: EY424395
CTAGTTCTAGAACCCGCTACTGGTGACCTCGCACGCCCATTCAAGGCCGCGAACAGCTTC
CTGAACCAAGGTCAGATCAAGAGTGACAAGGCTTCCGTTGAGAATGCGGAGAAGAACTGG
AGGGGTGGTGTTAAGGAAGAGTAAACGGTTGGTTGTTGGAGACAGCATGCTAGAGTACCT
AGTACATGGTTTTGCTCCTTCTGTATTCTATAGACGCGATGTAAATTGAGTGGGAGCAGG
ACCAAATTGGAATCTTTTTGCCTTGCTGGGATACTGTTGTTGACCCTTTCCTCGAGGAGA
ATATTAGAGATGCGTCTTGCCAATCATTGCG
>dbEST_Id: 50961968,User_Id: ZY037453,GenBank_Accn: EY424396
GATCTAGGATGGACGAATATCTTGGAACAGACGAGGAAGACGAGGGAGAATATGCAAATG
ACTACGATGACTACTACTCAGATGCATCCTCGGATATGGAAGGTGGATTTAACGATGTGG
AGGAGGAGGAAGCAGCCGCATTGGCCGCTGCAAGGAAAGAAGATGAAGAAGAATGGCGTG
CGGAGCTTGCAGCCAAGCAAGCAAAGCTGGAGCGCCAGAGGAAGCTCTCTACATTGGCGT
CCCGAAGACGTTGAGGCTACAAACCAGTCTTCTCCCTTCATTTTGCTTTTTTCTTTGTTA
GTAATTCCTGTTAAACTTCTTCAGCACATTTTACTTTTGGCTTGGAACGGAGCATCAGCG
AGAAATACCCGAGGGTGCATTACATATGACATCTCATCTTTTCCCCCTTATCTCTTACTT
TCTCTTCTCTTTAGGGCAACTTCTGTTTATGATATGTTTTTTTGAGTCCTTCTGTGCATT
AGCGAGCGTCATGGTGTTGATAGATAGGGTGGCAACGCTGCTCTTAGTGTTATCTTCTTT
TCCTTCCGTTGGAATAACCCTA
>dbEST_Id: 50961969,User_Id: ZY086921,GenBank_Accn: EY424397
GATTTCCCTCTATATCACACATGCTCCTCACAAAGAAGAGAATAAGAAAAAGAAAAGCAA
GAAAAGAGAAATTACTATGAATCGATCATATGAACATACAAAGAAGGAAAAAATGGTTGA
TGTCAAACCCCCCTCCATCATGAATGCTCCCTTAACGGAAGAAGCATCTCTCGATTCCTT
TCGTTCCCATCCCCACGCCAACCGTCTGCTCAACCACCCAGAATACTATCCCATCCGCAC
CTGGTCACGCCTTCCGAAACCCTCCACCGGCGAAGATGGCTATTTCGCTGGTACTTTAGC
GACTTCGATCACCATCCCTCACTGTCTGACGCTCCGTCGTCGGTGGCTTCCTCCGCTCGC
CGCCGCCCGTCCGCCGTGGCCCTCTCCTACCGATGATCCGGTCTCGTCTGAGCCGTCTGC
CTTACCCCCGGACATTTTCATGCTGCTGGATCTGGCGACACCGGGCGTGAGTGGCCACCC
GTCGACGGCTCATGGTGGCATTATCGCAACATGTATCGATGAGGCGATGTCGTTGGCGGT
AACCTTGTACTCTCCGCCTCCCGAGTTGGACGCTTCCGATCACAAGGGAAGCGAGGAGGA
CCAAACTCCTCGTGGGTAATTATACACGTCGCAATTGGATGTACGGTACAAGAGACCTGT
CGCGGTTCCTGGGATGCTGATCATCCGTGCTAAGTGGTCGGCCGTGTGGGGAGAAAGTTT
TGGGTGCGCGCTCAGGTCCTTCAGCGGATGAGGAAATCCAGACCAGTTGGGTGTCACTA
>dbEST_Id: 50961970,User_Id: ZY097772,GenBank_Accn: EY424398
CTCTCCTTAATCATGTCTTGAAAACAAGCAATTCCTTCAACCCTAGGACTGCTCCGATTA
TCAAGGATGAAGTTGCTAGTCCTCGGACCTTGAACCCGCGTCGATGCTTTGCTATGTCCT
CCACCGCGCATAACAGCCAACCATCCACCGGCAATGGTGTGACTAAACGCAAGTCAGGCT
CCGCAGCCTGTATTCACTGTCATCGGCGCAAAGTCCGATGCGATGCTCGCATTGTCGGCT
TACCTTGCTCGAATTGTCGCTCTGCGGGAAAGGCCGATTGCCGCATCCATGAGAAGAAAA
AACGCCTGGCTGTGCGCTCCATTCTTGATCCAGTCCCCATTCGCTGTCGTCCGCCCCCTG
ACTCCGATTCTACTCCCAAGCTATTACCGTCCACACCTATCCAGCCGAATGCCTTCACAA
CTGCCTTTCGGGGCGTCCAACCCGACGTGACGAGTCCTGTCGCAGCCGGTGCCCAAATCA
TTCAATCACCACACTCCAGCTACACCAATGGTAACCATCTATCCAACAACCGTGGTTCCC
AACCGATTACGGAAACCCAAACCTTCACTCGCCAACCGGGTGCCGACCGGTCCATGGAAC
TAGAAACAACGCAGATTTGGAGAAGCGACTCGTGAAGCTGATTGAT
>dbEST_Id: 50961971,User_Id: ZY141177,GenBank_Accn: EY424399
CACAACCACGGGGGACATAGAGCCATCTGTACAACATCGTTAGTTTTATTGCGATCTATT
CCCAGGATTCGTTGAGCCGTACTTGTGCAAATTACTCGTGAAAAAGTCGGGCTGCAATTC
CTTTAGGTCCAATGGAATGTGCCCGATTCCATGGGCACCATCAATAACACTAAAGATTCC
TTCATCCTTGCAGACTCTGGTCAACTCCTCAAAAGGAAACCTCATACCGGGAAGACTAGC
CACAGTATCGAAGACCGCCACTTTCACGTTTAATCCTTCGGATCGAGCTTGTTCCACAAC
ATCTTTGAACATCTGCACGAGCGTCTCGTGGGTAATAGGGCAAGTATAGTCAACTTTTCT
TGCCTGAAGCGGGGTGGTTTCGGTCAACGAAGTGATTG
>dbEST_Id: 50961972,User_Id: ZY083024,GenBank_Accn: EY424400
AGGGAATGGTCCTTGGCAGAGAACCTGATGGCACCATCAAGAAGGCTACCAAGGCTAAGG
TCGGCGTGTTCAGCTGCCCCATCGACATTTCTCAGACCGAAACCAAGGGCACTGTGTTGT
TGAAGACCGCGAATGAGATGCTCAACTTCACCAAGGGTGAGGAGGAACGCCTCGAGACGG
CCATTAAGGAGCTCTATGACTCCGGTGTTCGCGTCGTTGTGGCCGGTTCCACCGTTGGTG
ACCTGGCCATGCACTACCTCAACCGCTTCAACATCCTTGTGATCAAAATCCTCTCCAAGT
TCGAACTCCGCAGACTTTGCCGTGTCGTCGGCGCCACTCCTTGCTCGTCTAGGAGCCCCT
ATGCCCGACGAGATGGGCAGCGTCGATGTCGTTGAGACCACCGAAATCGGCGGTGATCGT
GTGACCGTCTTCCGTCAGGAGGAGGCCAACGCCGTGACTCGCACAGCTACCATTGTTCTG
CGTGGAGCGACACAAAACCACTTGGACGATGTCGAGCGTGCCATCGATGATGGTGTGAAC
GCCGTCAAGGCCATTACCAAGGACCCCCGTCTGGCTTCCCGGCGCAGGCGCTACTGAAAT
CCAGCTCGTAGAGAAATTTCTGCATTCGCCGATCGGACCCCCGGATTGCCTCACATGCCA
TTCGTAAGTACGCTGAGGCTTTCGAGGTCATTCCCCGCACCCTTGCGGAGTCTGCTGGTC
TCGATGCCACCGAGGGTCTTTCTCGTCTTTACACAGCCCACACCGCGGCAGCACCGGTGC
CGAAGCTTCGTC
>dbEST_Id: 50961973,User_Id: ZY006283,GenBank_Accn: EY424401
GTCGTATTGTCGCTGGTTTAGGAGTTGGCGCATTGTCAACGATCGTACCTGTTTACCAGT
CTGAGATATCGCCCCCCCACAACCGAGGGAAGTTGGCGTGTATTGAGTTCACCGGAAATA
TTTCAGGATATGCAGCCAGTGTCTGGGTTGATTACTTCTGTAGCTTTATCGACAACAACT
ATTCGTGGCGTCTACCATTACTATGCCAGTGCATCATGGGGGCTCTTCTTGGACTAGGAA
GCCTTGTTATATGTGAATCACCAAGATGGCTGTTAGATAATGACTATGATGAGGAGGGTA
TGGTAGTTATTGCTAATCTCTACGGACAGGGAGATTTGCACAATGACAAAGCAAGGCAGG
AGTACAGAGAAATTAAAATGGATGTTCTTCTGCAGCGGCAAGAAGGTGAAAGATCCTACA
CTGACATGTTCAAGCGATATCGCAAACGGGTCTTTATAGCCATGTCCGCCCAGGCTTTAG
CCCAACTGAATGGCATTAACGTCATCTCATATTACGCCCCGCTCGTTTTCGAATCCGCGG
GGTGGGCGGGCCGCGATGCCATTTTGATGACCGGCATCAATGCAATCTCATACTTGGCAT
CTACGGTTCCTCCATGGTACCTTGTTGATCGCTGGGGAAGGCGACCAATCCTCCTTTCAG
GAGCAGTCGCTATGATTGTCTCTCTCTCTTTAATATCATATTTTATTTTCATTGATGTTG
CAGCAACTCCCACGCTCACTGTGATTCTCGTTATGATTTACAATGCTGCTTTTGGCGCAT
CCTGGGGACCTATCCCGTGGCTATACCCGCCCGAGATCTTGCCGTTAAGCATTCGTGCAA
AAGGTGCCAGTCTTAGCACAGCTACAAACTGGGCTTTTAACTGGCTTGTTGGAGAGCTCA
CACCTATCCTTCAGGCCGTGATAAAATGGCGCCTCTACCTAGTACACGCCTTTTTCTGTG
CGTGTAGTTTTGTGCTCGTTTACTTCCTATACCCGGAAACCAGTGGCGTTCGCCTCGAGG
ATATGGATACTCTGTTTGGGGACGCAACAACCGCCATGCCAACACCCGCCTCCCAAGGAG
AACATGGCTCTCTAATGAGTATTAGTTCGCCTGTGCCTTCACTTGACATACGTCGGCAAT
ATAGCCAGTTTGGACCTGAAAATGCCATTCCTGGTCTAGACATCGATCCTCCAACCATCA
ATGCTGGCGAGAACGCTAAAGTTGGCCAGCGTGGTTCTCGAGATGGCGGTGGTGGCCGCC
TTGAAGGTCTTGGCGGTTGGATTTCGAACATGGTCTCTCGTCACAAGGGATCATCTGGGC
AACGGCTTCAAGGTACTCAGTATAGACGCCTTGGACAAGATGATGAGAACGAGTAATGGG
ACGGTACGGGCATCATCAAATCACAACCGGGTTCCTATATACCATCCACTGATATCACAC
TACCTTAGTTTTTACTTTCTTAATTCCTTTTTCTTCCTCGGAGGAGTATGAGNGTGGGGG
GGTTTTTTTTTACATGTCACACGTGCCTTTTTTTGGCCTTTTGCTTCGTGCCATATTTCG
CTGTTTCTCCCAGTACGCGTACGTCTACCGTTGTCTTACCC
>dbEST_Id: 50961974,User_Id: ZY087006,GenBank_Accn: EY424402
CAGCTTCTGAGCACTTCTACGAGTCAAACTGGCGATGGGCATACGGCTGTTTTGCCATTG
TTCTGCCTGTTGTTGCCTTCCCGATGTTCTGTCTCCTTCGGTACAACCGCCACCTGGCAA
AGAAGAACGGCCTCCTGAAACCGAGGGAGAAGAGCGGCAGGACATTGATGCAGAGCATCA
TCCACTACATCATCGAATTCGATCTTCTGGGTACCTTCCTTCTGGCAGCCGGTCTCGTTC
TTTTCCTCCTCCCCTTCACTATCGCCGGCTCCGCGGAAGATGACTGGGCATCTGCTCATA
TCATCGTTATGCTTGTTGTCGGTTTCGTCGTCCTGATTGCCTTCGGTCTTTCCGAACGCT
ACCTCGCCCCGGTGCCCTTCCTCCCATACGAAATCCTTCTCTCCAGAACGGTTTTGGGTG
CTTGTCTTATCGATGTTACCTACCAAGTTGCATACTACTGCTGGTTCGACTACTTCACAT
CATACCTACAGGTCGTCTATGGCACCAGCATTGCAACCGCTGGATACATTAGCAGCATTT
TCGACGTAGTTTCCGGAGTTTGGCTTTTCGTTGTGGGTTTCTTGATCATGAAGACGGGTC
GCTTCCGCTGGCTGATCCAGGGTGCCGTGCTTCTTTATCTGCTTGGAGTGGGCTTGATGA
TATACTTCCGCCACCCAAGCTGGTCCGTGGGCTACACGATCATGTGTCAGGTCTTCCTTG
CCTTTGCCGGTGGTACGATGATTATTTGTCAACAGGTTGCCGTGCAGGCCGCTGCCGACC
ACAACCACGTCTCCTCGGCTCTTGCCTTCCTCAACTGCTTTGGTAACATCGGTGGTGCGA
TCGGCGGTAGTATCTCTGGTGCTATCTGGACTCACACCTTGCCTGACGCATTGAAGCGTC
TTCTGCCTGACTCCATCAAGAGCGACTGGGAATCGATCTATGATGATCTTGACGTTCAAT
TGAGCTACGAAAGAGGCACGCCTGAACGACAGGCCATTGCCCTTGCTTACGCCAGCTCGC
AGAAGAACATGTTGATTGCGGGAACGGCTATCATGGCCCTGTCGCTTATCTGGATGTTTG
TCCTGAGAGACATTAAGCTTACGAAGCAGCAATCCAAGGGTATTCTGTTCTAGATTATGC
TTTTCGTTTGCCGATGTCAGCAACAAAAAGCGATGCACTTCCTTAAAAAAAAGACCGAAT
CTGATGAGCATCTTTTGTACCGTGGATACGGACTACGGAACTATCCAAAATGAGGGTTTC
TANGANGTTGAAGAGAGAATTGCTTGAAAGTTCTGAATTCTTTGTTTANGAGATACCAGT
CTATATAACGGGCGAAAGAGTGGTGATTCTCAGCAGGGTTGGNAGGAAATGAGATATCCA
NGGAGTACCGCCTATTANTGATAGACCTAACTTTATGTATACCGCGCGACGCCACTCATG
GCTTTGAAAAAAAAAAAAGGGCGCCGCTCTAAGTATCCCTCGAGGC
>dbEST_Id: 50961975,User_Id: ZY029374,GenBank_Accn: EY424403
GACAATCTATCTTCGACAATGGGGACGTCACAGCCTACTTTGAGGTCCATCCTCGGAATA
TTATTCCTATGTCTTATCCAGATTTCCGCCGCGTTGAAATTCGACCTGCCCGCTGTGAGC
GGAAAGAACGAGCGATGCATCCGCAACTTCGTCTTTAAGGACCAGCTTGTCGTCGTGACA
GCTATCGTGAGCGGTCAGAAGGGTGATGGACAGAAGGTTAACATTCATATCAAAGATGCC
CTGGGCAATGACCACGGTCGCCCGAGGGACGTTGTAGGCGAGACTCGCCAGACATTCACT
TCTTCGGAGGATACCGCTTTCGATGTCTGCTTCGAGAACAAGCTTGAGGGACGGTCTGGT
GTTGCCAACCCTTATCGGTCCATTGAACTCGATGTTGACATTGGCGCCGATGCTCGTGAC
TGGTCTAGCATTCAGGACCATGAGAAGCTCAAGCCCCTCGAGACTGACCTCCGCCGCATT
GAGGAGATGGTGCAAGAAATCGTCAGCGAAATGGAATACCTTCGTGCGCGTGAGCAAAAG
CTGCGTGACACCAACGAGAGCACCAACGAGCGTGTGAAATGGTTTGCGTTTGGCACAATG
GGAATGCTGATTGGCTTGGGTGTTTGGCAGGTAATCTATCTGAGGGCCTACTTCAGATCC
AAGCATCTTATCTAGACGGTCCCTGTTTCGAAGTGCCTGGACTGAGCGGAAAGGCACTCT
GCATTGTAGTTTCCTTGTTCTCATGACAAAATACGGAGTTCTATGCATCTGTCGAGTGTG
GTTTCGACTTTTATGTAGTCTCGGATATATCTACGGTATACTGTTTGAATACTCTTATGA
TCCTACGATAGCGTTAGACAACTAGGGATGATGTAATGGATTACTCCGACTTCAAAGACC

>dbEST_Id: 50961976,User_Id: ZY111208,GenBank_Accn: EY424404
CTCTGTGCAGAACCTCCAGGTGACTCACCTTGTGTAGAACAGTACTTGACTTCTGATTTC
CTTAGCGACATGGCTTTTCGAGGGGGCGGAAGTTATCTCGTCGGCTGCTTGCCCGTTTCT
CGATTCCCTATTTTCCTTTTTTTCTCTCTTTGCCTCAAATGATATCATGGACTCTATTGG
GTGGAATTTTACGAGCTTGGACACTCCCCTTGTATTCTAATGCCTAGGTAGTTTATTCTC
AATACATTCCCACGGACTTGAAGTGGCC
>dbEST_Id: 50961977,User_Id: ZY085764,GenBank_Accn: EY424405
GCGGCTAGTGGATGGATGCCTTATTCCGAGGATCCAGATAAGCGATCCCGATATCGAACG
TTCCTTCAAGTCCGGGCGGGACTCCGAGAAAGTCTTCCGGATCGTGTTTCCGGGTCGAGC
ACCGACGAATGGGTTGCTGAGCTCCACGAGTTCGCTCGCGCTGCAGAGGTCTTCAAACCG
ATGTCCGGGGCCATGGCGTCGCGATTCACGTCTGCCTCCAGTGGACCAAAAGGATCCTCA
GATGAGGCTGAGTCATCTGCGGATTCGTTGCTTCAAAACCCTGCCAAGAAGCCCGAAGAC
CCTGCCGTAGCAGCCGCAAAGATCGGCATGTTCGGCCCGATGACTCGAAGTAACATTTCG
TTCTATCCGACGCGTCTATTATGCAAGCGATTGAATGTGAAACCCCCAGACCATGTGCAA
TCAAACCCCAGCGATCCGGCCAAACCTTCAGACACTGCCCCTGGAGGACGGTTCCAGTCT
GCAGGATATCAGACTACTGGGCCTAAGGAATTAGTCCCTCAGGAAGTCATGGATCAGCTT
CTGCTTGAAGCAGGCACTAGCAGTGGCGCTGTTGAAAAACCTAAACCGATCGTAGTGGAG
CCTGAGCGTAACGAAGCGTTGGAGGCAGAACGACCAGGCGAGGAGATCTTCAAGGCGATA
TTTGGAAGTGATGACGAGGATGATGAGAGTTGAGCAACTAGATTGGTCTTCTCTTTTTCT
C
>dbEST_Id: 50961978,User_Id: ZY007976,GenBank_Accn: EY424406
CGCGCTTTTCTTCGGCGTTGTATCTCTCTTCACTGGATTCCTGGCCATGTGCACCCGTAT
CGGCAGCTACCTCTCATCCCTGATGGCATGGATTTCCTTGGTTTTCCAAATCATAACGAC
ATCCCTGATGACCGCCGTCTTTGTCCAGGGTCGCAACAAGTTCAACGCCAACGGCCAAAC
CGCCCGCCTGGGCGCCAAGTCATTCGGCTTCATGTGGACTGCTGTAGCCTGTCTCCTCCT
CGCTTGCATAATGTACTGCCTCGGAGGCTCCGTCGGCGGTAAAGAAACTGGGTACAGCGG
TCGCGAGCACCGTCGTCGTGGTTTCTTCTCTTCCCAACGGTCCAATAGCGTCCGGAGCAA
CAAGGAGGCCAACCCATGAGTCAGCTAGCCATATAACCCCCCGATTCTCTCGGTCTCTCT
ACGAGGGATAGATTCAGTGAACCATATATCTGGAATCGTGGATGGTGGGTGAGAAATCAA
GATTATTATTAATAAGGGGTGCATTTCGACGCAGCCTCCAGCTTCGTTCATTATAAATTT
GGGGACGAGTGATGGACAAGTTGTCCAGAGCCCACCCTGTTTACCATAAAACATGTGCTT
TTCTTTCGCTCGGTTTTTATAATATGGTGGCCTATTTCACGGAGTCCATGATCTTATTTG
TTTTTCCTTGCTTTTTATGGATGGNTCGGATGGTGTATGTGGTGCTTTACGATATCTGAT
ACTCCTTTTGTGNTACTACACGTACAGGNATTAATNGNAATATAAATTGATGTTTTATCC
GAAAAAAAAAAAATAAAAAAAAAAAAGGGCGGCCCGCTCTANAGTATCCCNTCGAGGGC
>dbEST_Id: 50961979,User_Id: ZY006447,GenBank_Accn: EY424407
GCTGAATCCATTCAAACAACATTGCATCCTCTCTATCTGCCACTGGGACCAAAGAGAATA
ATCTCTACTTCACATAATAACAATGGAGTCTCCTTCGCATCCTCTCGCTGATCGCTCCAC
CAACACTCATCTGGTCAACACCGAGAAGGCCAACGAGCTTAAGGCTGCCCCCGCCAAGAT
CGAATCAATGGAATATCACCGACAAGTGCTCCAGGGCAAGCTGGAGAGCGGAGACAAGCA
ACAAGCCAGCTATGTATCGCCCTCGGATGATATTATGAGCCCGTGCTCCAAGAAATTGAG
CGACTTGAAGGGCAAGCGATTCAAGAATGCTGGCAAACCCCAATCACTATTTGCCAAACT
AGGCAAGAAGAACTTTGAGCAATCAGCTGCCAACCATAGCGCCAACAGTGAGGCCGAGAT
GCAGAAGTAATCGACGTTCCAGGATCGCTTACGTCTCATGCGCCGGTCGCATGGATCTTT
TGGATGATACCTGGATCTGATCATCGGTTGTTTCTCGCTCGGCTCGGTGTTTGCAGGACT
GGTTCTTGATTTCTCTTCTACTTGATTTTCTTTCTGGGCAATTGGGGTTTCTGGGAATTA
ATGGTCTTGGGATGGCTTGGGACTACTGTGTCATTGTTACGGTCATAAATTGTTTTTTTA
ATTGCGTATGGGACTTTGACGGATGAAGACAAATGAAATGTGATGTGATGAGTAAG
>dbEST_Id: 50961980,User_Id: ZY098077,GenBank_Accn: EY424408
CGGACGCGTGGGTTGATGAGGTGCTCCTGGCTAACCGCTCTTCATCAGTTTTTTCAAGCT
CTCGGCATTCTGATGCCCCCCGATTATCGAGTTTATAAAGACCTTCAACTCTCCCATGGA
TTTAGATCTTTCTTCATGACCAACCTCATCAGCTTTCGTTAAGTGAATCTGGCATTCCTT
AAAAGCACTCCTTTGAAAACCTATCTTATACTTTAATTACTTTCATTCTTTAACAACTAT
CCAAAATGAAGTTCTCCAACGCTGCTGCTCTTGGCCTTGTGGGCTGTGCCCTTGCCTTGC
CCAAGCACATCGAGAGCGGCGACGGCCAGTCTCTCCCTAACTTCCCATTCGGCACTCCGT
CTGAGGGCCAGCCCCAGGAGGGCGGCGAGGGTAGTTTCCCCTTCCCTGGCCCTAGCGGTA
CATTCCCATCCGGCTTTCCCACTCCCTCCGGCGGTGCTGGCTTCCCTGTTCCCAGCGGGC
AGCCTGATTTCCCCGCTCCCTCCGGCGGAGCAGGATTCCCTGACCAGTCATTCGACAAGC
GGTAC
>dbEST_Id: 50961981,User_Id: ZY082933,GenBank_Accn: EY424409
GACTTTTGTCGCTCATCGGGCCTCAGAAAGGCCAACGGTTACTATTTACAGGCTTTTGCC
GATCCCTCGCGTCGTGCGTGCGTTCGGACAGCGAAGCCGATGCTTCCGATTACTCTATCG
ACGGAGAACGCCGTCTCCATCGATCAGCAAATGGAAATAAAATACCGCGTGTTACTAGTC
TCTCTATTTCCTGCCCTACGCGCGGCATTGTAAGACATGCTACGGTCAATCCATCTTGAC
ATGAGACTCAATGAGCCTTAATCACAAATTCACCAGGCACTGGATCGCTCAATGCATGCT
GGATACCCTGGGCCATAACCTCATCCCACTTCTTCGATGCAGACAGCTTATTTCCATAAC
GTCTAAACCCATGTGGTAGCCCCTTGAAGACAGTAACATCGGTAGGCACCCTGCGAAACA
CGACACGTCAGCGGTCAATCATTTACACGCGAGGCAATCCGCTCGATCTGCTCACCCATT
CTCGGCCAGCAACATCGCGAACAACAACCCTTCATCTCTCAAGGGATCCCTCCCTGCGAT
CCCGAACGTTGTAGGCGGCAATCCCTTGACCTCATCCGCCGTGGCAAGCCCCGGATTGAC
CCGTCTATCAGTTTCCAACTCGACCATTAACAGCCGGCTTGAGCAACTTCATAAACAAAC
GCATCCTGCTGACGGGGAGAATTGGCGCATGTTCGCACCCCACATAACTCGAGACGGAGG
GATCACGAAGCCGCGCAACCTGCGACGCATAACAGTCCCTCGTCACAAGAGCCGGGATCA
TGAGCACCTGGCCACGGATCTTAGGCTTCTGAGCCAGCGACACATCCTTCCCCGATATTC
TGCGCCAGTGTCAAAGATACCGTCAGATAGGCCNCCGCCGAGATACCCCCGACGACGACG
TTCTCCGCCTCGCCATTGATATCATCAATATGGTCATGGACCCAGTGAAAGGAATCCTCC
GCATCATTCCATGCGGTCGGATACGTGTACTCCGGGGTATGACGGTAATTCACATTCACA
ACCACCACTGGAGATCCAGCCGCCACCTGGGCAACGACAACGCGCGAGCAAATCGCATCC
TCCGAACTCAAAGTGCCCATCAAAAACCCACCCNCCATGGTAATAGATAAAGACCGGTAA
CCGCTGCGTAGCAGGCACCGACGACGGCCGGTAAGTGCGAGCCTCCAGCGTCTCTCCATC
CCGCGTCGGGATCTTGTAATCTTGCATCGAAACCTGCGATGCCAGACCTTCCTCAACCAT
AGCCTTCGCAGCCAAAGCCTCCCGATCCCGATTCGCCGCAGCCTTCAACTGCTCCGCGGT
AATATCCTCCGGGAATTTCGGGAGTGATTTCTCCAACACGAGCCATTCTTCAATGGGCGT
AGTATATTCTGAGAAATCGGCCATTTCGTCAACGTTAAGAAAAGAAATATGTATGTACAA
TGTATGCTCGGACGCGTGG
>dbEST_Id: 50961982,User_Id: ZY110971,GenBank_Accn: EY424410
GAGAAGAGCAAGGTCGTTCTCGATCTTTGTGCTGCGCCAGGCTCATGGTGTCAAGTGGCC
GCGGAATGTATGCCTGCTCAAAGTATCATTATCGGTGTCGATCTCGCCCCCATCAAGCCC
ATTCCACGAGTTATCACTTTCCAGAGCGATATCACGACCGAGAAGTGTCGCACAACTATC
AGACAACACCTGAAACATTGGAAGGCGGATACAGTACTTCACGATGGTGCTCCAAACGTT
GGTACAGCGTGGGTTCAGGACGCGTTCTCGCAAGCAGAGCTGGTCTTGCAATCGATGAAA
TTGGCTACTGAATTCCTGGTTGAGGGCGGTACCTTTGTCACCAAGGTCTTCCGGTCTAAG
GATTACAATGCGTTGTTGTGGGTTTTCAAGCAACTTTTCACATCGGTGGAAGCCACAAAA
CCCCCCTCGTCTCGAAATGTCTCCGCCGAAATTTTCGTTGTCTGCCGTGGCTTTAAGGCA
CCGAAGCGCCTGGACCCTAAGTTCCTTGATCCGAAGCACGTATTCGCAGAACTGGCTGAT
CCAACCCCAAATAATGAAGCTCGTGTTTTTGACCCT
>dbEST_Id: 50961983,User_Id: ZY087084,GenBank_Accn: EY424411
CGGACGCGTGGGCGGACGCGTGGGTCAGTGTACCCGGCGCAGTCGTACTTTTCTATGCGG
CACGGATCAGAATGATTATTCCGATTTTGCCTTGGAGTGGCTCATTGACGAATTGATGGA
TGATGGCGACGAGATCGTCTGTCTACGGGCCGTGGAAAAGGACTCCACGATCGCAAGTGA
CGCCGCAATCGAGGAGGGAAAGTACCGCCAAGAAGCAGAGAAGTTGTTTGAGCAAGTGAT
CCAGAAGAATAGCCAGGATGAGAAGGCAATCAGCTTAGTCTTGGAACTAGCGGTGGGGAA
AGTCCAGGATATCATTCAGCGCATGATCCGTATCTACGAGCCTTCGGTACTGATTGTTGG
CACCCGTGGCCGTAACCTAGGCGGCGTACAGGGCCTGCTGCCCGGTTCCGTCTCCAAATA
CTGCTTACAGCAATCCCCAATTCCCGTGATCGTCGTCCGTCCCTCCACCAAGCGGGAAAA
GAAGAAGAAGAAGCGTCTTGCGGATCCCACTCGCCGCAACTATAATCACATCCTAGAGCT
GAGCGAGCAGCGTGGAAGCAAGTTGTTCGACGCAAGTTCGAGCACGGACAGTCACGTCTC
GAAACTTCCGGGCGAAGAAGCAGCCGTAGCCGCGGCTCTCGGCCTGCCTCAGTCGTACGC
CAACTCCCGAAGCTCGCTGTCAATGTCCGAGCGAAGCAGTGTGAGCCATGATGAGAATGA
TTCGCCGTCTCCTAATGTCGACTCCTTGGGCACCAGCCACAGCCCAGCGGCGGGCACCCC
GGAGAGCACTGAGAGCGAAAGCACAACAGACGATGAGCCTGGACCGCAGATCAAAGATGC
ACCCGAGGGATCGTCATCGGAGACTGCATCTACGGAAGAGGCCAAGGCGGTTGATGCAAC
ATCGACGGATGAATCCGAGTTGATCAACTCCAATCAAAGTACACCAAGGCCAGGCAGTTC
TAAACTGAACATTCCGGTCATTGTCACTGAAGATATGACCGAGAAGGGAACGGATGGCCA
GTGAGCTTGACACTGCTCCAACAACTCACTACAACGTACCATTTCAGAACTCATCCGGAA
ATGGGACTAGCCGTATATTTTACACGAGAAATCTTATCACACCATCAGCCAACCAGGTCA
TAACCTCACTACATAATCAAAGGCCACAAATAAGGGGAGGTATGGCTACATGAATCTCAG
GCCGATGCATTACCTCTAGACAAAGGAAGCACATACACCATCTCTACTCTTGACGGACCA
CCATGTGCATCTTTGACAGCGTCACTACTTCTTCATATTCAGAAGCCAGTCACACTTGCA
AGGTGTTTACGCTATGCAACATGAAACAGAATCTATTACATGCTTCGGCTGATTCGCGAT
TCATAGGACTCGTCACCGATGCTTGATTCCAAACCCCACTCCAATACAATAATCTCAATC
ATACATCGATAAACACAAGCATTAGCATCAGCATCAAGACCTGCACAGATAGATCTCGCA
TCTATACATAATCGATAAATAGATAAACAATCCACGAATAAACTATTCATTTCAAACAAT
G
>dbEST_Id: 50961984,User_Id: ZY006753,GenBank_Accn: EY424412
TTTCTGTTTCACAACGTATCTCAAAGGTTCAGCCCACCCCCAACTTCGCATTGACCATCA
AACTTGCACCACACAATGAAGATTGGGCTTCTAGTTTTACGCGGAGATCCTGTAGAGGGG
CCCAGTGTTGTCGATCTCAGTAGCTATATACCTCCATCTCGTCATCAGTTCGAGACCCGT
TACATCAGCAAGTCCGAGGCCGAAGCTGGGATCGATAGAATCTGCAAAGATGAGTTTGAC
ATGTGTCTGAATTATATGACGGTAGAGTCGTGCGATGATGTTTCAACAGTGGCAGCAATC
ACAAGATACCTCGAGGCGAAAGATATCACACTTCTCAACAGTCCATGTCTCACTCACATC
ACCGACGCGGGAGAAGAAACGCGTCGCTTTCGAATTCCGATAAAGGCTCACGAATTGAAC
CTGGAAGATCTCAGGGGCAAGAAGTGGCTTACCCTGGCCATGGATATGGGCCGAGAGGCC
ATGTCTTTTAGTCCCGGACAATTCACTAGCTCGATGTGTCTTGATCAAGAGGATTTACAC
TCCACATCGACAGACTTCACCTGNGTCACGGAAGATCCCTTGAAGTCCATGTTGAGGTCA
ATGGCGTTGGATGTTTTGAAAGCGTCTACCGGTGGCTTTGTGTGTGTACAGGCTACACTC
CAGGCACAGGCTGACAGTATGTATCTGGAGGGTCTGCTGTGCACTCCTCGCGCGTTTTAC
CGCGAGAAGCACAGCACATACGAGGACGTAGTCATCGAACAGGAGTTTCCTGGTGGACAT
TTGGCCTTCTTGGACATGCTGATCACCAGTAAGCAAATCCGCTCGGGTCAGGATCACGCC
CGGAATCAACATCTAGCCGGGGTTTATGACAGCTTTGCCCCGCGGTACCATGCTGCTCGA
GCCAACACCGGGCTGAGTCGCATGCAGGAAGACATGAGCCGAGACTACGATTTCTCTGGA
ACAGTCCTCGACCTCGCGTGTGGCAACGGGGAGTTTGGTGCCACTCTGCACGAGAATGGC
GTCTCCGCCAAAGTCACCGGCATAGACGTCTCTGAGGGGATGACCCGATCGTCATACATT
CAGGATCACTACGAGAGGCCGCTGTTGATCGGGCCAATGGACGAACTTATTATGGGCATG
CCTGAATTCGATCATGTGGTTTGTTTCGCGGCATTTCAGTTCCTGGATCCTGTGCACTTG
ACCGCGTGTTTAGCTCGCATGTTCATGGTTGCCAGTCGGTGACGGCGATCCATGAGGATC
TCAGTGACGCGTACATTGAAGATATGAAGAAGCGGAACGGTGAACTGTGTANNCATTT
>dbEST_Id: 50961985,User_Id: ZY077747,GenBank_Accn: EY424413
GTCACGCCCTCATTGTCATTCCTACAGAGATATCTTACTTTCAGACCTCTATAGAGCATA
ATCCACCATGTCAGCCCCCATCCCTCATGTATCAAACTGGATCAACGGCGCCTACACAAC
GGCAACCACCCAAGTAATCACAGTCCTCAACCCCGCGACCGAAACACCCATCGCGACAAT
CGACTCCACACCCCAAGAAACAGTCACCACCATCGTCGCAGACTCAGTCCAAACCTTCCA
CAAAGGACCATGGTCCAAAACCGAGCCCTCAGACCGCTTCACAGTCCTCTCCACCGCCGC
CCGACTTCTTCGCACGCGTCTACCCGAATTCATCGAGCTCGAAACCCGCCAAACCGGCCG
TCCCATCCGCGAGATGCAAACCCAATTATTTCGCGTCCCTGAATGGCTCGAATACTTCGC
CTCGCTGGCCCGCGTTCACGAAGGCCGAGTAACACCCTTCAAGGGCCCCGTCGTGAACAC
CCTCACCCGTCTCCCACTCGGTGTCGTCGCGCAGATCACGCCGTACAATCATCCATTGCT
AATCGCGAAAAAAAAAATCGCCGCAGCCCTGGCAGCCGGAAACGTTGTGATTGTAAAACC
GAGCGAGCTTGCACCCTTATCCGTCTGAAACTGGTCCCCCTCTTTCAGAAGCAAGGGTTA
CCTGACGGCGTCCTGCAAATTATGTCCCGGACATGGGTTCAAAAGGGAAAGTCCTCCTGC
AGTCCCCGCTGTACCTAAAACGAACCTACAGGGGGATTGGGGAACTAACGTGGCCGGGAA
GCCCGTTGAAG
>dbEST_Id: 50961986,User_Id: ZY006323,GenBank_Accn: EY424414
GTGAATTACTGAAAAGGTCGCATGATTGGTATGAGTCTTATGTAAAGCCACGTGTTGAGC
CTTCATCTTTTGCCGACCGCTTCTCGGATGAGGCAATGGTTGCTGCTTCTGAATCAGAAT
ATGTGAGAAGAGATTCTGGTCCGGACCTTCACAGCTTGCGGTCTCCAGATACGCCTGTCT
TTAGGCCATCTAATCAGTCAGGCCTTCAACCAGTTGAGGACCCCCAGACTCAACGGAGAT
ATTCCACCTTGGATAGTACACCAAGCATTCCTGCAAGAGATACTACGCAGCGCCTTGATC
TACCGGCCCTGACGACCCTCAATCTGGGCTCTACCACGGACCTGGATCCTTCTTCCACTT
CTTCTCGGCTAGGACACGCCCAACCTGACAGAATGGAAAATATGGTATCCGAGATGGCTA
CTAACATGGTCAACGCCATGGCAAGAATGATGAACAGCAGTAGCAACGATAACGGTAACA
GCCAGCGCAGACACAGCCACCATATGGGCGACAAAGTAGAGACACTTGGAGGGAATGACG
GATTGTCCGATCAGAAGCGGGAGATTATGCAGAAGATTTTATCTGCAGCTCTAGACCAAG
TGTCCGGAAACCCAGAGCCTAGTCAGGCTGATTCGCAGACGGTGCCTGACAGTAAGTCCG
ACAAAAAAGGCTGGATACAATGCGAATTCTGCACGAAGCGCACGCGTCTGCGCTGTGAAA
TGAAGAAACACAAGAAGCGCCATGAGCGACCGTATGGTTGCACATTCGAAAAATGCAGCA
AGACCTTCGGTAGCAAAGCCGACTGGAAACGACACGAGAACTCCCAGCATTTCCCCTTGC
AGAGTTGGCGCTGCACCCTTCCCGATGCTACGCAAGGGGATCGATCTTGTGCTCGCCTAT
TCTATAACCAAGGAGAATATACCCGTCATCTGAAGAAGCATCACCATGCAGAAGATAAAG
AGGTACAAGCTGCACTCGCCAAGAACAGCATCGGTCCGCACGGACAGTCGCAATTCTGGT
GTGGCTTTTGTCGCGACATCATCCCACTAAAGGGCCAGGGCCTTGCCGCGTGGAATGAGC
GCTTCAATCATATAGATTCTGAGCACTTCAAAAATGGCGAGCGGATTGAGGATTGGCTCC
TTCCTTCGGGGCATCTGACCAAGGGCGCAGAACGCGATGAAGGAAAGGAACGAATCAACA
CGCCCGAAGATGGGAATGGCGAGCCTCCCACGGACGATGTGAGCGACGATGAAACTGTCG
GCAGTATCTGTAACTCTGAGGGTGAGAACCAACGGGATGAAACCCCGATGGGAGCCCCCA
AAACAAGTACAAAAATCTTTAACTTTAGCAAGTGAACAACTCAATTTCAAAAACAATTTC

>dbEST_Id: 50961987,User_Id: ZY086880,GenBank_Accn: EY424415
CACCAAAAGAGCCAACTCATCCAGTTGCTGTTCGTTCAGCTGAGACAGTTGCACATCTTC
GAGAAGGGTACCGATTGACTCAGTCAAGTCTACGGGTTTGGCCACAGAAAATAGAGCTTT
CTTTTCAGGGTCGGCAAAGAGTGCCCGGTCTTTGGGGGGGTTTAAGTGTTCGCGAATGGG
GTCGGGAGGGACATGCTGATTGATTTTGGGGTTGAAGTTGGGGTGGAGAGTGATGGGGAA
ACCTGAGTCGGGGGATATGTGCTTGCGCGATTCGAGGTGAGCCATGCTTAGATAGGAAGT
TGATGTACCTGCAGTGGTTTCCTGTATGGAGCACTAGAGGTTCCAGGGGGGGATTTATAC
GTCTTATTAGAATGGGTTTACTTCTTGTGTACGGCAAAGACGGATGGATGTCAGGCAGAA
TTACTGAATGTGCTCTCAACAGCCAATCGCTTTATATCTTTGATTGACTGCGTTTATCAT
TCGAAATATGGTAGCAATATCAACATGCAATG
>dbEST_Id: 50961988,User_Id: ZY136417,GenBank_Accn: EY424416
CGGCAAGAAGTACGCTCCCGCATTAACGGGGTCGCTCAAAGCCCCTTATTGATAAGGGGA
AGTGTCCGAGAAAATATCGATCCAACAGGCTGCCACACTGATAAGTCCATAATGGAAGCT
CTCAGAGCCGTTCAACTCTTCTCCAAGGTTCAGGAAAACGGAGGCCTAGGCACCGAAGTT
GACGAACTATTCCTATCTCACGGGCAAAAGCAGCTCTTCTGTCTCGCTCGAGCAATCCTG
CGTCAAGGCAATATTCTCGTCCTGGACGAAGCTACCAGCAGTGTCGATACCGTAACCGAC
GAGATCATGCAACGAGTTATCCGGGAAAGGTTCAGCAACCACACAATCCTCACCGTTGCC
CACAAGCTTGAAACAATTCTCGACTATGACAAGATTATTGTGCTGGATGCCGGCCGCATA
GTCGAGTCCGGCAGTCCCTATGCTCTTCTGGCTTCGGACACCTCGCATTTCAGCAAATTA
TATGCAAGCTCGATGATGGAGGAAGCCGAGTAAATGACTCATATACATATGCGAGATACC
CATATAAAAGTGTTACTTTCACCTATATACTAATTTTTTCTAATATATAACTAACAATTG
CTTCATGAAAAAAAAAAAAAAAAAATTCCT
>dbEST_Id: 50961989,User_Id: ZY007218,GenBank_Accn: EY424417
GTCGAAAGGAATCTTCAACGTTTAGCGCTTTTTATTCTCACGGTCCATCTGTGTGCGATT
TTTATCTCCCGACGCTCTACCTATTTACAAAGTTGCTCTTCCGACTATAGAAATCATGGC
CTCCAGAGCCGCAGCAGGCGCCCGTCCTGGTGCCAGATTCGCTCAGTTCAAACTTGTCTT
GCTTGGAGAATCCGCTGTTGGAAAGAGTTCGCTAGTATTGAGATTTGTCAAGGATCAATT
CGATGACTACCGGGAGTCGACGATTGGCGCTGCCTTTTTAACACAAACCATTTCTTTGGA
CGAAAGCACGACGGTCAAGTTCGAAATATGGGATACCGCCGGTCAGGAGAGATACAAGTC
GCTAGCCCCGATGTACTACAGAAACGCCAACTGCGCAGTAGTTGTTTACGATATCACACA
AGCTTCGTCGCTGGATAAGGCCAAGTCGTGGGTGAAAGAGTTACAACGCCAAGCGAACGA
GAACATTGTCATCGCCCTTGCGGGTAATAAGCTCGACCTTGTCACAGAAAACCCAGACAA
GAGGGCTATCCCAACCGCAGATGCCGAGGCCTATGCACGTGAGGCTGGTTTGCTTTTCTT
TGAGACATCGGCGAAGACCTCCTCGAACGTGCGGGAATTGTTTACCGCAATTGCGAAGAA
ACTTCCTCTCGACCAAGCCGGACCTCGAAACTTGCGCACAAACCCCCGTCCGGGTGTGGA
CTTGCGCCCAGAGGCCCCTGGCACTCAGGGCGCCAACTCCTGCCAATGCTAAATTTAAAC
GCAAGCTATCACCTTTGTCTCGCTGTATCTCTCATGTTCACATTCTTTCCCCCCGTCCTT
TCAATTATTTTTAGATACGGAAGGTGCACGTCTTGAAGGTTAGCTATGAGTCGCTACCCC
GGGTGACTCTATGGGCCACCACCAATAACTTAAACCAGAATGCCTAATTTTTACCGGTGT
CGTGATGATCATGGGGCATGACCCACTGGGAATTTTGTGAAAATTTCAGTCGTCGTTGTG
AGACCTAACTCGATTGCTTCACTGATCTCAGTCACCATTTCCCGTTCATTTCATTNTTCT
TTTCCGGGCATGATATTCGATTGTAGCTACNTAGTGAGAAGGGAGTC
>dbEST_Id: 50961990,User_Id: ZY141221,GenBank_Accn: EY424418
GGCCGCCCTTTTTTTTTTTTTTTTTCAAAATTTATACGATCCACTCAGTGGAATCATTTC
ATTGATGCCATGATTTATACATGCATATTCGCATATTCCTATCCTCAAATAT
>dbEST_Id: 50961991,User_Id: ZY008339,GenBank_Accn: EY424419
CCATTCCAATCTCCCCTCTTTCCCTCATCCTTCCTTCCCTCCACCTCAATTCCTCCATAT
CAATACACAATGGCTGCTCGTGGACTCCCCCGCGCCCTCCGCCTGGCCCGTGTTGCCGCT
CCTCGCTCCGTCGTCTCCGCCGCCCTCCCTCGTCCCGCTCTGGCTAAGGCTGCTGCCAAT
GCCCTCCCCCGTGTGACTCTGTCCTCTACTCCCGTCCGTGGTGTCAAGAACATTTCCTTC
GCCGGTCACGAGGAGACCGTCTACGAGCGTGAGGACTGGCCCCGTGAGAAGCTCCAGGAG
TACTTCAAGAATGATACTCTGGCTCTTATCGGTTACGGTTCCCAGGGTCACGGTCAGGGT
CTGAACCTCCGTGACCAGGGCCTCAACGTCATCGTTGGTGTCCGTAAGGACGGTGCTTCC
TGGAAGGAGGCCGTCCAGGACGGCTGGGTTCCCGGCAAGAACCTCTTCGACGTCAACACC
GCCATCGAGAAGGGTACCATCGTCATGAACCTTCTCTCCGACGCCGCCCAGAGTGAGACC
TGGCCCACCATCAAGCCCCTCATCACCAAGGGCAAGACCCTCTACTTCTCCCACGGTTTC
TCCCCCGTCTTCAAGGAGCTCACCAAGGTCGACGTCCCCAAGGACGTTGACGTCATCCTC
GTTGCCCCCAAGGGGCTCCGGTCGTACCGTCCGCACTCTCTTCCCGTGAGGGCCGTGGTA
TCAACTCCTCCATCGCCGTCTACCAGGATGTCACCGGCCAGGCCAAGGAGAAGGCCATCG
CCATGGGTGTTGCCGTCGGTTCCGGTTACCTCTACGAGACCACCTTCGAGAAGGAGGTCT
ACTCCGATCTCTACGGTGAGCGTGGTTGCTTGATGGGTGGTATCCACGGTATGTTCCTCG
CCCAGTACGAGGTCCTCCGTGAGCGTGGCCACAGCCCCTCCGAGGCCTTCAACGAGACCG
TTGAGGAGGCCACTCAGTCTCTCTACCCCTTGATCGGTGCCAACGGCATGGACTGGATGT
ACGCTGCCTGCTCCACCACCGCCCGTCGTGGTGCCATCGACTGGTCCAGCCGCTTCAAGG
ACAACCTCAAGCCCCTCTTCAACGAGCTCTACGACAGCGTGCGTGACGGCACCGAGACCC
AGCGTTCTCTGGACTACAACTCCCAGAAGGACTACCGCGAGAAGTACGAGAAGGAGATGC
AGGACATCCGTGATCTCGAGATCTGGCGCGCTGGAAAGGCCGTCCGTGCCCTCCGCCCCG
AGAACCAGAAAGTAATGTAATGTGCATTGGGATTTGGAAAAAGTTA
>dbEST_Id: 50961992,User_Id: ZY080804,GenBank_Accn: EY424420
CAAAGGGATACGCCTGTCCGCTAAACTTTCTCCGTTGGCGTTACTCTCGAACTCAAAATC
TCCCGAGCATACTGCCCCCATCACCTCGCTCGACTGGAACACGATATCTCCAAGCTTGAT
TATCACGTCCAGCATCGACACGACTTGCACCATTTGGGATATCCCTACACTCACCGCCAA
GACGCAACTGATTGCACACGATAAGGAAGTGTATGACGTTCGATTCTGCGCAAACAGCGT
CGATGTTTTTGTCAGTTGCGGTGCCGATGGTAGTGTGCGCATGTTTGATCTCCGCAGTCT
GGAGCACAGTACTATCATCTACGAACCGACGGAAAAGAGTGATAAGCTAGTCAGTCCCGG
AAATGGCAGCCCCTCGGCCCCGGCATCCATATGGCCTCCGCCGCTTCTCCGAATCGCAGC
ATCACCTCATGACGCCCACCTTTTAGCCACGTTTTCTCAGGACTCCAATATTGTCCGTGT
CCTAGATGTTCGTCAACCCGGCCAGGCCCTGTTAAAACTCAAGGGCCATGGCTCCTCCAT
CAACTGCGTGGAATGGTCCCCGAACCGCCGTGGCCTGCTCGCCTCCGGCGCAGACGACTG
CTGCGTTCTTCTGTGGGACCTCATGAACCAGCACAACGCCGCGTCTGTCCCGCCCCCGGT
GCACACTCCCGGAGCGCCCTCGGCCACCCAGGAACGTGGTCCTGCTGCCGCGCGGCAGCG
TGATTACGAAGTCTCCAACATCAGCTGGGCACCGCAAGGCGGGACAACCGGCGCAAGGCA
TCCACAGGATTGGTTAAGAGTGTGCCGCGGACGGCGAAGTTAGCGGTGTTGCACTATGAT
AGAATCGACGCATATACTAGACGCTATTTCTCATACCTACCACGCAGACATTTACCCTGC
TGCGATGTTCCGTGTCCTATACACTACGGCTGAGTTGCATCGNTCAACCATGGAAGCGAC
TTCTGACGGACTGATATCAGTGAATGAATCGATGAACGATTGGAACCTAGACGATGTATG
GAATCGCCATGGCTGGCAATAAGTCTTCTGCGAGACTGGATGAAGCCCTTAGGACCGGTG
ACGGAGG
>dbEST_Id: 50961993,User_Id: ZY007552,GenBank_Accn: EY424421
GGAACACAGTTTCGGATGCCCTTCTCCATATTTTCAGCATAGGTGGGTTTGGCCCTGGAC
AGTTTTGGAATGAGTTATGTTCAGAAATTCACTTCGTCTGCCCCTGCTCGTATAATTTTT
AGGCATGTCGACTGCTTTCCCAGATCCTTACTGCCTCCCAGATTTCACGCCATCCTTCTC
GCGTACATCATATTGATCGCCTTTCGTGACGACGAGGTCACCGGAGTCGTTCGTGCGGAC
ATCGAGACAAGCAATAACTCTGCGAGTCAAACCATACTTCTTCTCACGCGAGACCGATGT
GTCTGGCGTAGGTGATTGCATCTGGTCACCATCCAAGAAGGCACGGATAGTCCGCAAGCC
AGCCTGCCCGCTCTTCTCTGGATGGAACTGCGTGGCGAAAATATTTCCCTTTGCTATCGC
ACCTATGAATTCCTCCTCGCCATATGTGGCTGTAGCAACAGACCAACCATCTTTCTCCAG
TACACCAGGTGTGTAAAATGCTGCATAAGAGTGAACATAGTAATATTTGCTGTCTGGGCT
CAATCCACAGAAACTTTGAGCTCCTAAAGGACCAACACTGGTGTTCATGGCAGAATTCCA
ACCTATGTGGGGTACACTCTTCGCACTGTCATCGAATTTGCTCATTCGCTTTTGTATCAG
CCCCAACCCGGGGACATCAGGGTCCTCCTCGGACCCTTCAAACAGTGCTTGTAGACCGAC
ACAGATCCCCATGAAAGGTTTCCCAGAATCTATGTGCTTCTTTATCGGTTCTAGATACCC
GCCCTCTGAAAGCTGAGAGAGACAATGGCCGAAATGGCCAACTCCGGGCAGTATAAGTTT
ATCCGCATTCTTCAGATCTTCGGGATTTTTAACCCATTCACGGACGCGTGG
>dbEST_Id: 50961994,User_Id: ZY111406,GenBank_Accn: EY424422
CGCAGACTCTCTGCGATCATACAGCTCTACCGTCGCATTGGATGAGTATCCCCCGTCAAA
TCCTCCCGAAGAGCTCATTACATCCTTTCCACGTCCCCCAAGTGGCGCGCGCAACCTCGA
TAACGTAGCAGCTAATAGCCCACGAGCTTCCATCAAAACACTGCGCAGAAATTATATGGT
CCATGAACTACCACTCCTGCAAGAACCAAATCCTTGGGATGGGTCGGACCAATTCCATCC
CGTCCAAGAAGCTGGCTGCTCATATGACCTGATCGTCCCTTTTGACGACTCCTGCGAGAC
ACCTCTGCACAGTTTGGAGCGTCTCGCAGATATCATGTTCTCTCCGGAGCACATGTTATC
CATCCTGAACAACCCCCGATATCTGGCGCGCTTTCGCGAGTTCCTGCTTGAAGAGCGCCC
GCGGTCGCTTGAGTTACTGACATACTACTTGAATACACGTAAGGCGCTAAAGGCACTCGA
GTACGTCAACGCTCTGGTCAGATGTGCCGTCGACTTACCTCCATCAGCGATCACGGTCAC
GGAACAGGTCGGAGAAAGCTGCAATCCCGCCTTGCAGCGTCGTGTCCACGAAGCGCTCCA
AGCACTCACAGA
>dbEST_Id: 50961995,User_Id: ZY097492,GenBank_Accn: EY424423
GTCAGAAAACAACAAACGGAAAGCTTCGGAGGAAGCCCTTTCCCCAGATTCACAGCTACA
GAGTAAGAAAGCGCGCACCGATTCCCCAGAGAGGGAACCAAAGTCTGAAGGTGGACCATT
GGGAAAGCCACCATTGAGGATTGTTCCTTTCCCGGAGAAGCCAGCCGTACTAGAAGAACG
TCGAGGGGAGATCGAATTCCGGGTCGTTAATAATGATGGTTCGCGCGACAGCTTTGTTGT
CCTCACTGGACTGAAGTGCATCTTTCAGAAGCAGCTCCCGAAGATGCCCAAAGATTACAT
TGCTCGATTGGTCTATGATAGATCGCATTTATCTATCGCCATTGTCAAACATCCACTGGA
AGTAGTAGGAGGAATTACATACAGGCCTTTTAACAGTCGCAGATTTGCGGAGATTGTCTT
TTGTGCCATATCCTCTGATCAACAGGTGAAGGGTTATGGTGCGCATTTGATGTCTCACCT
GAAGGATTATGTGAAGGCAACGTCGCCTATCATGCATTTCCTGACATATGCGGATAACTA
TGCTATTGGGTATTTCAAGAA
>dbEST_Id: 50961996,User_Id: ZY110764,GenBank_Accn: EY424424
CCCGGAGCCACATTTCACCATGAAGTCCCGCCGTCGGTCTCGGCGCCCATTCACTGTCGC
TGAAGATGAAGCTCTGCTGAAAGGCTATGCGGTGCATGGTTTCCAGTGGACACTAATTCA
ACAGGACAAGCGGCTGAACCTCGGTCATCGTAGAGCAACCGATCTGCGGGACCGGTTTAG
GACCAAATTCCCGCACGCGTACCGTGACGGCGGTTCTGTCAGCGGTAATTCGTTCAATCA
ATCCGAGGAGTCCGGTCTCAAAGACGGAAAAGACCGGGCATCCAGTAGCAAGCGGAACTT
GCAACCTACCAAACAACTTCCCGGCAGTCAAAATGGCAAGTCAGATAACTCTGAGCAGTC
CGCATTAGGACCCATTGATCCTGCACTCTCTCCTCCAGCTCCACCACCGGGCCTCCCTCT
CGAAAGCATGGCAGGAGCCCCTTCAACAGGCGTGTTTTCCTTCCCGTTGGATGAAAATGC
TACCAACCCAACAGGTGTGGACCCATCTTGGGCAGATAATACTCTTGCCCCCATGGTTTG
GGATGAATTGGCATGACTGCGAAGCAACTTGAAGCTTTCTCACACACTCCCTTT
>dbEST_Id: 50961997,User_Id: ZY029393,GenBank_Accn: EY424425
GGCCGACTTCATCGAACTTAACACTTCCAGGCAACGCTTCTTTTCCTCTCCCCCTCTCTC
TATCTGCTGCTACCGCCGCTTGACCTTTCATCTGGTAGACGACTCCTGTTTCTTTCGTCT
TTTCTTTCGTCTCCCCTCCTTGAAGAGCCTTGCATTTGTCAACAGTTCCCCCTACACCGT
CCATCATGAACCCTGAATACGACTATCTCTTCAAGCTCCTTCTTATCGGAGATTCCGGTG
TTGGAAAATCTTGCTTGCTACTTCGGTTTGCAGACGACACCTACACAGAGAGCTATATCT
CCACTATTGGTGTTGATTTTAAAATCCGAACAATCGAACTTGATGGCAAGACAGTGAAGC
TTCAGATTTGGGACACTGCGGGCCAGGAGCGGTTCCGCACCATCACGTCGTCTTACTATC
GAGGTGCTCATGGTATCTGTGTCGTGTATGATGTTACTGATATGGATTCCTTCAACAATG
TGAAGCAGTGGCTCCAGGAGATCGATCGCTATGCCACTGAGGGTGTCAACAAGCTGCTTG
TGGGTAACAAGAGTGACATGGAAGATAAAAAGGTCGTGGAGTACACGGTGGCAAAGGAGT
TCGCTGATAGCCTTGGAATACCATTCCTGGAGACCTCTGCTAAGAATGCCTCGAACGTCG
AGCAAGCCTTCTTGACAATGGCAAGGCAGATCAAGGAGCGTATGGGTACCGCCACTGTCA
ACAACAAGCCGACTGTGCAGGTTGGCCAGGGCCAGGGTGTCCAGTCTGGGTCCGCAGGTG
GTTGCTGCTAATCGAATCAATGAGTCGTGTTGCACAGTACTACGTTAGCCACCTCGGTAT
GGAGCAGGGAGGTGGGTTTGCCAACTGCGCCTTGGCACTGGACAGTTCTATCTGAAAAGT
GGAACGGCGCAGACGACACTGCGGAGATTTTTGCTATTTTCAAGCTCGGGATGATTATTG
GGAATCATTTCAGATCCTTCACACAATGCTTTAGACGGCCTGCGATTGTCTTTATATGTG
CTCATATTGCTGGTACCCTTGTTGCCCCTTCCCCCTTTGTTACACGCTACTTGTTTTGTG
ATTTCCTTTACAGCATTTCCCTAGTTTCTTCCATATCTTATTAGTAGGTTGGATTCCTTG
CGATTTTGTCAGGAACAAATTAATGGAAAAGACCCTGAACGTTCGGAAAAAAAAAAAAAA
AA
>dbEST_Id: 50961998,User_Id: ZY007588,GenBank_Accn: EY424426
TCCTCCTTCAGTTGCTGGAAGCTTGTTTCGATGATGATCCTGTTAAACGATTAAACTGCT
CGCATATTGGTTGACGTCGCGCTGGCTTGAATCTCTGGATGTGTTTCTAAGCCGAGAGAG
CCCAGGAGAGTTTTGTATCTCTGCGCTCTGTTGTTGTCGCTTTCACCTTTCTTACTTTTT
TCTTTCTTAACCGACATCTCTGTCGAGCCTCATACTGGACACCATGAGGACATTCCAATC
ATCAGTATCGCAATGGATGGCCTTCCTCCTTATGTGTCTGGGCTTGGCAAATGCCCACAC
GGTCATCGTTTATCCCGGCTATAGAGGGAACAACTTATTTACAAACGGCACTGTTGCAGA
AGCCAACGGTCTCGGGGTAGCTATGAGCCCCAACGCAACAGACAGCAACTCCTTTATATA
CCCCTATGGACAACAATGGATCTATCCTTGCGGAGGTATGCCCACCTCAACGAACAGAAC
CAAGTGGCCTGTCAGCGGCGGTGCGGTCTCTTTCCAACCTGGCTGGTTCCAGGGTCACGC
CACAGCATTCATCTACATCAACTTAGGCTTGGGAACCGTGCCCGATAATATGAGCCATCC
CATGATCTCACCGTTCCAGATCAACGGTCCTTCTAATGAGCCGTACCCGGGCACAGTTTG
CTTGCCACAGGTCCCGTTACCGGCCAACATCAGCGTGAGTCCAGGCGACCACGCTACGAT
TCAATTGGTTGAGACGGCTAAACATGGCGCTGCTTTGTACAATTGTGTGGATATTGAATT
CGCAGAACCCGAGGACGTCGCCGAGGTCACCCGCGATAACTGCTTCAACTCGAGTCATAT
CACCTTCTCACAAATCTTCGCTGCGACGTCTCTGACGTCGGGTGCTGTTGCACAGGGTAC
AACGAGAGGGACGTTTACGTCGT
>dbEST_Id: 50961999,User_Id: ZY080617,GenBank_Accn: EY424427
GCCACAGACACCCCCAGCCAAGCCTCGCGTCCAACCCCGCCGCGATGCGGAAACCCACTT
CCAATTGACAGATGATACCGGCGATCAGGGTTCAGGCCGGATCATCAGTTCGATCCAGAA
CAAGGGTCTCAACCTTTACAAGAACCATCTGTTCGCCGATGAAGACGATCCCGCCGAGAG
CAAGCCGACGACCAAGGATAAGCTGCCCCTGTCCGTAACCCAGAAAGGCCCAACCCGCAA
TAAGGACCTCGAGACTCACTGGACCATCACAGATGAATCGCCAGCGAAAAGCAAGGCCGA
CGAGAACAAGAAGCCCATCGCGGCGGACCGACAGCGGGCCGTCAAAATGTTGGAGCCGTC
ATGGGAATCCTATGATCAATCTCCTCAGCCGAGCAAAGCCGTTCGTCCTCCTCCACAGCG
CCGCCAATTGCGAAGTGTCAACGAGAGAAGCTGGAGTCTTGGTGATGAGTGAAGCGATTA
ACAAGAAACTGGTCCTCAGAACCGTGAACCCCGACCCCCGAACCCCTTGACGACAGTACC
GAATGACCTCATTGAGCAGACCATATTCATCACAGTTCAAGCCGTCATCATGGTGACAAC
CTTGCCCAATGCGACTTGGACCCATGG
>dbEST_Id: 50962000,User_Id: ZY008273,GenBank_Accn: EY424428
GAATTCGGCACGAGGCCCGAGCGCGCCGGCCGAACTGAGCAGCGTTCGGGTTTGTTCTGC
ATAGACCTCACAACCGTTCTGATTCGATTCGCATGTCGTTCCCCCGACCAACCATGTAAG
TACATTCGAGGTGTTCTGCTCGGACATATGAACTTGAGCTGGACTGAGGTGTTTTTGTTC
ATCTATGTTTGTTGATTTTCTTTTTCTACTTTTCTACTGTGTTCTGGTGTTATCGTTTCG
TGTCTTTTGTCCTCCATCTCTGCTCGAATTGTGTGAAAAAAGGTAGCCATCTGTTTCTTC
ATACGTGTCGCGGCTGGGTTGCCCGGCGGACGTTGGCAAGGGCTCCTACGCCTCCTACAG
CGTTGGAGAGCCTGGTCGGTGAGCTTCTGCTGATGTGCGTTTGGG
>dbEST_Id: 50962001,User_Id: ZY103995,GenBank_Accn: EY424429
ACTCCCTCTATGCCCAGCAGTACTCCTAATGGGATGCCTAACGGTTTACCGAATGGAATG
CCGAATGGGATACCGCCTGGCGTTGGTGCCAACCAGGGACGGCCCCATATGCAAGCAATG
CCTAATAGCGGACCTGTGAATGGCCACATGCCCCCTAATCCCATGGCCATGAAAATGATG
CCACAGTCCGGAATGCAACAAACAACTCCCACCAGACCTGGAATGCCAATGCAAACGACC
CCAGACAACACTCGGGTCATCCGGGAAGCTAACCGTCTCCAAGAGCAACAACGGCTTTTA
CAATCTAGGCAGCAACAGCAGAACCCGCAACCTCAACCTCAGCAACCCCAGCAGCAATTT
CACAATCAGCAACAGTTTGTGGGCCAGGGTTCTCATTCCCCGAATATGAATGTACCCAAT
GTTAATGGGACACCGAACAATCCCGCCATGATGGCGGCTCTCCAGGCTGGGGGTGGTATG
CAAAGCCCATCTTTCCACAACGCTACTCCCCAAGGAGTCTCTACCCCCTCACCCCGTATG
GGACAGCCTAATCTGTTGTCGAGTGGAGTTGTACCGACCATTAGCAGCT
>dbEST_Id: 50962002,User_Id: ZY006377,GenBank_Accn: EY424430
CTCAGAAATCCACTTTCTTGCCCTCCTTTCGTTGCATTCTAAGGCATTCACATTTTAATT
GCCTACCTCACATGGCAACGATGGGGCCAGACAAACACGTGAGCGGTCGTCGTTGCCTGC
AAAGCCGACGTTCTCGAATCATTTTGGGGGCCTTTGTCTTTATTGCTATCCTCGCGGTCG
TTATACCTCCCGCAGTCGTCGTCACCCTACGCAAGAAGAACAGCATGGGCCCTAAAGCTA
ACATTTTCGTCCCTCTCTATGTGTACCCTGCCCCTGGCGCCTGGGATCCATTGGAAGCAG
AGATCTCTTCACATCCGGAGGCCAACTTTACCGTTGTGATTAACCCTAGCAGCGGCCCAG
GGCCCAATGCCCTGCCCGATGCTAATTATACCCGAGAGATTCCCAAGCTCGCCTCTTATG
ACAACGTGCGTCTCTTAGGTTATGTCCCTACAACCTGGGCTAAACGCAACATCTCGGCCG
TGCGTCGCGACATCGCAACCTACGCAGAATGGCCGACCAACAGTTCGAACCCTAAGCTCG
CGGTTCGGGGTATATTCTTTGATGAGACGCCCCAACAGTATGATGCCGATGCGTTGTCAT
ATTTGCAAGAGCTCACCTCATTCGTGAAAGGCCTTTCTGGTCTTGGTCCAGACAACTTTA
TTGTCCATAACCCGGGAGCCGTTCCAGACTCTCGTTACATGTCTTCAGCTGACTCGACTG
TCGTATTCGAAGCGGCTTATGACACCTTCAACGAGCGTGATGGCACGAAGCAATTCGACG
TTCTTCCGAAGAGCGATCGCGGTCGCGGTCAGCTCTGCATTGTGATCCACTCCGTTCCGG
ATGGGGTTGAAGGTTCGAAGCTTCGTGATCTCGTCAAGAAGCTTCGCAAGACCGCCGATG
AGATTTTCATTACCCACCTGAGCACGGATTACTATGCCAACTTCGGGGATAGGTGGGGCG
AGTTTGTCGATTGGATGGCTAAATAATTCCTACGGGCGGCGCTTTTCGAGCATACCTGAT
GCAACATTGCTTATGATCAGGGCCCGATTGGCGTCGACTGATAATATATGCGCCGGCGCT
TTCTTTTGATGGATTGGATTGACTAATTAACTTACGACCTGTCTATACTGTATGAACGTC
TATATCCTGTATGATGATTCTACTGATAATATGCTATTTGACTTTGGCCGTTGGGACTAT
CANATGATACCTAGAATTACGATAGAGTTTACGATCGTCAAGATTTCCTTTTTGTTTTCT
CAAAANNAAAANANNNNNNNNNNNNNNNAAAAAAAAATTTCCGGGGGGCGTAAAAAATGT
TCTTGAGGGGGCCCACCAGGTTTTTTTTTTGCCC
>dbEST_Id: 50962003,User_Id: ZY080554,GenBank_Accn: EY424431
CCTTCTCGTCACAGTGGCCTTAATCGTCTGAGAAAGACTTTTTACCCCTTAAATCTTCGA
TCAATCTCCGCGCTCATAATGCTTCAGGACATCGGGGGCCCTGTACCTCCTAATACTGAC
CATGCAGTCAGTGTATCGCTTCCAACATGGAAAGCAAATGTCGGTTATGAAGAAGGAGAG
CCGTGGGTTATGAGTAAGATGCAATGCGGTTATCCTCGATTCTTCGTGCACCCGACGATT
CAAGAACTTGCGAAAGAGATCGTGCAATGCTACGGAAATCCCAACACAGAGTCTGCCATG
TTGTTTCCTTCCGCCAAAACTGCGCATATTTGTCGTTCATTTATCTTGTCAAAATCATCT
GCAGACGACTCGCATAGCGTGCGGGTTGTAGATTTTGTCCCTTCTCCACGTACAAAAGCC
GAGTCAGCAAACATCACTTCGTTTTTGTCAAGTGTGATATATCCAAAAGAACTTGGATCA
ATCGCGAAGCAAGTATGGCAGCATACGGGCAACGGTGTATCAAGCCGTCGAGGTGAATTT
TGTCACAGTGCATTGAGGGACGGGTTCCTTGTGGATAAGCAATCCACTATGACAGAAACT
GTAGCCCAGCGGATATGTAAAGGTCCGCGAAGATACCAGGGTAAAAGACACGGTAAATGG
TTCTTTTCGGGCAGGTGGGATACATCCCTCACCGACAGACTCGCCGATGGTCTCGGACGG
TGTCCGGGATGGGCGAGAACTTTCCCAGTTATTCAGGAAACGTTTTGGCCGGTATTTTGG
ACACTTCCCTACGCCAACCAACCAAAAAAACTGTGCCCCCAACTATAACAGGAGTCCTTT
AAACCGATGGGGGATTTATTGAGGGCCCCCCAAAAGACCGCCGGGGAGTGGGATAATACT
TGGGGGGATCGGACAATGTATCGGGTCCTTTATTCCCCGGGGAGTGGGCTCCGCTTCGCC
ACGCCCTACTGAGG
>dbEST_Id: 50962004,User_Id: ZY088113,GenBank_Accn: EY424432
GAAACATGTCCCCAGTCAAACCCCTGAGTCAGCGTACCACTGCTGATCCCTGTATCGCCA
GACACTTATCTCCCTGATGTCTAAGCACACTTATCGAGCAGTTGTGACCA
>dbEST_Id: 50962005,User_Id: ZY086796,GenBank_Accn: EY424433
CTTATGCTCAATGAACTAAGCTATAACTTTTTAGCATTTGCGGGGCCGATGTTCTGGATG
CGTATGATGCGATATCTGGACTCATTCCGGTTCT
>dbEST_Id: 50962006,User_Id: ZY029324,GenBank_Accn: EY424434
CCATTCTCCCTTAAACCAAGCCCCATCCTCCCCAACAACAAGAAGAAGAAGAAAAAAGAA
CAGAAAAAGAACCAAAAATGTCCACCCTAACCCCCCAAGAAAGGGTGCTCCTCGAAACCG
CCACAAAAACAATAACCAGCATCAAACCCTCCGACACGCACAGCGTCGCTAGCGCTATCC
TCGCCTCCGACGGCCGGGTCTTCTCCGCCGTAAATGTCCACCACTTTACCGGCGGCCCTT
GTGCCGAACTCGTCGCTCTGGGGAGTGCTGCTGCGGCTGGGGCGGAGAATCTCACGTATA
TTGTGGCTGTCGAGGATACACGGCGTATTTTGAGTCCCTGTGGAAGGTGTCGGCAGGTTT
TGTGGGATTTGTGCCCTGGGATTCGGGTTATTGTTTTAGGGGAGGAGGGGCCTAGGGTTG
TTGGTATTGGGGAGTTGTTGCCTTTTGCTTATTCTTGGGATGGTGAGGAGTAGCGGNTTT
TCTTTTCTTTTCTTTTCTTTTCTTTTCTTTTTTTTCTTCTGGTATACTCCAGTTTGGGGG
TCGAGGGGTGTATGTCGGGACCCTTTGTTATATGTTTCTGTGGCACTTGGAGTTGCGTTC
AGGCTACGCTTGAAAGAGGAAGAGAGAAAGGTATTTTGAATGTCTGGCTATTATTATTAT
CAGATTAAATATATGATCTAAACGCCAAA
>dbEST_Id: 50962007,User_Id: ZY008204,GenBank_Accn: EY424435
TTTGACTGCATCACTACTTAGGAATATTAGCCTGGGAACCAACCTCGAATCCAAATTCGG
CACAAGGTCAAGGCCTAACCTTGTCTCGCGACGCTCCCTCTTGACAATGATGATGCATCA
GCCAACTAAAATGGGAGCTCCTACGCGCTCCAGTCCAGCCTTGCAACGGTCGCGTTTGAC
ATCACCAAACGGCCCATCCATCCCCGCCTCGCCGCCTGAAGACGATGAGGATAACTTGAC
GATGCGTGGCCCAGGTGTCCCTCGATCGAAGCCCATAGTCATGAAACCTACTCCGCAGTC
AGTCGCTCACTCGCCGAGGACCACGCGACGGAACATGCTTGCCACCGAACTCACGGAGTC
ACTCCGACGCCATTTACTTTGGGAACGACAGCAGAAGAGTGCGACTGCCAATGCCTTCCT
CAAGCGACGACACACTGCACATGACATGGCAAACTTGCAGGAATATCCCAATCCTAAGGG
GGCACAAAAGGGACAGGGTGTTGGCGTGTCCAACCCCGGTGCAGACAAGGACAAGGATAT
GGCGAAGACAGCTTCTTTCAATCAATATACTGACTTTGGTCCGTGGGAGTACCACGCTAA
GGGTTGGTAAACGACCACCGATCGCATTTCGAAGTGACACGATCGGTCGCCCTTGAGAAT
ACCCAAAACAACTTGCTTTCTTTATCTTTCTACTTTTCACATTTTGTTATCTGTGTCATG
ACATATTCTTCCTCAGATGGGTTATGTTATTGACTATGATACCCAAACCTTCAACGCGTT
TCTTTATTATCTATGTAAAGCCGCCGATTGAATATCCTTGTGACACGTACGATCACGACT
CTGCATTGCATCTTGGCGCAACTATGGATCATATGGTTGTTATTATCGACCTAATTCCTT
TTTTCGGGTCTTTGATTTTATTTCTCAGCTCCTTTTTCCTATCATCTTTTCTCGTGGCAT
TGTGTGGCTATCAGTTATGTTGATATTATACGAGCCATCTTGAGGACAAAACCTCAAGCG
CGATTAATCATGTACAGATGATCTTCTTTTACCTTCCATGGCGGGCGGAACTGTTGCGAT
TCGAATTTGGCATGGGTTCTTATGTTTTTCTCTTTCCAGTACGGGTTGGGTGGAACTTTT
CAAAAAGAGGCCTTTTATGGATGTCATTGCTACGTCTCGTGACTGCATCTTAGCAGAAAA
CGTCATTGGTATCATTCGATGCATTTGAAGCCCTTGTCTTTTCTTTCTTTTTCTTTTTTG
TTCTGATACCAGATACCATACATATGTTTTTGATTTTGCTCCGCGCCTTTACTGGGTCCT
CCGTTGGGAGGGGATTGGCCCAGTCTGCACATGCCATGTACGCTANATTGTGATTTACGA
AAAAAAAAAGTGAAGATTACTCGATTAG
>dbEST_Id: 50962008,User_Id: ZY110752,GenBank_Accn: EY424436
GCGGGTGCGACCGGAATAGTGAGAGCTACCGTACTGGAAGTATGGATGCATGCAGGCCTG
CTTAGCAGAGATACGCCGTGCTGGATCGTATTCGAGAAGGGCATCTAGAAGATCAAGACC
GTTTTCTTCTAAGCCAGGAACGAGTGCGCGGGTTTCTTCTCGCTTCCACTTGGGGAAGGT
CGGCTTATAGTCGGGGAAGGAGGTGACGCCGGGCCAGGCAACTTCGTCCGGTGTACCAAG
AAGTCTGTGTAGAAAAGAGCAGTCAGAGACCNN
>dbEST_Id: 50962009,User_Id: ZY088270,GenBank_Accn: EY424437
ATTTATTTTTTCTATCCTGAAGCTCTTCCACTTACTGTTGCTGCTTGGGAGCTGGGGTCT
TTTCACCTTACTCGGCATTCAACTTTTCTATCACTCGATCCGGTAAGCCTTCAAGCCGAA
CGCTAAACCCCCCGAATCATCACAGAGTCCTGCCTCATTCGCCGGTCTTGGTTTTACCAC
TATTTGTGCTCTATATACTATTCTTTCTGACGGAATTGGCAGAGGCACTTTAACTCATCC
TGCATAATGGCCGGCCAATCGAAACCCGCGCTCTCCCCTTGGGGTAGTGCTGTCGCAGGT
GCAACTGGAGCTGTTCTCGCAAATGCTATCGGCTATCCACTGGACCTTGTCAAAACCAAA
CTTCAAGTCCAAGTGAACAACGCACCTGAATCGAAAAGCGGAGATGTAGTACATTACGAG
TCGACCCTAGATGCCATCAACAAGATTGTGGAGAAAGAGGGAATTGAAGGTTTATATTCC
GGGATGGTTGGTTCTTTGCTTGGCGTGGCCTCGACCAACTTTGCGTACTTCTACTGGTAC
AGCGTGGTTAGAAGCCTTTATATGGCATCGAAGAGCGTATCTAAGACACCTGGGAGCGAT
ATGGAGCTTACCCTTGGAGCTGTGTCGGGGGCTATCGCTCAGATATTTCACATCCCCAGG
CGCTGTGATCACTACCAAGCAGCAGACACAGTCAAAGAGCGAGATAAACGTCCTGATCGA
AACTGGTAACGACGTGTTANCAGCNAAAATAGCTGNACCNGTCTGTCGAGAGGTCTCATG
GCCAGTTGATCCTGGTGGCAACCCGCGAGTACCTACGGGCCTATCAACGGCT
>dbEST_Id: 50962010,User_Id: ZY078965,GenBank_Accn: EY424438
CGAAACGCAGCATCGCACAGCGTCCTCCTTTCGGTGTTGGCCAAAGCCGATATCCTCATT
GATCCTTACCGCCCCGGCGTCTTATAACGCTTGGGTCTTTCCCCATCGGAGGTCCTTCTG
AAGTATAACCCTCGCTTGATCGTGGCGCGCATGACGGGATTCCGACGAGACGGTCAATAC
AAGGACATGGCGGGTCACGATATTAATTACATCGCGGTGTCCGGGGTGCTATCCATGCTG
GGGCGAGCAGGTGAACCTGCTTATGCCCCGGGTAATATTATTGGCG
>dbEST_Id: 50962011,User_Id: ZY007096,GenBank_Accn: EY424439
CGAGGGGGAGGTACTGGATGATTCAGAGAGTCATCTGGAGGATAACCCCTAGCGGATACT
CTGCCTTGAGAGAATAACTTTCTCACACCCCCGACTACGGTCCAAAGGAGGCTGAGGTTG
AGCCGAGTCTCGCACTTTGTGCGCCTCCTGCATCCATTGTATAGCCAACCGGCGTCACAA
ACACCAAATAGACTCGAATGTCAAGCAGAGACTGGCAACAATTTGAGATATATAGTATTA
GTGGATGGTACAAAACCTAGAGAGGGCGGTGACTCAAGTTCATTGTGTTTAATATTACTT
GCATGTCTGCGAGCGATGCGTCAAAGTACCATCCTATGCATCCATACTTTTGTTACATAG
AGAAGAAAGCCGATATATATCAGAAGAGTAT
>dbEST_Id: 50962012,User_Id: ZY007410,GenBank_Accn: EY424440
CTTGTCTGGATATCAGCTCTGCACCGTTGAACGGGTCCTTAAAACACATCATGATTTCTC
AGAAGGTTGCTCAGCAATCGCTGCGGCGGCTTGCCGTCCAGCAGCCCTATGCCATGCGCT
GGTCTTTGATGAACTCCGCAACCCCCGCTGCTGTCGCTATGGGACGTTTTATGCAGACCA
GACAAGCTGCCACTACCTCGAACACCTCTGACCCTACCAAGATCCTTGCGCAGCAGCGTC
TGAACCGTCCCGTTTCCCCTCACCTTTCCATCTACCGCCCCCAGATCACTTGGATCGGCA
GTAGTTTTCACCGTATTACCGGATTCGCCCTTTCTGGTTCTCTGTATCTTTACGCGACTG
CATACCTCGCCTCACCGTTGCTTGGCTGGCATCTGGAGTCGGCCTCCGTGGCCGCTGCTT
TCGCTGCCCTTCCCATTGTTGCCAAGGTCCTTCTCAAGGGTTTTATGGCTCTTCCTTTCA
CCTACCACTGCTTCAACGGAGTCCGCCACTTGGTCTGGGATCTTGGTANGGGAATCACCA
ACCAGCAGGTCATCAAGTCTGGTTGGACTGTGGTGGGGCTGAACGTCCTCAGCGCCCTTG
CTCTCGCTTTCCTGTGATTTTCTTGTGTCATACCTAATAAA
>dbEST_Id: 50962013,User_Id: ZY008161,GenBank_Accn: EY424441
AATCAATCCATCAATCCAATCGTTTAAAACACCTTCGATTTCTCCAAAACCACTCGTTTA
CCATCAAACTTTCAAAATGCAGTTCAAGAACCTTGCTCTCGCTGCCTCCATCGTTGCTAC
TGCCGCCGCTGCCCCGGCCGCTGACAGCACCTCCGCTCCTGCTGCGACCCCGTCTTCCAC
CCCTGCCACTGATGCCCCTCACTTCTTCGGCGTCATCGCCATTCACTCCGGTAGCGGTGT
CCAGAACGCTGGCTTCAGCGCCGCCAAGGGTAGCCTGATCGCTGGCCTTCAGAACAAGAG
CAACAGCTGCCAGGAGACCAGTTTCTATATCAACGACGGTGTTCTCAACATCTACGATGA
CACCGCTCGTCCCCAGGAGATCTACGTTGACCGCTCCGGCATGGGCCAGGGCAAGATTGG
CTACACCGTCGGTGTCGAGCCCGCTCCCAAGAACGCCGAGCGCAAGGGCTGGGCCATCAA
GGATGGCCACCTCGAGTTCGACGGATCCAGCCTCATCGCCTGCCCCGGTGCCGACGGCTA
CAGCATCTGGGCCTCCTCTGGTGTCGCTAACCCGGGTGGCAACAAGGATTGCATTGGCAT
TGCTGCTCACGTCGTTGGGACCAAGGAGCCCAAGCCTTGCTGGGCCAACTAAGTTTGTGC
TTTAGTGTTTCGTTCTTTGGCGCAGAGACTTGTATAAAGGCTCGATGTCTCTTTGTGCGT
CTTCATTGTATTAAGCGATTTGTGAATAACTTTTGTGCAAATACTTCTTTAGTATGAAAC
ACTCCTTACATGGAGAAAATATACTCTCTTTGNTAAG
>dbEST_Id: 50962014,User_Id: ZY098112,GenBank_Accn: EY424442
TGGGTCTTCGGTGATTATAACCATATGGTGGAGGGGCCCTCTACATATCCCCCCCGATTC
AGTCCAACGCTAGACATGACCTATATTCATGCAGGGAACTGGAATTACCCAAAGTGGTCT
TTCAAATACAAGGGGTCGAACACCTGGAGCGACATAGACAGATTTACTAATTCCTACTTT
TGGCCCGACTCTGTGGTCCGAAATGACACTCTGTACAGCAATATTTCGAGCGATATGGAC
ACCCTGGTGGCTTTTATTTTCAACCAAAACCCGGATGAAAGCCACTTGGGTGATTTCCTT
ATGACACCGTCCAACTGGCGGAATGACTCATGGGCTGCCCGGATCGAATTTCGCATCGAT
GCCCACTCAGTATCATACTGGGATCGATCCGGGTCGTTTAATAACAGTGTCTATCACGCC
GTTGTATCTAAGCAACGAGATGGGCTAGCGGAAGTTGCCGTATCTGGCTGCATGACGAA
>dbEST_Id: 50962015,User_Id: ZY141339,GenBank_Accn: EY424443
GTAGTTCTTCCACGACGTTTCCAAGTCCCGTCCATTCTGATAAGAGTTCGGCAATATTCA
CCGTCCATCCTGCGCCAAAATATTCAGCGCAGCAACCCCCGCGTCAGACAACGTCCGGCG
TACCCTCGGGCTTTCAGAACCTGCTTCACCATTCCCCATCACCACCTCCGCGGCGGCCTT
CAACAGCTTCCCGTTATCATTTACATATTCGAGAGCAACCAATAGCGGCAAGAGCGTGCG
GGAATAGTAATAGAGATCGGCGACCTGTCGATCCACCACCCATCCTCCAATTGCTCCTGA
CCGACTTCGATCCAGTGTCAGATCAAGATAAAGATGTCTTGCAGGATCCGAGATTTGCAG
TTGGTTGTATCCTATTCCCTGCGGTGACATCTTCCCAGCAAGCCTCATCAGATATGGAGA
GAGGGGGTGCCATTCGA
>dbEST_Id: 50962016,User_Id: ZY103954,GenBank_Accn: EY424444
GTACGATGACTCTATCCATAAGTCTTCGAGATGACCGCCGGAGATGGGCGACCAGAACTC
GGTACACTAACGATGAAGATCTCCATCTTCGGCCAAAACATCACCGGTCGATAATGGTTT
GAAGCCATTGGATCCTCTGCCTAGCCTCAGATGGAAAGCTACCACAGGATGGATATGTAA
GTACCCAAATTAGTTTTTTCTCCGCATCGATGCTTAGCCCAGACAAACGCTATCCGGAAC
TAGTTGCCATCGGTGGAGCCCTCGTCGGATTTGGGTCCCATCAGATGGGAGAGCCCGACC
GATCGTTGTTATTGGAGAACCACGGACACGAAAAAGAAGGGAAATGATTAGCATGATCGC
TCTCCTAATTCGCCTGTCCCATCAGGATTTGATTTCCAACAATCCACAAGGGACACTTGA
CTGACCCAGTAACTCGAAGCATCTTCGCTGAGTCCCCAATTTTTTCTTTGGTTTTGGGTT
CCAACTGGTAATTTCCAGAGCCATGAAACTCTCCCGCCGATTTTCGGCCGGATCTGTCCC
AAGCTCCTGGTCCTCTTAACATTGTTATTCGAAGTGGATACGGAG
>dbEST_Id: 50962017,User_Id: ZY029509,GenBank_Accn: EY424445
GTCAGGTGTCTACTTTCGGATTGACGGATGACGATATTTTCACGGATGGGTTGAGCTACG
ACCCATCCAAGCTGCAGATACAACGACGACATCGAGGCGGGCCTCAAGTTCCTGCAGTTG
TTTTGCATATTCAGATGTCACTGCATCCCATTTCACTTAGCTCCTATTTGAACTCGCAGC
CACGTGAGGTTGAAGATGGCCAAGTCCCACGCCGACATTGTTACCACTTGGCCCCGTCTC
TGAGACTCATGCTACGTATAATCTCAGGAGTCGAATATTTGCACTCGAAGGGCATAGTAC
ACCGGGATCTCAAGCCTGCTAACATATTTCTGTCGTGTCCGGAATCTCGAGACTCTGAAG
GATGCCCTCCTTGTCAGTTAGATAACGAACATTCTTCATGGTACTCGCACCCTCGAATCG
GTGATTTCGGTCTAGTTGCCGATATCTCCCACTTCAACGAGAATCAGTCGGACAATACCT
CTTTGCAGCATAGAACGAAGGTGAATCGTGTGGTTGGGACAGAGTTCTATCGCCCACCTT
TGATTCATCCTTATGTAGATAGCCCCGAGAACTCAGAAGAGACCGGCAGCTGTTACAAGA
TTGACGAGTCTCTGGATGTCTTTGCACTTGGAGTGATCCTTTTTGAGCTTCTGTATCGCT
TGAACACAAAGATGGAACGCCAGTTCGTTCTCGGTGAACTAACGCGCTGCCAACAGGATC
AGTCAACCGGATCCGCTATAGGACGTGCGTCATTCCCTTGTGACTTTGCCCAGAAGATTG
ATCTAGGACTGGAGACATTTAATGGGGAGGTGTGTATCGCCGAGGAATTGATGACTTGCA
TCAGTGGGATGTTGGAACCTCTGCCCCAGAAACGTTGGAGCTTATCCGACGTCAAACAGC
ATCTGCAAGCTCTTCTAACTGGCGCTCAGAGGGCACCATGCTCCCTATTGATATCTATAC
CAGGAGTAGCGTATTTGTTCACATATTGTATTATTGTGCATATGTCTC
>dbEST_Id: 50962018,User_Id: ZY082359,GenBank_Accn: EY424446
CACTCTGATGTGGTAACAACGACTACTCACAAGTCCCTGCGTGGGCCCCGTGGTGCCATG
ATCTTCTACCGCAAGGGTGTCCGCCGGACGGACAAGAAGGGCAACCCGGAGATGTACGAC
TTAGAGAATCCTATCAATGCCTCCGTCTTCCCGGGCCACCAGGGTGGGCCTCATAACCAC
ACCATTACTGCTCTAGCAGTTGCACTGAAGCAGGCCCAGTCAACCGAGTTCAAGACTTAC
CAGGAAACCGTCTTAGCCAACGCTAAGGCATTGGCTGACCGACTTGGCAGCCCTCTCAGC
AATGGGGGTTTGGGATACAACATTGTG
>dbEST_Id: 50962019,User_Id: ZY081207,GenBank_Accn: EY424447
ATCGCTCTAGGCTTCATCGTCGCCTCTTTGGCTATGATGTACGCCGCCATTGTCCAGCAT
CTCATTTACTCTGCCGGACCCTGTTACGAGCACCCTGGCTGTGATGCCTCCATCGTCAAC
GGACAGACCACTGGCAACCGCGTGCACATTGCCATTCAGACCCCTGCCTACGTGTTCATC
GGTCTCTCGGAGATTTTCGCATCGGTGTCCGGTCTTGAGTACGCTTACACCAAGGCGCCC
CCAACCATGAAGTCGTTCGTGCAGTCCATGTACCTCCTCACCAACGCCTTCGGTGCCGCC
ATCGCTGAGGCTCTTACTCCTGCCGCTTACGATCCCGCCATCATGTGGATGTTCGTCGGT
CTTGCCGTTGCTTCGTTCCTCGCCGGTGTCATCTTCTTCATCGTGTACCGCCATCTGAAC
CACACAGAAGACGAGATGAACGCCCTCGACGCCGATGATGATGTCGTAGCTGCGGCTCAG
CAGGCGGAGGAGGAGAAGAGGAGGAAGAAAGAGGAGAGCTCCTGATCTTGTTTTTGTACT
ATAATTTACCTTTCTCGTTTATTTTCACATACATAGATACTAATCTCTCGTTCCTGACCC
GTGGTCGGACATACTTGATCTCGCGCGGGCTCGCGTAATAGCACCTGCAGAGCAGATGAG
ACGAGTACAACGAGATAATGTATATACGAATCACGTTCGATCACGTTGAAATCATGAACA
CTTGACTCTTNCCAAGAA
>dbEST_Id: 50962020,User_Id: ZY080528,GenBank_Accn: EY424448
AACTTGCTTGCGAAAGTAAAAAAAATGGGGATAATCGACTTTATTAAAGATATTATTCGT
CCCGGTAATGGGGTGGATTATCCCAAAGCCGGCGATATGGTCACAGTCCACTACCACGGC
TATCTTTATGATCCGACCCGATCGTGGAATCGGGGGCGTCGGTTTGATAGTAGTATCAAG
CGAGGAATCCCCTTCACGTTCCAGATTGGCATGGGTACGGTGATCAAAGGATGGGAAGTC
GGAATTCTTGGCATGAGCCTGGGTGAAAAGGCTCTTCTTACCTTTGGGCCTCATTACGGA
TATGGTGCAAGGGGTGCGCCTCCATTTATTCCCGGTAATTCAACTCTAGTCTTTAATGTC
GAGCTTTTGGCTATCAACGGACGGACTCTTCGATCAGATGACTCGGAATAGTGAAAGGTA
CAGAATGCTGTAGTTTTACCCTCCTGTATATTAAACGCATACTGTGTCTACAAAGGTCTT
GTG
>dbEST_Id: 50962021,User_Id: ZY008064,GenBank_Accn: EY424449
TGTACGTCGATTCGGCACGAGGGCATGCCGAGCTGGAAGCTCTTCGGGAGTCCAAGGCTG
CCGAGACTGAGGCCGAGCACAGTAAGGCAATTGAAGAACTCCTTACTGACCACGAAGAGA
AGCTCTCTAGCGTCCGAGCTGATCTGGAATCCTCCAACAAGGCTAAGGTTGAGGAGCTTC
AGAAGTCACACGAGGCGGCTCTCGCGGAAGTTCATGAGCAGCTTTCTCACGCGCAGGCAG
CTGCCCAGGATAGCTCTGTCTTGGACGCCTTGAAGGCCACCATTGCGGACATGGAGAAGA
AGCTGTCTGCTGCTGAGCAATCCGTTACGGAATCGAAGGAGATCGCCAGCAAGCAGGGTG
CTGAGCTTTCCAGGATCGAGGCCGAGAAGAATGAGTGGGAGCAGAAGCACCAGGCCGTGA
GCAGCCGGGCGAAGGAGCTCGAAGAGTTGGTGGCGGCTTCTGCCAGCTCCAAGTCGGAAG
CCGAGACGGTACAGCAGCAGCTGTCTGCGTCCCTGGAGGAGCTGTCGCAGGTCAGAAGCA
AGCAGGAAGCCATCCACATTGAACTCGACGAGCTGAGGACGCAGAACCGGGCGATGGAGG
AGAAGCTCATGCAGGGCGAGAAGGACCTGAACGATCAGATTGACAAGAACATGTCGCTGC
TCAACCAGTTGGGCGAGGTCGATTCGGCGATCTCGAGCAGCCGCAAGCGCATTCGTGAGC
TCGAGGCTGAAGTGGCGGCCCTGAAGGCCGAGGGCAAGGGCGCAGGCCTTGAGAGTAGCC
GGTGGGCGGCCGAAGGCGAGAAGGCCCCTGGTGGAGGAAACGCCGGTCCGGCCGCAACGG
AAGGTGAGGACCTTGGTTCATCCATTGAGGGAACGATAGCAAGCATTCAGGAACAGCTTA
AGCACATCCGCACGGCCAACGATGACTGGTATGACGAGCACCAACGACTCATTCGGGAAC
TGGCCTCGGTGTCGCAACGCGCAACACCTGACCGAAGCCCCGCGATGACTCCGCAGCCGG
AAAGGTCAAGCAGCAGTTCGGATGACAATCAGGCTGGTGAAAGAGCGTCGAGGTAATTCG
ACATGGTTGGTGACGAGGTTACGCATGACCTCGACGGATCTTTCCTTTGTATCTGATTGG
ATATCGGGTCTTCTTGGATTCACTATGCAGTTGGATGTAATAAGAGCTCAGGATACCCCT
GGTTAGCCTCCGCTGGGATCCCCGCTCATGCAGATTTAATTTGATTGGGGACTGGACCCC
AATTGCACTGGACAGCGATCGATGCGGTGTTCCAACTTCCTGAATTGGGCTTAAGCTGGC
AAGGGTTCCTTTCCCTTTTTTTCCCTTGGCCTTTTCTTATGTGTGGCAGGCACTGGGGGC
CAAAATTAAGGCGGGGGTCTTATATCGGAAACTGGCCCCCGGGGTCAGAAAAGTTAAAAA
AACACAAACTAAAACGATTAATTAAAAC
>dbEST_Id: 50962022,User_Id: ZY087532,GenBank_Accn: EY424450
CGGCAGTGGCCCTGCTGATCACCAAGGTAGACTGAGACAGGGCTTCCTGGGTAATGGTTG
TCTTAGAGCTGTTTGCGCTTAGTGCCGAAAAGAAAGCACTCGGAATCAAGAGACCGAAGC
CGGCAACTAGGAGGAGCCCAGTGCCCACCTCGCTCACAGCCTCATGGAACGACTGGTGCT
CACGCCCCATGCCTCCAAAGAAAAAGCACAGGCCTAGACAAAGCAAAAGATTTGCCAACA
CAGAACCGAGGATCGCTGCCTGAATGACGGGAATCAGGTTGCCGTTAATATCATTATGTA
TCAGAACCATAAAGAGGACAATCTCTACCACCGAGCTCAACGTTGTCTCCAACAGAACCC
CGAGAACCTTGGGTAACTTCTTCGCGAGCTCCCCTCCTGCGAAACCAAGCAAGTTTGCTG
AGGGAACCATTGCAATATAATTTAGAGCAAAGATCCAGATATGAAGATCAGGCCGAGCAA
AGTGGATGACGATAGCCGCTGGGACAAACGGCCAAAGAACATTTACCAACATTGACAGGG
TACAAGTGCTCTTCAAGCACACACGGAGAAAGTGAATTGGGTGAATCCCGCTTCGCCCGC
TCTCACCAGCTGTATCTATACGGAAACATCTATTGCGG
>dbEST_Id: 50962023,User_Id: ZY097575,GenBank_Accn: EY424451
CGGACGCGTGGGAGAAGGCGATGGAAACGTGACATCTCAACGGAGAGGTTCATATCGGAA
AGAAGTCATGATGCCCGCATGGCAGTTCTTTAGTTTGATACCTTGGTATACGGATAATAC
ACCGACCAATGATGCACAGGTCGCAGCACATTTTTCGTCAAAACGACCATTACTCGGCAT
GTGCCTAAAGCGTTATTTTATGTCACCAAACGGTAAAGCCACCCGACTTAATACCTTCAT
TGATATACCAACAGAGATTGGACTACCCCATTTTATCCAAGATGATAATTTGGATGAAGA
GGGTCCGATATACGGGAATTTCAAGCTGTCCTTACAGGCAATGATTTGCCATAGAGGCAA
CTCTGTTGACTCAGGACATTACATTGCTATTGTCAGGGGCACCAGTGCTGGTGCTCCCCC
GACTAGCTCTCATAGCTCGGAGACAGCTTTTTCGGACACTCCCCAATATTGGATGCGATT
CGATGACCTGGCCGCGGAGCGTGTGACTTTAGTTGATATCGAACGAGCTCTGAAGCACGA
GTCGCCGTATCTTCTATTTTACCAAATCCT
>dbEST_Id: 50962024,User_Id: ZY007649,GenBank_Accn: EY424452
CACATGACAATCCACTTCTGCTGCAACTACTCTTTCGCAGGACTCTCCAACTTCCTCCCC
ACCATTATTCAAGAAATGGGCTATACGTCTGTCAACGCACAGGGACTCTCGGCGCCTCCA
TACTTCGCGTCATTCCTCCTCTGCATCGTAGCTGCTCTTATATCCGATCGATGGGGACAT
AGAGGATTAGTGATCACCGTATCTGCGGTAGTCGGAATGGTAGGGTACCTCATTCTCGCC
GCGGTGGAGGACGAGCACAAAACCGGGGTGAGATATTTTGGAGTGTGGCTGGCGACCTGC
GGAGTGTTTCCTGCGTTGTCGATTAATATCACCTGGCTGTTGAATAATCAGGGAGGGGAT
TCCAAGAAGGGCGCTGGGATGGCTATATTGGCGGTTTTCGGTCAGTGCTCAAGTTTTGTG
AGTAGTTCGGCTTTTCCGGATTCTGAAGGGCCTTTTTATGTCAGAGGGTGCGCCATTGGG
TGCGCATTGACTGGTTTGATCGCCGTGCTGGCATTAGGGCTGTATCTGAAATTGAGGCAT
GAGAATAGGCGACGTGATCGAATGTATGGGA
>dbEST_Id: 50962025,User_Id: ZY080563,GenBank_Accn: EY424453
CCCAGACCTTCCTCAGCACGCCTTTCGGGCAGATGATCAAGCCGCAAATCGAAGCCGCCT
TGCGCCCTGTCACCCAAGCCCCCAGCACCGACGTACCAAGCCAACCCCCTGCACAAATAC
AGCCAGCGAACAAAGTCATCCAGGTCACCAATCTCACGCAACTCAACCACGAACTCAACC
AGGCCAGCCACTCCGCCGCAATCATCTTCTTCACTTCGGCCACCTGCCCGCCCTGCAAAG
CTCTCTACCCTTTATACGACTCACTAGCCGAAGAAGCAGGATCCAAGGCCACATTGATCA
AAGTAGACATCAGCAGCGCCTACGACGTGGCCATGAAATACGGGATCAAGGCCACGCCCA
CCTTCAAAACCTACTTAAAGGGTCAAGAAACAGAAACCTGGAGCGGCGCAAACGCATCCC
AGCTCCAGGGAAATATCAAACTGCTAATCGAGATGGCGAACCCAGCACACCCGCACCGCA
AACTCGACCTCCCGACTTTCCAACGCCCGATCCCTGCCTCGTCATACATTCAATACAAGA
ATACACCACCGCTAGACAAACTCATCCAGAAACTCCCCCAGGAAACCAGAGACAACAAGA
CCCTCACCTCAATCACAACCTTCATCACCAACTCTATCAAATCCAACGATAAGATCGAAA
CTCCTCTACA
>dbEST_Id: 50962026,User_Id: ZY111214,GenBank_Accn: EY424454
CGACTCTGCACAGCTCTCACTGTGCTCACAAGTCTAATCATTTCCTCCTTTGCCATCGAT
ACCCCCGCGACGAAAGATTCTACCATTTTCCGTTCTACCGTGAGCTGCCCTGCTTGTCCC
GATCGAAACTGCTACAAATGCACGCTTGGCCACGAAACCACTCTGCAGGCCAACACCGGT
GGACTGGCCTATATCCGCTCTCTGATCGCGTTTCAACTTCCAGTCCCGGCGGCCTCCATC
ACAGCATGCACAGTGCAGTTTCCCGCCTTCACAAAGCCACTCGAGGCACCTGTTAATGTC
ACGGCCGCCCAGGCGCTCTCTTCTGGCTGGGACGAGGGTACCGTTACCGGAGAGAACGCA
CCAGATTCGGGTGACGCCTTCACAGAAATTGAAGTACCTGCCTATGCGAATATGGGGCCT
ATCGATGTTACGCCTGCTTGTCAGGGTGCGGATGAGGATGGGAATTTTTCTATCTTCTTA
GGAACAAGATTTGGCAGAATTGAGGTTTGGTCGAAGGACTCAGGAAATCCCGCGATTCTC
CATATTACATCATCTGCTTGAATGTTTTTTTGTGATCTACTANGGTAATGGCTCTGGCCT
TTATAAATTTGCTTTGAAGGACTTTGGTAGCTAGTAATGGTCAT
>dbEST_Id: 50962027,User_Id: ZY037389,GenBank_Accn: EY424455
TCGTGGAGGTTTTCGGTATTTGACTGTATTCTTGGTCACAGAGGACCAAGTCTCTGTCGA
TGTTGATGCCGTGAGCTTGGAGATTGGCTTCCAGCCTACCTGGTCTAATCTGCGGGCTTA
TCAAGGATATTTCCATTCCAATGATGATCTCCTGAACCGTATCTGGTATAGTGGTGCCTA
TACGCTGCAGACCAATGCCGTTCCCGTGAATACAGGCCGTCAGGTGCCTATGCTCAAGAA
AGGATGGGCCAATAATGCGACGATGGGACCTGGAGATACGATCCTCGTGGATGGTGCCAA
GCGAGATCGTGCCGTATGGCCGGGCGACATGGGAGTGGCGGTTCCTGCGGCGTTTGTTAG
TACTGGCGACTTGGAAAGCGTGAAGAACGCCCTGCAGACAATGTACGATACTCAGGATAA
AACAACGGGCGCTTTCGACGAATCAGGACCACCGCTGAGTCAAAAAGACTCGGACACATA
CCACATGTGGTCCATGGTAGGAACATACAACTATCTGCTCTACACTAACGATACTTCCTT
TCTATCGAAGAACTGGAACAAGTACC
>dbEST_Id: 50962028,User_Id: ZY007327,GenBank_Accn: EY424456
GCCACTACATCCGATTGCTGGAAGACTCCGTGGGTCGTCGTCTTGATAGTGCTTGGCGCC
ATCGCTCTGGCCTGTTTATATCCGTACGAGAAATACTTTGCCCGCCACCCGGTCGTCCCC
ACCCACTACTTCCGTACCTTGTCCGTTGTGGTCTCAATGGCGTTGGCATGCGTTGACAAC
ATCGGATTTGGAACCACCCAGACCTACCTGTACGTCTGGTCCATGGTGTCCCACCGGACT
GCTCATGTATCGATTACGGTCGTACAAATGGATCGGGGTGGTGGGCGCCGCCATCCGAAT
GGTCGGGTACGGAGTGATGGTCCGTCTGCGCAAAAACGAGAGCTCCGTCGCGGAACTGTT
CATCGTGCAGCTGATCCAGGGCGCTGGCAGCGGCATGATAGAAACGATCGTCATCGTCGC
GGCACAGATTTCTGTGTCTCATGCCGAACTGGCGCAGGTTACGTCGCTCATCCTGCTGGG
ATCGTTCTTGGGCAATGGGATCGGCTCCGCGATCGCTGGTGCCATTTACTCCAATCAACT
GCGTGACCGGCTGCGTTTGCATCTCGGACACAGTGTTGATGAGGCCACCGTCGTCCGGTT
GTACAACTCCATTACGGATACGTTGCCGACTTGGGGAACGGTGGAGCGAAATGCGGTAAA
CCGAGCTTATTCCGATGTCATGGGGTACATCACCATCGCCGCGCTGGCGCTGTCCGCTCC
CGTCGTGATCCTCTCTCTGTTGATACCGAACAAGAGGCTCGGCGACGGACACAACCTGGT
TCAAGACAACCAAAGCAACGATTCACGAACCTCCGACGAAACCCTGGTGGACGAAAAGAC
CTGCACCCGATAATTCTAATGCCGCGATATGTGCGACGTTGATGCTGATGACTATACATT
AATGCATGTACATATGGGACTATATACTTTTGATATCAATACAGAGAAGATTACTCTCGA
ACTCCATTTTCACACAGACCACAATCAGATCTTTCCTGGCGACCAATCACCAGATGAACT
TCTGTC
>dbEST_Id: 50962029,User_Id: ZY029360,GenBank_Accn: EY424457
CGCTTGCGACCAGACTCGCCTCCAGGGTTCAGCCGGCATTCGTGCCGGTGTACTTCCCTG
GGGGCGGGCCAGCGTCGGTTTGGGCGGCCGGTCAAAGGCTCCCGGAATGTAGTGCCCTCC
GGGGCACCTTATAGCCGGGAGTGCAATGCGGCCAGCCTGGACCGAGGAACGCGCTTCGGC
AC
>dbEST_Id: 50962030,User_Id: ZY029458,GenBank_Accn: EY424458
GACGAACGTTCATCAGCGACACGACACGACAACCCACTGTCCCTTCGCTTTTCGAGTGCT
GTTCGAAAAGCGACCTTGAGAGGAACACCCGCAAAAATGGCTGACACCGAATACAACGCT
GAGGAGGCTGCCGCTATCAAGGCCAAGAGAACCTTCCGCAAGTTTTCCTACCGCGGTATT
GACCTCGACCAGCTCCTCGACCTCTCTTCCGAACAGCTCCGCGATGTCGTGCACGCCCGC
GCTCGCCGTAGGTTCAACCGTGGTCTGAAGCGCAAGCCTATGGGCCTCATCAAGAAGCTC
CGTAAGGCCAAGCAGGAGGCCAAGCCCAACGAGAAGCCCGACCTCGTCAAGACTCACCTC
CGTGACATGATCATCGTCCCCGAGATGATCGGCTCCGTTATCGGTATCTACTCCGGTAAG
GAGTTCAACCAGATCGAAGTCAAGCCCGAGATGGTTGGCCACTACCTTGGAGAATTCTCC
ATCTCCTACAAGCCCGTCAAGCACGGTCGTCCCGGTATCGGTGCCACCCACTCTTCTCGT
TTCATTCCCCTCAAGTAAAGAAGAAAAGCTTTCAGGAGTGTCGCGTGGAGGATCGGGCGT
CCGGTTGTGTTGGGAGAAGAAATCAAAAGCGATGGATACCATTTGTGCCTATTTGGGTTC
ATCCAACTTGTATGTCAAGTGCGGGTCAGCTGTTTGCATCTCAATATAAAGGTCTTGTCG
GCATGTG
>dbEST_Id: 50962031,User_Id: ZY083896,GenBank_Accn: EY424459
ATAAGTACTAAAATTTTCTTTAATATCCACGACCAATTCTCGGTCTGTTCGATTGTTTAC
CAGATATCTCTGATTGATACACTACGCCTGTACACTTGGTACAAGCCATCACTGCCAAAA
TGTCGCAAAAAGTTTATGTCACCTATAACCAGGTGCACAAGCTGTGCCAGTCTTCGGCTG
ATAATATCCTGACAACCTTTCATCCTAACCTTATGATTGCTATTGGCGGTGGCGGATATG
TCCCTGCTCGTATTCTTCGATCCTTCCTCAAGCGCGCTGGTGAACCCAACATTCCCATTC
AGGCCATCGGCCTATCTCTCTACGAAGATCTGGGCCGTGGTGACGCCGAGGAGGTTCCTG
GGACCAAGGTGACTCGGACACAATGGTTGGATCTTAGTTCTTTGGAGATGGCAAACCTTA
TTGGCAAGAACATACTCATTGTGGATGAGGTTGACGACACTCGGACCACTTTGGAATATG
CGGTTCGCGAGCTTCAGAAGGATGTTGAGCAGGCACAAAAGCAGCTTGGACGGGAAGGCG
AAAAGACGAATTTCTTTGTCTTCGTGCTTCATAACAAGAACAAGTCCAAGAAGGGGGTAC
TTCCTGCGGATATGATGGAATCCGGTCGCTATCATGCTGCTGTCACAACTGACGATGTTT
GGATCTGCTATCCATGGGAAAGCAAGGATATTGATGAGCACGATGCGTTGGCCAAGGAGG
AACCTCTCTTTTAAAGCGTCGTTCATTTCTTATGAACATTCCTCCGTGCCTATGCATTTT
GGCTTTCATTCCCTGCGTATATCTTATTATCTGACCAAAGATGATG
>dbEST_Id: 50962032,User_Id: ZY083006,GenBank_Accn: EY424460
GGAAATTTCGGCTTCTCCCTCTAGGGACTTTCCCTTTGGTAACTTCGGAGCCCCTGAGAT
CTCGCAAGGTTTTGAACTTGGTGAAGGAAGTGGCTGGTTCAAAAGGGATCAGTAGGTCAA
GCGATGCATTGGCTCTCTGAAATATGGTGATAAAGCATATCAACCGTGCATTCATGTGGG
TAATTACTATAGAGGTAATTACAATGAAATAGGCGAAAGGTAAATCC
>dbEST_Id: 50962033,User_Id: ZY081775,GenBank_Accn: EY424461
CTCGTCTTCGGAGTATTCTGACTATAAAGGATCTGCCAATCCTCCCAATTCCTTAGTCGA
TTGTTGCCTTTCTAATACTTTGTCGACTGCTATTGTACTCCAAACCTCCTCCCCCTCTTT
CTTTTTCTTCTTCAAACTTCCCCCCGCTACAAACACAATGCCCCTCGTTAACACAACAGA
GGTCAATGAGGACACTCGTGTCCTTGGATACGATCCATTGCTGTCCCCTCAGTACCTTCA
GTCCGAGATCCCAGCTCCTGCAGAAGCCACTGCCACTGTCCGCTCGGGCCGTAACCAAGC
CGTTGAGATTATTGAGCAGCGCGATGACCGTCTGCTGGTGATGGTCGGCCCCTGCTCCAT
CCATGACCCTGCCACCGCTCTGGAATATGCCACCCGTCTCAAGGAGCTCGCTGGGAAGCT
CTCCTCCGACCTTTGCATCATC
>dbEST_Id: 50962034,User_Id: ZY081369,GenBank_Accn: EY424462
CGAAGATGCCGATCCTCGTTTTGCTAATCGTAATGAGCCTGCCGTGGGCAACCCACGGTT
GCCCTCTGCATTGACGCCGGGTAGTTCTGGTGAGCCGAAACTGACGGAAGATTTGGCTGA
AGGACCCAGCTCACCCACTACTAGCGATATAAGCCATTTTACCTCAATTTCAGAGCGGCC
TATCAACCCGCGCTGGCAGCCGCCTCCACTTCCGGCGCAACAGAGGCAAAATGTCTTGCT
GGAGAATAACCCCGACTTTGATCTGCGAGCGGGTATGCGCCGAGGTGGTGCTGCTGGTGG
GGTAGGAGGTCGGA
>dbEST_Id: 50962035,User_Id: ZY087650,GenBank_Accn: EY424463
CCAAAGCAAAAAGCAGACATCCCGATAAAAGCAGACAGGGCATCAGTCCAGATTCCACGC
ACACAAATCAAATTGAACAGCAAGCGCCTCCAGTTGTTTCCCCAACTCCTGGTGACAATA
AGAGGCTAAGTTCAATCCATGAGGACCTTTGGAATAGAGCCTACAAGGAGCTCAAAGAGG
ATCCGGTCAAGGAGAAGTATATGAACTCTTACGAACAACTAGTATCGGACATCTTTTTGA
GACAACCCACCAATGGATCAGCGCGTGCCGAACCCGTCCATGAAGGCAAAAGTGGTACTG
ATAGGACACCATGGACGGAATACCAGTTACAAAATATCGTTCAAAAAGGGCTGGAGAGAG
TCAATGCAAGCCAGAAACGAATCGACAGCGCGTCTGAGGTTTTCGGGGTGGTGCAGAATT
TGAAACCCATATTCAACGCCGTCCTGAGCAACACACCACATACTGCCCTTCCATGGGCAA
TCGTTTCCTCCACTCTTGACATTCTTGCAAATCCAGTTCGATCAACCAAAGCTCTTTACG
ATGGGGTCAGTCATGTGGTTGGTAGGATGCAGTGGTATTCGAAGATAACCGACAACCTTC
TT
>dbEST_Id: 50962036,User_Id: ZY080342,GenBank_Accn: EY424464
AGACCGCATGCTTACGTTCCGTCATGGGGAGATCTTACATGAGGAAATTGGGAAGGGGAT
CCTGTGGAAGGTGTATGAGGGCAGTGGCCATGTGTTGATGTGGGAGAACGAAGATGAGGT
CAATCAGTTGTTGGAGGAGCTTGTTGACAGGACTTCTTGATCTAGAACGATTCCTTAGAT
GTCTGATCATGCTTACTGGTTTGGTATACTAACTGTATTCCCTCTGTATGTACATAAACG
CGGTAGCCTGTGAGGAACCAGGGTTGAGCGGGTTAATAAAGCCAAATGCCCAAATAAGCA
AAG
>dbEST_Id: 50962037,User_Id: ZY008059,GenBank_Accn: EY424465
CACACCACAGCCATGCGTCCTTCATTGCGGTTGTTAAACCTGGAGGTATCGTCCCTCCAG
GGCTCTCGGACTCTCTACGTCTGCTCAGTTTGTAGACAAGAAGCACGCCCACGCCCATTG
GTCGCCCGGCAATTCCTGCGCAATGCGTCCAACGCAACCCCGATCACCGAACGAGTGCGC
CGCAAGATTTGGGGTACAGACAACCCGCCCGGCCTGAAGGATCCCTACGGTGGAGAAGGT
GTTCTGGAACGGAAATTCAAGAAAGACCAGCCTGCTAGGCAGGAGGAGGAGCCGGAGAAT
CTCGCCCAGACCTCAGAACAGACTCAGGTCGAGAATGAAGCGGAGCTCGCTTCCGCTGAG
GCGTATGAGCCTGCAACTACATGGGAAGGACTTCAGCGTGTGGGTCACTTGGGCAGGTGG
TCCGACTTGCCTCCCTCTGAGGCCGACGCTTATGAATCGTTTATGCTCAAGAAGAAAGTC
ACCAAGAAGGGCCAACTGTCGTTAGCCGCCCACCAAGCGGCAGTCGAAGTTAGCCTGATG
CACAGTCTGAACAAGCCTTTGTCGAAGGTCTGCGATGTCGTCGAGCACGATAAATCAGTT
TTCAAGATGCTCTGGAAGTGCAAGATCCAGCCCGGCGAGTGGAAACAGGCCGTGGTCTAT
CCTAGCAAGGAAGCCGAGAAGGCTCTCGTTTATATCTTCCA
>dbEST_Id: 50962038,User_Id: ZY082876,GenBank_Accn: EY424466
AGAGTGGCTTAAATCTCAGAGCTCCGACCCCAGGGTATGGGAGGAGCATGTGGTCAACGG
CCAGGGGCTGTACGCAGCAATCGCTCAGGAAGCCAAGATATGCGAAGGAAGAAGCCTCCC
AGGGAGCGTTCATCCGGACGTAGAAGAGAAGCTTTTCCGGAAGCTGTCCGTGCACTGGGA
GGGTATCGCCCGTGAGTTTGTTGAGGATGTCAAGATCATGGTCACAGACTGCTACAACAT
TCTATTGAAGATAGCAATACCGAACAGTAAAGTGCGTTTGGAAGTGAGTCGTATTGTTGG
GAAAACGCTTGAAGAGTGGAACAAAGATGCAGACACGGCGCTCCGGGAATTGGTTGAAGA
CAACCAAGCCCGTCCATTGATTACTCGCAATCCATCTCTGCTGTCTTTCACGAGCATGAC
GGATGAAATCTTGCTTGGCCATTCCTCCAACAATAAAGCAGCGAATGGTAAGGCCAATGG
AGGTTCGAATGGAGAAGATGTTGGCCCCTACTTTATACCCACCTCCTTGAACCAGATCCT
TTCCGCCCGAGCAAGACTGGATGGATACTACGATATTGCTCTATGGCGCTTTATCGATAA
TGTGGCAATGCAGGTTATGGAGAGACATGTGCTGGGACCGAAATGTCCAATGCGCATTGT
CTCCGCCGATCGTTTTGCTCAGCTTGATGATACAGAGCTGAACACGGTTGCCGGCGAAGA
CGAAGCCGATACTCGTATGCGTGCAAGACTGGAGAGGACGCGATCTCGCTATCAGAAAGC
ACTTGAGCGTTGGGAGAGACTGAGGGTTCTCTGATCCATGGCCAGCAAAGACGAGCGGCC
TATGTCCCGCCATGAAATATCACAACCCTCGTATTAACCCTTGCGCAACGAAATGGGGAA
AGGACTTGCATATGTAGTTACGTAACTTGAATCTTTTGCTGTAGATCTGATCTCAATGTC
GATCGGACTCGGTCCACGCGGCTTCTCCATGAATATNCCGATATGTC
>dbEST_Id: 50962039,User_Id: ZY081468,GenBank_Accn: EY424467
GTAAACATCATGATCGACCGCTAATCCGCATCAATCGGAAAGGTCGACCCTTCTCCACCT
GCTCCGTATGCCACAACACTCCCTGCCCAACACCATAAGAGCATACCAAGCTCAAACGCG
AGGCCGAGGCCAAATCCTCTTCAAAAGTACAATGTGACCAAGCACCCCTATGAACCTAGA
ACCAAAAGCCAAAAAGACAAGGAAAAAGAAACTCTGAATGAAAAAAGAAATATATCACAT
AAGCCACACACACACACACACTGGGAAACCATTTTATATAAAACACCACAGGCTGATGTT
GGGTTGTTTCATTGAGTTTCGCTTGTTCCAGAGAGGTGCCGCTAGAGTCTCTTCGCGTTC
GAATTCTGTCTTAGTTCCTATTGCGCCGAGACCCTCGTCCAGTTCGCCGACGCCGAGTCC
CCAGAGTCGTCCCCAGATTATGGCCGCGTCGGGTCCCGTGGTGTCCGCGCCACCGCAGCA
GCAATCGCCGCAGCAGCAGCAGCCGCAGTTTCAGCCGGAGCCGTTTGCGCGGTCGAGTAT
GGCGCTGCCGTTCACCGGAGGCGAGTTTGTGACGCTGGCGTTGTGCTCCATGGGTGATGT
GCCTGTGTCGTTGTCGATGGTTAGTCCGTTGGATGCGGATCCGACGGGGCGGTTGTTGTT
TGGGGAGGGCGCGTTTGGGGATGGCGGGTTCTCGTTGGAGGATTTGGATGTTGGGGCGTT
GGAGGGAGGGGTTCTGCAGGAGGATTGGTCGTGGTTGTCGGAGGATGCGCTCTAACATTG
GTGGTGTTGGGGGGTGGGGGGGGATGAGCGTTAAAGGGTTTACGATGATGATGATGACGA
TGATGAGTGATGATCTTGTGTTTTTATATTGGGTGGGTTCTTTTTCCTCTTCCTTGCATT
TANCTTGTATGCTTAACGGGGGGGTACATTCTTTCATGCATATATGGTCGTGGCAGTGGC
ATAGATTTGGGCAAGTACNTATGTCGACATTGTCGAGGGCAATGCCTTGCTCATTGGGG
>dbEST_Id: 50962040,User_Id: ZY097579,GenBank_Accn: EY424468
CCCACGCGTCCGCCCACGCGTCCGCCCACGCGTCCGCGCACGCGTCCGCCCACGCGTCCG
CCCACGCGTGAGACTAATTCTAGATCGCGA
>dbEST_Id: 50962041,User_Id: ZY081075,GenBank_Accn: EY424469
GGAATCCGTGATGTGAATGGTGAAGTGGTCAACCGGATGCGCTGCGAGTACTTTTTTCCC
AAAGGCGAGTCGATCCGCGAAGGCGATGTCATAGGCATGCTCATCACTCTCCCGCCACTT
TCGCTCCACAAGAGAATCGTCGAAGGAACCTACGACCCTGCCGTCGATGGTCATGCTTCG
ACATCTGGCATAGAGCTCTCCATGGCTACGGACGTTATCCGGGACCGGATCCCTTTCCAC
TACAAATCTGACTTCTGTTGGCAACAATCCAATGTTTTCCCCACTAAACAGTTGCGCGAT
TACGCCTTCAATCTTAAAGAAACCCCTACGTTCGGACCACCATCACCGATGAACACCGAG
GATGCATCTTTGCGTACACTGCCAGGTTCGAGTATCACAATATTTAAGAATGGCATAAAA
ATGGGTACTCCATTCAAAGAATTGTATGCTTTCCTTCCACCGGCCAGCCGACTTGCAAAT
GGGACCAATAACTTAGGTCTTGGCGAGCGTGAGAATGCGGATGACGGGATGATCGGATAT
TACCCGGCTGTCAGTTGTTACGGCGGTGGTGCGGTGGATGCCGCTTCGAGGTCCCTGGTG
GATTGGACCTCCTCAAG
>dbEST_Id: 50962042,User_Id: ZY030001,GenBank_Accn: EY424470
CTAATTTCGATCAATATATCCATCAATCTCACACCAACAAGCTCTAGACTACAGCAATCC
TATATACACCAAATCTCATGCTACAAATCCTCTAAAACCTCACATACAATCAACAAGTTC
ACAATCCTCCATCGACAAAACAAGCTGCCCCTTCAACAGATCAACCGGCGTCATCTCATC
ATCCCCATTCAACCGATCATCCAGCCTCAAAACACACTCACATCTTGCTTGCATCAACCC
CTGAAGGACCTCATCCTCATTATACCCAACCTCCCTCGCAATCCTAACAGCCAACCGCAT
CCCAACAGTCAACACCAACCCCGCAATATCAGTCGCCGGGTATCCAACGCCGGCATCCGC
CCAATCCAATATGCCAGTAATTCCCCCATCAGAATCCACAAGAATATGTTCCCCCTTGAT
ATCATTATGAATGAGCACCTTCCGAGAGACCCCTTCATCGGGACGCTTAACCCGATCTAT
GAAC
>dbEST_Id: 50962043,User_Id: ZY007320,GenBank_Accn: EY424471
CCGAGCAGATTTGAATCCGGCTCCTAGGAAGAGGAAGAAGAAGAGGAGGACAACGCTGCA
CCAAACCAGGCCGACTCCTTGACTAACCTGACTTCCACAGTTGAGGCATCTATACCCGAT
CCCGTCCCCGAGTCCGGTTCAGGCTCAGACTCAGAAGAACAATCAGGCTCCGACGAAGAG
GATGAGGATGAGGATGAGGAAAAGCAAGGGGAAGAGGAAGAGAAAGACAGACCCACAGAC
GAAGAAAGCCAAAATAAAGATGCCGACCAACACGAAGAAAAGGAAAAGGAAATGGTCCAG
GAACCAGAAACTCAAAAAGACGATATAGTCCCAGAAACCGAAGAGGAGCGAGAGCAAGAA
ACCACAACCCCAGCCCAATCCAACCCACCACCAACAGAAACCCTTTCCAAACCCAACCCT
GCCGAAGAAGAAACTGAGTCCGACGCGGATGAAGAATCAGACGGAGAAGAAGAAGAATCA
GACAATGAATCCGACAAAGAAAACCGCTCTCTCCCGAAACCAGCCTCGACAGCAAAAGCC
AACGTCCTCCGTCGCACAAGTCTCAATCCCCCTTCATCCCAACCGAACCCGCCCTCCAGC
CAGCAACAACCAACCTCCTCTCAATCAACCCCCACCGGCTCCCGACCAACCCGCAATACC
CTCAAATCCCTCCTCTTCCAGCAACGCGCAGAGCAGGCCCAGGCGCGTCTAAAGAAAGAG
GAAGAGGCGGCGAAACGGAAGAGCCAGCCGCGTAAGGATATCTTCTCGGGGCCGTCGGAT
TCTGAGTCCGAGGATGANGACGAGAGCTCTAGCTCTAGCTCTAGCTCTANCGAGAGTGAA
AGTGGCGCGGATGCGGGCGATATCTTGTCTAGTGGCAGAGTAGGGAAGCTAGGGNNCGCT
ATACGCGGA
>dbEST_Id: 50962044,User_Id: ZY030287,GenBank_Accn: EY424472
CCCTTCACCAATCTGTCTAATGATTCGTTCGACCATTGAGGAATCCATCCATCATTATGG
GTGTCTCTAATCTGATGGCCCGGCTCAAGCCTCAGGCCGACCATGAACACCAGGAGCACT
CCGATACTCCTACCCCAGTCAGAGCCGACTCAAACTTGGAGAAGGATAATGCCATGATTG
ACGACAGCCCCGTCAAGTATCTGACATGGCGGTCCTTCATCCTGGGTTTGTGTGTCTCGA
TGGGTGGTTTTATCTTCGGTTACTCCACCGGTCAAATTGCTGGCTTTACGACTATGAATG
ATTTCAAGATGCGCTTTGCGGAACAACATGCGGATGGAACATATGCTTTCAGCAACGTGC
GCAATGGTTTGATTGTCGGTCTGTTGTCCATTGGTACTATGATTGGCGCCCTTGTCGCCG
CTCCTATCG
>dbEST_Id: 50962045,User_Id: ZY098247,GenBank_Accn: EY424473
CGGACGCGTGGGAAGCTTTGGCTGCTCGCGAGAAAGAGTTGCTTGACCAGCAAGAAGCAA
TGAAGAATGATTACGAAGATCAGAAGCGACAGATGCAAGAAGCACACGACACGTTGCAGT
CGAACTTCGATGACAAGGTGAACGAATTAGACTCCACCAAGACCGATCTCGAGAACAAGC
ACAAGGAGCTCGAGGAGACTCGTGTGCAACATGCCAATGAAGTTGAACTCCTCAACAACA
CCCATGCGGACCATGTGGCTGACATGGAGAGGCGCTGGGCCGATGAGAGGGGCGAACTGG
AGCAGCGCATCACGGACAAGTGCGATGAACTCGCCCACTGTGAGCGCGAAAAGCAAAAGG
TGGAAGAGGATAATGTCGTCAAGGAGCAACAACTACAGGCAGCATCTGACGGCATGCGCC
TCACCATTGATAATTTGGGCAAAGACTGCGATAGGTTGAGAAAGACCCTTCACAGCCTTG
GAGAAGCCACTGACCTCAAGAGCACGAAGGGAGATCCATTCTTTTTGGACTGCTTCGGCC
AGCTTTCTCGTCTTATTGTTTCCTTGTCTAAGGAGCACTTTGCGTACCTTCCAATCGATC
CTCCCAAGGATGTACTGTCCAAGATACCTCAGGAGCTACCGTCCTTCCTTGATATACCCC
GGCATCGCGTGAACTGCGCTCCGCATACGTTCAACATATCATCACGAAGACTTTGACTTA
CCGAATCTTTCATGCCGTCCTTTTCACCTTGGGGCAGAGATACGGGAAAGCGGATACTTT
CTTCCAGATGCTCTCGATGGACATTCGACGCAGTCTGTGAGACGTGAAGCCTTCTGGAGG
GCACAGACGCTGAAAGCTGCGTACACGAATCCGATGCAAGCAGNCGATCACGTTGTGGCC
GCTGTAATCGTTGACGAGACA
>dbEST_Id: 50962046,User_Id: ZY141133,GenBank_Accn: EY424474
CGGACGCGTGGGCGGCCATCATGTGGAAAGCAATGGTACTAATCCCAAGAAACGGAAGAT
TACAAGTCCGCGGCCGGATGGGTTGGTCGATAAGGGAATGAGCCATGCTGCGATCATACC
GGACCTGGTTTCTCACCTGTATGCCCGATACAAAGAACTTGTTACCAGGGAAATCAGGAA
TGAGGAGGCGAGGTATAAAGAGATCAAAGATGAGATCGAACGACTACAGAAGGAGGAGCG
CGAAACACCCAAAGAGTCTGTGCCTACGCCAGTTATCCAAAAACCTACCCCACAAGCGCC
CGAACCGAAACTCGAGCCTGAACCAGAGCCGATGGATGTGGACGCCAAGGAGGAGAGGCC
CGCTCAAATACAACCCAAGGATGCGAATAAGCCTTCTATAGAACTAGTGCCCGGAAATGA
TACCAAGCAATACCGAGTAGAACTTCAAAGCAAAG
>dbEST_Id: 50962047,User_Id: ZY104837,GenBank_Accn: EY424475
CGTCACTATCAGCAACCATGGCCCGGCCTATTGTCTTCTTCGACATCGCAGTCAATGGCA
CCCCCCAGGGTCGCATCGAATTTGAGCTATTCTCGGACGTCACACCTAGAACCGCAGAGA
ACTTTCGCGCCCTTTGCACCGGTGAAAAGGGATTCGGGTACAAGGGAAGCTCTTTCCACC
GTGTAATCCCGCAGTTCATGCTGCAGGGTGGTGACTTCACCCGTGGAGATGGCACCGGCG
GTCGATCCATTTACGGCGAAACCTTCCCCGACGAGAATTTCCAGTTGAAGCACGACAGAC
CCGGTCTCCTCTCTATGGCCAATGCTGGCCCGGGCACAAATGGCTCTCAATTCTTCATCA
CCACAGTTGTCACAGATTGGTTGGATGGAGCCCACGCCGTCTTTGGCCCAGTTACTAAAG
GCTTCGAACTGGTTAAATTGATCGAATCCTTCGGAACTCCCCAGGGGACACCCCCGTGCC
AGAGTCCAGATTACCGAGTCCGGGCAGCTTCAAAATATGAATAAACTGATCTGCGGATAC
CCAGGGGGGATAAAAGAACTGGATACCCTTACACATTCGGATTGAAGACAGCAAAAACCC
GGGCATTCATTATAAGCCATACAAGATTTGCCTAAAGCGCTTACAACCATATTTCGACTC
CCGAACGC
>dbEST_Id: 50962048,User_Id: ZY081301,GenBank_Accn: EY424476
GTTTCTAAACCAACCAATCGAGTTGTAGTCAACCCAGTGAAAATATTCCCAACGAACTGA
GTCGCGTCTCAGTTAAAATATGTCGCACTGTGTTCACTTCTGAAGTGACTGTTGCAGAAA
CATTACTGTTGCTGGAGGTTTTACCACTTTCTGTGCATTATATCCCCCTTGCCTTCTGCA
AGTTTTCTTTTGTAGGTCTCGGTGAATAACCTTCGTTCCCTCAAAATCATGTCTTCACCC
CTTGCGAGATCAGGACTGTTGAGGACCCGCCCAAATGGTGTCTCGCGGCCGTTATCGCCG
ATTAACGTTGCTCTCGGCAGTTCTAATATTTTCTCTCGGCCTCATTGCCTTTTCCAGTCG
CCATCGCCATGTGCCGGCCGTGTCCTCATTGAAACAGCAATACCCTTTGCTTTGGAAACA
CGTGCATACTTTCAATGGACATNGGTGGAGTGTGGTATATGCCGCCAAGTTGGGTGCAGC
GAAACCCCCAACCCCGAACTATTATCGAAGCCGCACAGTTGGCAATCCAAGTGACTGACA
TTGGCGAAGTACGCCATTTTATGCCACATTCCCAAATCCCTTTGATCGTCCATCAGACAT
GGAGTCATCGGCAAATAGATACTTGGCCAGATGACTTGCGGCAAAGTGTCGAGAAATGGC
TGCAGTTCGTGGTC
>dbEST_Id: 50962049,User_Id: ZY029517,GenBank_Accn: EY424477
ACATTAAATGTTGAATATTGGAAGAAGAATACAACTGTTGATGGTATGGACACGAAGGCA
AAAAGAGACAACCAAGCCAAAAAACGAAGGATTTTGAAGAACAAGCACCGAAAGTTCTCA
GGAATAAACAACACAGTTACTGTATACACCATTCGAATTACGGATGGGGAATCATGAGAA
TAATATTCACAAAGCAATTCAGATGATGCGTCTCGACCTCGACGCTGGTCAGGGAAGGAT
GAACAGACTCTCCCATTGAACGCCATAGCATAACAGAAATCAAGCATGGGTAGTTTTCTC
TCGAGCCTCACGTTCGAGTCTCTCACGTTCTTCGGTGTCCTTCTGCTCACGAACCTTGGC
AAGAACGACTTCGCGGAAGATAGCACCACGTGCAACCTTGCTCAAACTCCGCTTCTTCGT
TGTACCAGCCTCAGCCTCACCACTAGCCGATGACTCGGCTGGGGCAGATCCAGATTTATC
AGACTCCTCAGCAGAAGCTGCCATGTCAGCAGGGCTAGGGATATCATCCTCATCCTCTTC
GTGCATCTTGAGTGCCTCGATGCGGTTGGCCAGTTTGATGATCTCAATACCTCTCTTGAG
GCGAGGGCGTTAGGAATCGGCGGGACAACAAAAAAAAAGTAAGGGGAGATATGAGCATGG
GAAAGAGTCCCACGTGGAGTGTCATTTATATACCGCTTGTGGGAAACTTACCCGTGGCCA
CGGTGCGCCATGAGGAAACATTTCATGAACTCGGGTCAATCATCCTTATCACTTGGTCAA
TGAGCTGACGCGTTATTTTGAGAACGAGGTGACCGCGGATAACCCGTCTTTATGTTGTTT
ACTTCATTCCCACGCGCTGGGCCACTCCCCAGCCTTGATTATCCCAAGCATGTCGTCGCC
GTCTTGCTGACTACGACCATGACACTGTGACTGATACTACTACTCTGGCTACTGCCATCT
AAACGACGGCCTCCCCGATCACCAAGATTACGACCACAGCC
>dbEST_Id: 50962050,User_Id: ZY087657,GenBank_Accn: EY424478
TTTCCTTTCGGTTCCTTCCTTTTTTTCCCCCCCGGTCTATTTCAATTCCAAAAAACCCCT
TCTCCCAGCCTTTGAACCAGCACATATACGCCATTTCAAACCCCCTCACCATCCTTCCGC
CTGGTTATCTACTCCTACTTCCGACCCTCTACGGGAAACATTCAACATTTTCCCTCTTTC
CTCCGGCTCCCGGGCCTGGTCTCTTCCTTTACACTCTCGACCACGAACGCCACAGTTATT
CAATGATCAGGGTCTGGTACTCGTAAATTCTCGGAGAGGAGCAGAGTCTTGTTTGAGATC
AGTCTGCCCTCATTTTGCTCAAGTTTTCATCATGGCGAATCCAATTACTTCGGCATGGCG
TTCCTTTTGGCATACAATGACTTCTTACGATCGGCATGCATCCCACGACTCTCCTTATCG
AACAGGTAAACATGTGCCTCTCAGCCAGAGTCGCCATGAGCCTCTTACATCAATTGCAAC
AAGTGCCATTGAGTCGCGACCTGACCTGACGGAGACTTACGAGGATGACCAGCCCANAGG
CGGAACGGCATCTAACAGCTGGACTGGCTCCCCTACTGGTATTGGCTCCCCTACTCGTCC
TTACTCGCCTGGCATGCGATCGCTCTCCTCCCAGAAGCGACGCTCGACCGA
>dbEST_Id: 50962051,User_Id: ZY141321,GenBank_Accn: EY424479
CACGGAAAATGCTCCTACTGCTACCATATGAGCTGCAGATGCAGATTATAGACCATGCTT
CTCCCAGGGATTTACCTTCTCTGTCATTAAGCTGTAAACATCTTAGGGAAACCTGTCGCA
AACACCTCCGAGAACATGACGCGTACACACGACGGCTATCGCAAGACTCTGCTTTCGCAA
CGCCCGCAAATGTTCGATACCACAAAGCTGACCAGGCGTTCGGCATTGGTGCTCCACGGT
TGTTGCTTGACATTGCCCAAAGTCCCCGTCTGGCCCGGTATGTAGAGGAACTGGCACCTC
A
>dbEST_Id: 50962052,User_Id: ZY007442,GenBank_Accn: EY424480
ATCACCTTGTCTGACATAATCTCGTCAGGTCTTTTATCACCTTTACCTTCGATTCTGACC
AGAAGTTCCTCTTGAAATTTTACACCTAGCTTAAAGACCCGATCGCGCGCATCGCCTCGT
AACAATGGCCAACTATCTCGCCTCTATCTTCGGTACGGAACAGGACAAGGTCAACTGTTC
GTTCTACTACAAGATCGGCGCATGCAGACACGGCGACAGATGTTCTCGGAAGCATGTCAA
GCCTTCGTACTCACAGACTATCCTGATGCCAAACATGTACCAGAACCCGGCGTACGACCC
GAAGAACAAGATGAACCCCAGCCAGCTCCAGAACCACTTCGATGCTTTCTACGAGGATGT
ATGGTGTGAAATGTGCAAGTACGGAGAGATAGAGGAATTGGTAGTGTGTGACAACAACAA
TGATCATCTAATCGGCAACGTCTATGCCCGATTCAAGTACGAAGAAGATGCGCAAAAGGC
CTGTGACGCTTTGAATTCCCGCTGGTATGCAGCTCGACCGATATATTGTGAACTATCGCC
GGTCACGGATTTCCGAGAAGCATGCTGTCGATTAAATAGTGGCGAAGGCTGTGTGCGTGG
CGGATTCTGCAATTTCATTCACCGAAAGGACCCTAGCAATGAGCTCGACCGTGAACTGCG
CCTGAGCACGAAGAAATGGCTGAAGGAGCGCGGCAGGGACGCCCGCAGTGTTAGTCGCAG
TCCCAGCCCGGAGCCGACGAGGCGGAGATATTAGGTGTGGATTTGTTTTTTTGTGTTCTG
CATGTGGCGTTGGGGAATTGACCTCTGTCAACTGTAATTTTTCCTATACTGTTATGATAT
CAAGCCCTGGTTGCGAGATTTATGGCATTCAAATTGTCTTCAAAAAAAAAAAACAAG
>dbEST_Id: 50962053,User_Id: ZY088086,GenBank_Accn: EY424481
CAGGTATCTCCCGTTGAACTCGAAGCTGAACTGGCACAACATCCCCTAGTCAAGGATGCT
GCTGTGATTGGGGTTTTGGCCACTGACGGAAGTTCTGAGCTGCCTCGTGCATATGTTGTC
CCCCTCTCTTGGGCCGAGAGACCATCTCCCGAGGATATTTACGATTTTATGCGGCAGCGG
CTGGCTGGGTATAAGTTTTTAGAGGGAGGTGTGGTTTTTGTGGATTCGATTCCGCGCAAC
TCTGGTGGAAAAATCCGCCGAACTAAACTTTCCGAATTGGATGATCAAAGGGATAAGTTA
ATAGCTCTTTTGACTTGATTTCTTTCCTCTGATGGTCATTTTTTTATTTGACTTTCTTAT
ATTTCGATCTATCCATACGATCTAGAAATTGCGGCTTAGAAACTGGTTAACACCACAAAT
TGCTAGGCTCTGTTCCTATAATGACACCCATGGTTTACTTTGAA
>dbEST_Id: 50962054,User_Id: ZY080349,GenBank_Accn: EY424482
GGCGCAAACCTCACCCCATCTTCCTTCTCCAACTCCCCTCTCACCCACGCCCAACCCACC
CCATATACCTCTTTTAAATTTATTCTAGAGACCTTTCTGTCTCCTCATAGTCAAAATGGG
TGCTATTCCTGAGGCCGATCCCGATGAGCCCATGGAGACCAAGCCCTTCAAGTTCGTCAC
AGCTGGCTATGATGCCCGCTTCCCCCAGATGAACCAGACCAAGCACTGCTGGCAAAACTA
TGTCGACTACCACAAGTGTGTCACCGCCAAGGGCGAGGATTTCCGTCCATGCCGTCAATT
CTACCACGCTTTCCGCTCCCTGTGCCCCAAGGCGTGGACTGACCGCTGGGACACCCAACG
CGAGGCTGGCAACTTCCCCGTTCGCCTGGACCACTAGACGAGTAACAAGTCATTGTTGAT
TGATTTTTCAAGCATTTTTTGTGTCAACATGTACTCTACCTGATTAAAGTGGGAATACAA
ATCCGTCCCTAGGATTGGCTCGGGAGAAAGAGATATATAGATTCGCCGTAGTCGAAAATC
CATTGTGCTCCTATTTTGGTCGAG
>dbEST_Id: 50962055,User_Id: ZY008195,GenBank_Accn: EY424483
CAGCTGCTATGTTGACGCAGCGAATAATAGGGATAATGGCCCACTGGCGGGAATACATGT
TGACACGCGGCAAGTTGTTTCGACCATCGCACATATACACAGGTGAAACAGAGAATAACA
AGCCATTGCCCAAGATTTGACTGTATGAGCCGAGAGGCTCACCTTTGTCTATCAGTCAGT
ATCATGATGGCCTCGGAAAAGAGTTTATGCTTTGAGGCTTGAGCCACTCTAACCCAGAGA
AATGCTATCCTGTGAACTAGGCACTTAACAAACCTTATGAAGGTGCTTGAAGACAATGTC
TTTACCTCATGGCCATTGCACATAAGTAGTCCACAGTAGCACTCAATGTACATGGCCCAT
TCCATTAAGGAAGACCTAAGGCGATATGAACAACAGCCAGGGAGCTGCGGAAGATGGACC
ACCTACCGAAATCACACCCCTTTTACAATCTCATCCTGGGAAAGAACGATATTCAGTTTT
CAGTACCAGACAGAAGCGGTTGATTATTCTCACAGCAGCCATAGCGTCGACGTTNTCCCC
TATCTCAGCTAACATCTACTACCCAGCCCTCAATTCTATAGCTGCTGGCCTGGATGTATC
CAGTTCCCAAATCAACCTAACTATAACTACATATATGATATG
>dbEST_Id: 50962056,User_Id: ZY007769,GenBank_Accn: EY424484
CGAAGGTTGAGGAAGACAAGTCTTGTCGAGGCCTTCATCAAGATGCAGATCTTCGTCAAG
ACCCTTACGGGTAAGACTATCACCCTCGAGGTGGAGTCTTCGGACACCATTGACAATGTC
AAGTCCAAGATCCAGGACAAGGAGGGAATCCCCCCTGACCAGCAGCGTCTGATCTTCGCT
GGCAAGCAGCTCGAGGACGGCCGTACTCTTTCTGACTACAACATCCAGAAGGAGTCCACC
CTTCACCTCGTGCTCCGCCTGCGTGGTGGTGGTAAGAAGCGTAAGAAGAAGGTCTACACC
ACCCCCAAGAAGATCAAGCACAAGCGCAAGAAGACCAAGCTTGCCGTCCTCAAGTACTAC
AAGGTCGACGGTGATGGCAAGATCGAGCGTCTCCGCCGCGAGTGCCCCGCCCCCGAGTGT
GGTGCCGGTGTCTTCATGGCTGCTATGCACAACCGTCAGTACTGTGGCAAGTGCCACCTC
ACCTACGTCTTCGACGAGTCCAAATAAGCGATCTAATTTCGGATCGCCCCGCCTCTCTTG
TTACCGGTGATGCATACGAGTTTATCTAAGGCAATTTCGGTGGATTTAGATTGGTGGATA
TTAGGTTGAGGAGCATGGGTTACCATAGTCCGATAGGAGCCTTGAAAATGAAATAAAAAT
TCGAAAC
>dbEST_Id: 50962057,User_Id: ZY110926,GenBank_Accn: EY424485
CCCGGCTGCAACAAAGATCTTCGAACGGGGTGCCAAGTTATTTCCCGAGGACGAGAATTT
TGCGCTCGAATACTTGAAGCACTTGATTGATATTAATGATGTTATCAACGCTCGTGCAGT
CTTTGAGATGACGGTAAGAAAGCTAGCATCTAACCCGGAAAATGTGCACAAGACCAAGCC
CATATTTGCGTTCCTTCACGAGTACGAATCTCGATACGGAGATTTAGTCCAAGTTATAAA
CCTAGAGAATCGGATGCGTGAACTGTTCCCTGAAGACCCGACGTTGGAACAGTTTGCCCA
TCGATACTCTAGCCCTGCCTTCGACCCTACAGTTGTGCGGCCGATCATCTCTCCCTCCCA
GACAAGGCCCAAGACAGCATTCCCAACGGAACAACCCGTGTCTCGTCATGGCACTCCATC
TTCGAGGTATCCGGACGCGTCAGTAACAAACTCACCGAAGAGACCGTTGGAAGACTTTGA
TGACGAAATGAATCGACCACGCAAGTTTATTCGAGCCGACTCCCCACTGAAAACAACCCA
GAGACGACAGTTGGATCCGCCAAAACGTACCCAGCAAGTTATCAGTAACCAGACTGGGTC
TCAATTCCGGTCACAAGGTTCACCTGCTCCATTGCCTCGTGACATTGTTTATCTCTTGAG
CATCATTC
>dbEST_Id: 50962058,User_Id: ZY008091,GenBank_Accn: EY424486
TCGCCACATACTATCAAAAACAGCTACAATGGCACAGCTACAATATCTATTCGCTTTTAT
CCTGGTACAGCTCCAGCTTGCTGGTGCCCAGGATAGCACAGCTACCAGCAATACTTCTAG
CTCCACCACAAGTACAGCAATGGGCACCGCGAGCCCGTCAGCTGTACAAACAGTTGATGT
TGGTGAACATGGCTTCAGCTTCGACCCTGATACTCTTAAAGTTGCTCCAGGCGGCAAAGT
TGAGTTCCACTTTTATCCTGGTAACCATTCAGTGGCGCAGGCCTCTTTTAGCAAGCCATG
TCACCCTATGAATGATAGCAGTTTTTTCTCTGGATTTATTGCGCCAACTACTGGTGAATC
GGACACTGTCTTCACGGTCACTGTGAATGACACAAAACCTATTTGGTATTACTGTGGCCA
GGTCGGTCATTGCCAGGCGGGTATGGTTGGGGTGATAAACCCACCGGCCTCCGGCTCAGA
CACTTTAGAGGCATTTAAATCGGCAGCCTCGAATGCAAATGGAGACAGCGTGCCATCCAA
GGTCCAAGGTGGTACTCTCAGTACATCGAGCCCCAAATCCTCCTCGACCTCTACCAGTGA
GACGAGCACTCACAGTAGCACAGCCACCACGAGCGCGTCACCCACTACCACCAATAGCCC
AAGCCCTACCGNCA
>dbEST_Id: 50962059,User_Id: ZY029624,GenBank_Accn: EY424487
GAATTCTCCTTCTGTACAACACGAGTTGAATAGGGCACGCTGAGAGAGAGAGTCAAGTCA
ACTTCCCTTTCTTTGTTGCTCTTCATACAGCATTTATTATGCTCTGCAATTCCCCCTCAT
TTCCTCCTCTTGTCTTATCGCAATCCACTACCTTATGCCAATTCTCTTTTCTGCTCCTAT
CTTATCTCTTTTTCCTTATCTTTTGAGCTAAGCTGTCGGGTTGCGCTCCGAATACTTTAA
ACCTCACATCTTCCGTGCTCGGTTGGCATCGCAATCGCCAAGATGGGGCTGAACGAGGAG
AAAACCACAAAGCTTGAACCTTCCACCTCGGGTGAGGGCGGTAGTATTCATGTCGGGGAG
AGCATGGGGACCCTGCATCGCCGGCTTGGTAACCGTCAAATCCAGCTCATCGCCGCTGGT
GGCTCGATCGGCACGGCCCTGTTCATTAGCATTGGCGGTGGTCTCGCTAAGGGTGGCCCT
GGCAGCCTGTTCATTGCCTACACGCTTTATTCCTGCATTCTCGGACTGGTTAATAACTCG
ATCGCTGAAATGAATACGTATATGCCGGTGTCAGGAGGCTTTATCCGTCTTGCTGGCTAC
TGGGTGGACGACGCTCTTGGATTCCTCGCCGGTTGGAATTTCTTCTTCTATGAAGCTTTC
CTGATTCCATTTGAGATCACGGCACTCAGTATGGTAATGTCCTTCTGGAATGAAACCGTC
ACGGAGCCTGGCCCTACGGCAGGCATCTGTGCCGCGGTTATTGTTTGCTATGCGACACTC
AACATCCTTGCGGTCAAATTCTACTGAGAGGCGGAATTCTGGCTATCCGGAGGCAAGCTC
ATTCTGATTTTTATCCTCTTCGACTTTACCTTTGTGACAATGGTCGGCGGTAACCCCCAG
CACGACGCCGATGGCTTTCGCTACTGGAATAACCCTGGTCCATTCGCTGAGTTTCATACC
ACGGGCGACCTGCGTCGTTTTGAAGGGTGTCTTGCCGCTCTCTGGAGCGCCAGCTTTTGT
GTCATGCGTCCTGAGTAAATCCTATGGTGCCCGCCGAGGCTCATCGCCCGAGCATTTACA
TCAAGGCGGCTTTTCAGACGGTTTATTATCAAATTCGGAATCTTCCTTTGTGGACGGGTC
TCTCCCTGGACAGGATTGGGGCCCCCCTAAAACGACCCGTTCCCTCGTACAAATTCTTAC
TTTGGCGGACGGCGGAACACCAGCTTCCCGCAACACCCTTCCGGCGTAGGTGGATTTGAC
ATGCGAAAAACTCGCGCGGTCATGGGGCATTCCCCGCAAATGGGTTACAGCCCGTNGATT
CTTCGCCCATTATCTGTTTGCCGGGGGG
>dbEST_Id: 50962060,User_Id: ZY082847,GenBank_Accn: EY424488
GCTGCGATTCCACTGGCTACTAGTATCACCTCGAACGAGCTCAATATTTGGACTACACTA
TTTCATCTGGAGTATCTAGTGGAGTCACACGGATGAGGGATACCATCGGGATTTGAATCG
TGTCAATTCTACTTAATAAATCCAGAGTCAACAGAAAATGGATGTCTGACCGCTCTTTCG
CTGGAGATCTTCTCTTCCCCACAACGCTAGAATCAACTAGATTCCCACCACCAACAAGAG
AGTGCAAAACAAAGGAATAGTTCACGAACCTTTGATTCTCAACTGAAGAAAATCTCCCTG
GGATAGACGATCAGGTGGGGGTTACGCAATAGACCAGCATGATGCATGATATCTCAAATG
GATACAAATGTGAGGGGTTTCCCGATCTGCATGCACACTTAGTTCCAAGAACTACTGGAT
AGATGCATGACCCGATATCAAATCTTCTAGTGAATATGCACTCTCTACTGCAAGACTATT
TTACGCCCAATTCCTGGTGATCGTGCAAAACTTTTCCCCGGGTGGAGCGGCTTTTGCCAT
CACTGGATCAAAGTTCGCTATCCGCCGGGGTTCCGCGTTCCCATCCTATGTTCTGTCCCG
GGTGACCAGAGGGAAATTCACCCAGGCTCTGGGATGATTTGACCATAGTTTGACTTCAGA
AGCTTCCACATCCCTGGTGCTCGCCGACACTGGTCTCACGCACCATCTTAGCTTCGATAA
TGCCATTGGGTTGAAGTTTGACGATTCCACCATCGAGCACGTTTTCTCGGTGTCAATGCT
AGCTTCCTTCGGGAACTAGACGGGTACAAGCGAGTCCAGTCGGTGAGATGTCTTGGTTTA
CAGTAGAGCTCATACGATGGAGTACATCATTGGGGTCCTTTNCTGTACCTTTGATAACGC
ATTCTGCAATTAGTCGCAGATATCATCTGACTNAAGAAACNAGCTTTTGAGTTTCACATT
TGAAAAAAA
>dbEST_Id: 50962061,User_Id: ZY087178,GenBank_Accn: EY424489
CCCACGCGTCCGCGGACGCGTGGGCGAGGAAGTCAGGTATCAACTTAACCACTTTCTCGA
GCCAGCAAGAGAGAAAATTAAGCCTGACACATTGACTTAAAACTGCATCGCTTCCGACTG
AATCCCCCTCACCCTGCCCCGGTCCCTTTTCCAATGCGCAAAGATCGGCGGAACATGTTG
GCCGCTATCATTCCTGGTTCATTGACCTTTGATGCTTTCGGCAACCACTGATTATATTTG
AATTTTCTGTATTTATTTTGACTTTATTAATGGCACGTTCTTTCTACACCCCGGAGGACG
AGGTCGGTTTCGACCCGCAAACTCAACAAGATGTACTTTCGTTATCACATTCAACGCAGG
CTAGCAGCCAGCAGGTAGTTATGGACAGAATTATTGGACCTAATACTCCGATTCCGGAAG
GAGAGAAGAGTCGAAACGCCACTAGACGAAGGATCCCCGTAGCATGCAATAGATGTAGAA
AAAGAAAGATCAAGTGCAGCGGTGATATTGGCGACGGCCAAGGGTGTTCAAATTGTCGGT
CTTCGGGAAATACGCACTGCCAGTTCTTAAGGGTCAATTCATCAATGTTGCAGACAAAAG
CCACTGGATGGCCGTATTCCTTTATGAACGGTACACTGCCTTCAGCTCACCAAAGGCAGG
GCGCGTACATATCTTC
>dbEST_Id: 50962062,User_Id: ZY006613,GenBank_Accn: EY424490
CCCCTCTTCCCTTAGATCCTTTACTCCGAAATCGCGAGTGACCAGGAACTCTCGTGGACA
TCGATGAAATACTAATATCAGCCCTCCCCAAGATTCCCACCGAATATCCTTCACTGGCGG
TGGACTGCTCACAGGATCGGACGTGACTTTCCCTCCCGAGAGCCGGTCCCCATTTCCGCT
TTAGGGAACTATACTCGTGGATCGCCCCCAGTCCTCTGACAGGAGAAACGTCACTAAATA
AAGAAACAAGACGGGCTCAAAGGAGGTTTTGCTTCCCAGTAGCCAGCCGCTCAATTCTAT
CAACATTCCGTACCTCAGTAAACAGCCTACCCTGGCGCTGAAGCCCACAACCATCACGGG
GTCCTACACAGATCACCGAAGGTGGATGGAGACGTATCACGGCCACGTCCGCACGCCGGC
GGACGCTATTATCCTCTTCGAAGCATGTCGCATTGGCCTCCTGCCCCGCGTACAGAGACG
ATTGTCCGAGAAAGAACGCCAATTAATTCGATCCGGATCGGTCTTCGTGTGGGATGAGCG
GGAAGCGGGGATGCGCAGATGGACGGACGGGAAGTCCTGGAGCGCCAGTCGCGTGTCGGG
CAGCTTTTTGACATATCGTGAAATGGAGGGCAAGCGAGGGGGAACGGGCGTGGCGCAATC
CACCATGTCGAGAGCGGGCAAAACCCCGGAGAGTCGAGGGAGTGATGATGACCGGGGGGA
CGGCGCAGATGAGGGTCCGGATGGCTACAGATACAAGCCTGATGGTCTGATGAAGCAGTC
TTTCAGCATCACCACCTCTACTGGCCAACATCTTCATCTCATCAGTTACTACTCTAGGTC
ACATCCCTCTGCCGCCAACCTTCAACAGCCATCGACGGATCCCGCCCTGCGTCATGTTCG
CCCGCAGAAAGGTCTGTACCCAGAATCTACTGTCAATGACCAACAAAATTTGCCAGTAGT
GACACGCGGACCAATGGCTGGAGCTACCTATTCGGTGCCACCTCATCCAATGGGTGCATA
TGCCCGCTCGGGAGCCACACATCCTCAGTCATACACTCCGTCATACGCATGGCCACCGAC
CCCATTAGCTACCCCGCCAACCGTCGCGGTCCCGTATCCTTCATATCTCCCGCCCGTTAC
CGGGAACCGAACGGTCATGGGGCCATATGCTCACCATCAACCACATGCTTTGCCTCCCCC
ACCGCCTCCACAACCGCTGGGGACACCTTATGAGCGACCGGTACATCCAGCTGAGGCATT
GGCCCCAACAATACAAGCTCCGAGCGTGCCGCATCCGTCTCTGCCGGTCATTGCAAATGG
CCGGTCACCGCGACTGGTTGCAGATCCCCACGAGCTTCATCAGCGCAGTCCTCAAGAATA
CGTACCAGTGGACCTTCGAAGGGCATCTCCACGCACACAACCACCTTCTATCCCTCCCGC
TGCCGGGTTGGTTGCGCGGAGCCCACACTTGTCGAGCCAGGCTCCCACAAGTGCGGTACA
CATCTCTCCTCCAGCCACTACCATTAAACCGCCAGAACCCAGCAGCTCTGGCACAACCGT
GCCCAGCATTGGAGCTCTGATGAACGGCACGCCAGCTAGTGGCTCTTTGCCGGCGATCAC
CGCGCCATCATCGGGACGAGCCGAAGGACCACGCGATATCCCCAGCGAGAAGATTGGATT
CGGAGGAGAGGACATGCGGGCCCTCCGACAATTAGACCGGGTGTTCACTGCGTGAACATG
ACCGGGATTCCTTACGTCTCCCTACCTTGAAGTCATTCCCCGATACTCCACACCCCTGCA
CCTTGCACACTACTCCATCATTCCTTACCACCTGCTTTTTTCTTAGCTCACTGTATGAGA
TATACCCGTTCGCTTTTATCTAAAAGAGATATGGAACGGTCATGACGATCTTGTTTTGTT
GTTTATCGTGATTTTGGGCAGGACCGGCGTTGTTAAAGAGGGTGCATCATAAAGCATGGG
TGGGGTCTTTTGCTTTTTGTCTTCCATTATGGCTTGTTCTATTTCAGATTCCCGAGGCCA
ACTGTTTTCATGGCACTTGTTGACAGACGCTTTGAAACCAGCCTTGGCAGTGGTTAGGAT
GACTCGATATACCAATTGATCATGTTGATGATTGATTATTTCGGTTGAGCTTACTGTGTC
CATGTCAAAAGTGTGTAAATGTCTCCCCTGTATCATGTACATAACTACCCATGGGATACA
TGTAAATAAAAACCCGAGCATGCCACCATTAAATCAACACTATGCATCCATCACATTTGG
TATTCAATCCAAACATCCAATTGGTATTAGAACCACATCTAAAAATAACCCAACGTTACA
CTCCCAACCAATCCCCTGAAAACCATTGACTAATTACCCAACCCCCGTCCCAGAAGGCAA
TTAAACCCCCTATAATAACACGCCCCATTATACCTGCATACGATGCAAACCCCCCTCATA
TATCCGCCCCCCTGGGGATGGCTTGCGGAGATGCACTCCGCTCCGGTTGCACAACATACT
CAACATGATCCAGCGGCGACTCGACCCCATCATTTCCACCACTTGTTGCCTGCCGCGTCG
TAATGCGGGGTTCTCCCTTGTTCAGCTCTGCGATCCCCACGACTCTATCCCCGCTTTGCT
CCTGCGGTTTGATAATCCCCATCTCGACGTACCGGGCCATATCNTCCATGTCCCGGTCAA
TCGGGGATCCCCGACCTGTTACCTCCCTCGCGAGCGAACGCAGCCGTTGCTTCTTCCACC
ACGGTGGATTTCTCTGTCCGATACCCACGTCGCTGGCTAATGCGGATTCTAGTTCCCCGC
GTCGCGCTATGAGTGCCTTGTCCTCGTTTAGCTCGCAGTAGCCGCAGATATTAAAGAGGA
GAATGATAAGTAGGGCGGGGGTATAGCCTAGGCCATAGATCCAGCCGGACTGGACATCGT
ATTTCAGTGGTGAGACGGTCCAATCGAAGGCTGAGGCGATGGCGTAGCCGATTTTAATTC
CTAGGATGGCGATGGCGAGGAGGAATTGGGAGGGTGCGGCGTTTAGGTAGAAGAGGAGTT
GGCCGGCTGTGCTGGATGGGCGAGGCTTGTACCGGTAGATGCTGTGTTCGAGGCTGTAGG
TTATCACTAGCATGCCGGCTAGAGCTATGAAGCCTGCTGCGCGCCAGCGGGTGTCTGTTG
CTACTGGGCGGGCGTTGAGGGTTTGTTGCTCTTCGCTGCGTTGGAGCTCGATGGCGGACC
AGCTGCGGGGCACGGTGAGGATGAAATTTAGGAGGGCGAGGACGTAGAAGCCGACGCGTG
GGTCGCCCACGCGTCCGCGGACGCGTGG
>dbEST_Id: 50962063,User_Id: ZY081418,GenBank_Accn: EY424491
GAGAAATTCTATGGCATTACGTATGAGGCATAGACACTTCTATCTTGGAATCGCAATGGT
CGTTTGAACTGTTCATTGACGCTTGTCATCCGCGCTCAATTTAGAAATCACATAATACCC
GGAAGAGAAGGGTATAAGAGATAGGTTATTGAAATGTCTTCTTGGATACAGCGGCACGCT
GGCTCCCAACAGACACAGCTTGCCGCTACAGCTGTGTTCTCGGGGGCTGCTGTTGCAGGA
GCTATCTTTGGGTATCAAGCGCTCAAAAGGAAAGAAGCCGTCAAGGAATTGAAAGCATCT
ATTCCGAATATCGATGAGAAACATATCGCCGCGAAGCTTACCAAATTCGGTGGCGCAGAC
CCTGTACAACAATTGAGCAAGGAAGATGAGCGCAGTGCGGCGCTTGCGCGCAGAGCGCAG
ATGGGGGACTACGACGACGAGCTTATCCTTGAACAACTTGCCCGTAATCGTGTCTTCCTC
ACCGACGAGGGTC
>dbEST_Id: 50962064,User_Id: ZY097989,GenBank_Accn: EY424492
GGATGACCGGTTCTCGAATGTCTCGGATGCTTACCAGGGTAGATATCCGCTTGGCAAGTC
TGTGATTGCACTGCCAATAATGCAAGCGGAGCATCTTCTTGGAGTTATCCATATCGAAGG
AAAGCCAAACTCCTTCACTCAGCGAAACCTTGTAGTCCTTCACCTGCTCTGTAACCAGAT
TGGTATTTCGCTGTCCAATGCCTTGCTTTTCCGTGAAGTCCGCAAAGTTAGCGCCACCAA
CGCATCTATGGTTGAAGCTCAAAAGCGCGCACTCGCGCAGGCTCGTGAGGCGGAGCAAAA
GGCGAAGGTAGCGGAAGCTGAAGCCAAGCATAACGTCAAGTTGAAAGAGGATGCAGCGAA
GGCCAAATCTATTTTCTTGGCCAACATCTCCCATGATCTACGTACGCCAATGAATGGGGT
TATTGGCCTTTCCGAGCTACTGAAGGCCACCAAGCTGGACAAAGAGCAGGACGAATACGT
GGAATCTATTCGTGTCTGCGCAGATACCCTGCTCACCCTCATTAATGACATCCTGGATTT
CTCTAAGTTGGAAGCTGGTAAGATGAAAATCTCCACGGTGCCTCT
>dbEST_Id: 50962065,User_Id: ZY008291,GenBank_Accn: EY424493
GCAACAGGGATATTCCCTGAGATATGTCTTTGCCGCCTGTGCCAACCTCGGAGTTGGTGG
AGCTACCGATAGTTGGAAGACGGTGTTCTGGGCTGCAGCTGGCATCTCCATTGGTGTGGG
AATTATCCGCATCTTCTTCCCCGAGTCGAAGCAATTCCTCGAAGCCAAGAAGGCCGGCAA
GAAGTCCATGAGCGCCGGGGCATTCTGGAAAGAAACCAAGCAGATGCTGGGCCAGGAGTG
GAAGATGTGTGTGTATGCCATTATTCTCATGACCTGGTTCAACTACTACTCCCACACTTC
ACAAGACTCCTACACCACGTTCATGTTGACGCAAAAGGGAATGGAAAATGCCGGCGCCTC
CCGCGCATCCATCCTCATGAAAACCGGTGCCTGCGTCGGTGGAACAATCATCGGATACCT
GTCCCAGTTCTTTGGCCGCCGACGAGCCATCATCGTTTCGGCCTTGATTTCGGGCATTCT
TATCCCAGCCTGGATCCTCCCAGAGGGTGAACGCGCGTTGAGCGCAACGGGATTCTTCAT
GCAATTCTTTGTTCAGGGCGCCTGGGGTGTTATCCCAATTCATCTGAATGAGCTCTCGCC
ACCGGCTTTCCGGTCCTCTTTTCCTGGAATCACCTACCAAGTGGGAAACATGATCTCATC
GCCCTCCGCACAAATCGTCAACGCCGTCGCCGAAAAGACTTTCATCACTGGTTCGACTGG
TAAGCCGGCGCCCGCTTACGGGCCAACCATGGGCGTGGCTACGGCCATTATCGCGACAGG
AATCATGGTCACCACGGCATTCGGACCGGAGAAACGTGGACGAAGATTCGAGACTGCTGT
TGCGGGTGTTGAGCAGTCTGAACCGCAGAAAGTCCTTGACGAGGAGAAGGGTGATATGAC
GGAGCAAAAGGCTACGGAAGAGAAGGTTGAGAAGGTAGAGAAGATTTAAGCTTGATAAGC
TAACTACGATGGACACTGGAATGAGCGATACCCAATACCTGACTAGAGGATGGACCTATA
TCATAGTTTAGATATACGATTATTTACATTT
>dbEST_Id: 50962066,User_Id: ZY098059,GenBank_Accn: EY424494
GAACGAAACCGACAGGAATGTGGTGCGCACGGGGATGTTGAACTTCGGGTCGATGAAATT
CCAATAGTGGGAGAAAGGAAGGCCGTTCTGTTTTGAGAACGCCCACGCGATCCGACTCGA
GGTTATCCATTGGCTTGGACCGCAGGCTGACCGAAATGTCATGAAGGCTTGCAGCGCTGT
GGCGCCCACCTTGCTTCCTGTCGCTTGGTAGTAGACCTCCATGCTAGGGATGAAAGCCTT
GTGAACTGCATCAATGTCATGGATGCCGCAGAGCATCACTGTGACCCACGGTACAGCTGT
CATAACACCTACTAGGACTCCGAGATTACTGCCAACAGTTAGCGGAATGTCAACATTTAT
CTGTGGTCGATCATACATCACAAGAGGGATCCTCCGGCCCGGTTGTGGCATTTCCTCCGC
GATATGTGTGACAGCTCCGATAGCCGCATAGCAGTATTGTCCCATCGTGATGCTCAGCAA
CCATGCTGGGGCCGTGTCCCAGCCACTGGTCCCCTGGAACGTCGTGAGGATTTCAGGATG
GTAGCGTCCCCGGCCTGAGGCGAGCACAGCTATCAAGACTATGATTAAGCCGGTTATGGA
CAGGGTAAACGTG
>dbEST_Id: 50962067,User_Id: ZY097516,GenBank_Accn: EY424495
TAATTATGCACGCTCCATGAGGCCAGGTGCCTCATCGGCCAGCTGTTCAGTTCCTTGGAA
TCGCTCTTACTTTGAATTACCACTTTGGCCCCGACCAGAAAGACATGACGTCTTTTGGAT
AGAAGCGCGCGAGTGAAATTGTCATATTTTCGATTGTCTCATGATTGTGGGACCTGCCGC
TCAAGCACTCCCTGACCATGGTAGCCCCAAGGAATACTGCTTACGCAGAGGAGAGCGCGG
AGGTGGAGGTGTTGTATGCAAATCTTGAGAAGCTTAAAGTCCTTACCAAGAAAATTCAAG
GTTCCCTAGTCCGCCTTGAAACTGGAGGGAACGTCGTGAAACATGCCATTGGGCCCATCT
ACAGTAATACCCAATCGCTTCAAATCACCAACAATAACATTGATAAGGTCAACGACGCTA
TTGACCGTCTGCGCCAACCTCTCGACGCAAAGAGTCGGGAGGAAGGCATCATCCGTTCTG
GGCCGCAAAATGTTGAGTTGTCGCAATATCTTGCAGCAATAAAACGTGTAGAAAAGGCCC
TCATCGACCTGAACTCCACAAATTTGAGATCAAACCAGAAAGCTATTTCTGACTTCAATG
CTTTATTGAGTACCGGGACTGCTCGACTTCAAGACTTGCTACGAAGTAAGTTAAGCGACG
ACGTCAGTCCTATCGAGCCATTGCATTATCTAACGAAAGAACTGCCGTTTCCTTCAATTC
CGGAAGAAACCGTTACAGAGTTGGGACCTATATGTGCCGCAATTAATTCCGCAGCAATCC
ACGGCCCACAGCATGGCGACGGCGGAAATCCCGCCCTCAAAATATATGCTGCAGTTCGGG
CCCCGTATATCACCTCAAGCTTGCAAAATCTTGCCATTGCATCGTTGAATACTGTTAAAA
GGCGAGCGGATGATGGCCCTTACAGACAAGGTACTAATGGAATTGGCATATATTCGAACG
CCTTGGAGAACTTCATATACGCCGAGCACGATATCATCTCAAGAATCTTCACTGGGGATC
AGCGGGGTTTAGCTCTACAAGCAACGTGTCAATCAGCTCTGGCCGAATACTCAAAGACCC
TGCGTGAGCTCAATCAATATATCAAGGCCAATCTCATGACGGACTGCTTCTTAGCTTTCG
AAATTATTGAGAATTGTTACAGCAATGTCTTATCGTGTTGATTCAAGACAGGGGAACTCA
AGAGCATGTTCATTGAAGCTCTTAGGCCTATTCGCGATACTGCGAAGTCATCCCTCTCAG
AATTCGCTTGAGAGACGAAACGAAAAGCTGCATCCCATCCAGGGTCTTCACCGGATGGCG
GGTCGTGCCCTCTGTCACGAAGTCATGAT
>dbEST_Id: 50962068,User_Id: ZY087094,GenBank_Accn: EY424496
AGGCTTCCTACCCCCAGGTCAAGCAGTTACTGAAAGAAGGTGTGGATGAAGTTGCCTGTG
TCAACTCACCCAGTGAGACAGTCGTCAGTGGCCTCACCGCTGATATTGATGACTTGGCTC
AAAGGTGTTCCACTGAAGGTTGGAAGTCCACTAAACTAAGGGTACCGTTCGCTTTCCATT
CTGCCCAAGTTACTCCAATTCTTGAACGGTTTCAAGAAGAGGCCCAGGGTGTCACGTTCC
GTAAGCCGTCGTTACCGTTTGTTTCCTCACTCCTTGGGGAAGTCATCACCGAATCTAATT
ACGATGTCCCGGGAGCTCAATATATGGTGAAGCAGTGCCGGAAGTCGGTGAACTTCCTTG
GTGCTCTTGAGGCCACCAGATATGCGAAATTGATGACTGATAAGACTGTCTGGCTGGAAG
TTGGTGCCCATACCATTTGCTCTGGTATGATCAAAGCAACATTCGGTCCCCAGGTTACCA
CTGTGGCATCTCTTCGCCGAGAGGAGAATGCATGGAAGGTCCTCTCCAATAGTCTATCGG
CCCTTCATTTGGCTGGCATTGATATTAATTGGAAAGAATATCATCAAGACTTCAGCTCCA
GCCACCAGGTGCTCCCACTTCCTTCTTACAAGTGGGATCTCAAGAACTACTGGATACCCT
ACACTAACAATTTCTGCCTTAC
>dbEST_Id: 50962069,User_Id: ZY083510,GenBank_Accn: EY424497
CTCTCCGAGAACATCGCCCAAGCCTGCACCCTGCTCATCGGTCTCGCCTTCCAAGACCTG
GACGGCCGCTCCGTCTTCCCCCTCTCCCCTGTCGAAATCATCTGGATCATCATGATCACC
TCCGGCATGCCCGACATGGGTCTGGGCATGGAAGTCGCCGCCCCAGACATCATGGACCGG
CCCCCACAAGACAAAGCCGGCATATTCACCTGGGAAGTCATAATCGACATCCTCGTCTAC
GGCCTCTGGACAGCCGCCCTCTGCCTCTCAGCCTTCTCAATCCGCATGTGGGGCTTCGGC
GACGGCAACCTCGCCCGCGGCTGCAACAGAGAATGGTCCGAAGAGTGCGATCTCGTCTTC
CGCGCCCGCGCCACCACCTTCGTCTGCCTAACCTGGTTCGCCCTCTTCCTCGCCTGGGAA
ATGGTCAACATGCGCCGCTCCTTCTTCCGCATGCAGCCCAAATCCAAGCGCTACTTCACG
CAATGGATGTACGATGTCTGGCGTAACCCGTTCCTCTTCTGGTCCATCATGGCCGGCTTC
GTCACGACCTTCCCGATCCTGTATATCCCCGTCATTAACAAGATCGTCTTCAAACATACC
GGCATCTCGTGGGAATGGGGCATCGTCTTCGTCGAAGCTATCCTTTTCTTCATGGGGCGT
TGAGCTTGGAAATGGGCTAAACGCGGTCTCTTCCGTAGACGTGCTAGGGGCCAGCATTCC
CTGGCCCAGCTAATGCTACCCAGATGCCTTAACATTTGCTTTCCCGGTCTCCCATTCATG
GGGCCAGGGACCTTCCATCCTGGGGTTAAGG
>dbEST_Id: 50962070,User_Id: ZY111223,GenBank_Accn: EY424498
GGCGGAACTCGCCAATGGCAATGCCCCCGAGCCATTCACCTTGATCGCTGGTGCAGGACT
TCTAGGCACAGCTCACACCGAGCGTGGGTTGACTTTCTCCAGTGTTTACCTGGCTGGTCA
TGAAATTCCCCAGTATGTCCCCGGCGCGGCATATCGCCAGCTGGAGTTCTTGCTTGGTCG
CATTGAGAACCTGCAGCAGCGGGGAGGATACACTGCATAGATGTATGAGCTTTACCCTGA
ATAGACCACTTCAATGTGTATATACAAAAGCCGAGGTATATAGGAAGTCTTTTAATAGCA
CACTTAGATGGAGAACAAAAGTCACGTCGACATTATCTCTCTCCAGATTC
>dbEST_Id: 50962071,User_Id: ZY097793,GenBank_Accn: EY424499
CCCAAGAAAGTATTTTTTTTATTTGATTTGAATTTCTTTTTCTCATTTTGATTCTTGTTC
ATTGGTCAAATCTATCATGATCCATGGAACCGTTATTCTCTGTTGAGTAATCAAGCGAGG
AATTACGATTCCGCACCTCCGCTCCGGGTGTGAATAGTGTTGTTGCTTTTTTTTCTCCCG
TGCGGACGATCATATCTGTAAGGACGGAGGCCTATCTGCACCGATGTTCCGTCTTTTACG
TTCTTGCACGGACGCCCTTACTTTTCAAGGTTACAGCCTACGTGGTAAATAGTCACTGGT
ACAAGAACCGACTAGGATAATATCTTGAGAAATCGGGGCTCGTGACTTTCATATGATACT
GAGTCTTTTTTATTTTATTTTTTTACTCAAGGAAAATAAAGAGAGAGGAAAAAGTGGATC
AGCCACGTTCGCATTGCTGATCTCTTCTTACCATACGGAGAGTCTGTCTTGGCATTAGTA
TATGAAGTCCGTGAGCTTTGGGAGGCTAACAATTAGTATTGACTTTCTTAATGCCGTAAT
GCCGTTTAATTGAATTGCCGATTTCCTT
>dbEST_Id: 50962072,User_Id: ZY029224,GenBank_Accn: EY424500
CAAGACAACTGACCCCTCTCGAATAACCCCCAGACTCCGTGATGGCGACTCAGACTACAG
TGTCCTACACTACTACACGCACCTTGTCCACCCCGGCTCGTTGCCTGAACCCTGATAACA
TCAACCCCCACGTCACGGAGGCCAAGTATGCCGTCCGTGGTGAGCTTGCTGTCAAGGCCG
AGGAGTACCGCGTGAAACTGGCCAATGGAGACAAATCGTTACCTTTCGACAGTGTCGTCT
TTGCCAACATCGGCAATCCCCAACAGCTCGACCAGAAACCCATCACCTTCTTCCGCCAAG
TACTCAGTCTCCTCGAGAACCCTCAACTGTTGAACAACACGGAAGCACTTCGTACATCCT
TTTTTTATGAACAAGATGTCGTTGACCGGGCCAAGAAGCTCCTCGCGGATGTCCAGAGCG
TTGGTGCTTACAGTCACAGCCAGGGAGCGCCTGTGATCCGCCAAAGTATCGCCAAATTCA
TTGAGGAGCGTGATGGATTCCCGGCCAACCCTCAGGATTTGTTCTGCTGCGCTGGTGCCT
CGTCTGGCGTCAGCACCATTCTCAATATCATCTGCAACGGCCCCCAGGCCGGTGTCCTCG
TCCCTATTCCGCAATACCCTCTTTACACTGCCACCCCTTTCTCTCCTGAATGCGCAATGT
GTACCCCTACCTCCTCAAGAGCAAAAAGCTTGGGGG
>dbEST_Id: 50962073,User_Id: ZY080578,GenBank_Accn: EY424501
CCGAACCAGACTCTTTCTGGATGCTTTCCCAATTGAAGTGATTCCCACTCCCACTCTTCA
TGTTTTTGCGATTTAGCGAACCCCCACAGCGATCTTCCTTCTCCCCAAAAGTTCCCCACC
ATGGAGTTCGGAGCAAAGTTAAACACGGATGTTCTTCACAGTCCCGAAAAATTCATTCAG
CCGGGTAAGCCCGAGGACATAACAAAATGCAAAGACCACCGCCAAATTTCCGTCTCCGCA
AAAGAGAACATAAGTCTTCTCTGCGTGAACTCAAACAGAAATTTAACCCACTACGGCTTC
TACGCCCGCATTCTCTCCATCATCGATGACTCGAACATCCCCGTCGAGCTTCTGCTGACC
AGCGACAATTGCGTGACGATCGCGATTGACTCGAACGCTGTTAGTGAGGAGGCTGTGCGG
CGCGCTCAGGATGAGATGCTGGCATATAGCCGTCCCGTGTTGTCGGGGGATATGGTTATG
CTGTCGGTGAAGATCGCGTCGAAACTTTACTGTAGTGAGGTTTTGGCTTCGACTTTTTCG
ATCTTGAGTGCTTGTTGCATTCCTGTGCATATGATTTCCCTTGCTGCTGATGAACCGGTT
GTCTACTGTGTCATTAGTAAATCGGACGTGTCGCGGGCGCAGAAGACGCTATATTCCAAT
TTGCATCAGCACTATGCCTGGTGGAACTGATGCCGGAATTGATGCTTCACGGAGCTGGTG
TGACAGCTCTACTATGGCGGTGGCGCATACTC
>dbEST_Id: 50962074,User_Id: ZY141305,GenBank_Accn: EY424502
GAAAATGACACGAACCTGTTTCAGATCGCTAGCGCTGAAGAGTTTGCCCGGTCACCGCTC
TGTCGTGGCCGCCCCGAGCCTACTTATTATGAACCATTCCTGATTCGCAGGGAGGTGCGC
GCAAGGTATATCATTGTGCGTCCAGATCGAATTGTCTTTGCAGCTTGTGAAGATGAGCAA
AGTTTGAAGACGGCTATTGGTCGTATCAAGGACATCCTGCGTTGCTAGTTCGTGTATATT
GACTGCATGAATGTCATTACTGCTTGTTTCACTTCATAATCGGATGATATAAAGCCGAGC
ATGACCGTATTCGTCAACCTTTTACTAGAGAGAGATCTCCATGAGTTCTGTCGTTTGATA
TTCGGACACATGTGTTGGATTACGAGCCTTGGCGCTGGCTTCTTGTCCTTTCTAGCCATG
TCATTAGCCCCTCCAAAAATCTGGACACAACATTTTATTTCATATC
>dbEST_Id: 50962075,User_Id: ZY087268,GenBank_Accn: EY424503
GAAGATTAGCCCTCACAAAGCGTCGAAAGCTCCCACCTTTTGCCAAACTGCATATTTCTG
CTATCCACAGAATGGACTCCGAGTCCACCCATTACCACCCAGCCAATGCGATCATTAGCC
GCGACCCGGGTAGTGCAATGACCTTATATACTGCGCACAAAAGAGGTCACTTGCTAGCAA
TCAGTGATGTTAACGATATAGTTGGATCGTTCTACGTTGCTATAAACAAAGCCGAAGCTC
GGTCAATTGCGTCTGTTAAGCCTCCAAGTCTATACTCCAAAATACGCGGCGCTGCAAGTT
TCCGTTTTCGTAAAGTCGAAGAGCCTGCTTTATTCTAGGATTCGATGANAGGCACGCAGA
CTTACCTACGCATTTCGTTATGATTTTCCCGTAATGAGTGAGAAGAACATTGAATCTGGA
GAGAGATAATGTCGACGTGACTTTTGTTCTCC
>dbEST_Id: 50962076,User_Id: ZY104039,GenBank_Accn: EY424504
GTCTTTGTTTACCTTCTTTTCTCTCCGCAAGCATTCTCTTCTCGGTGAATATTTTTAATA
ATCTTTTTTTCTCGACTCTTTTTTGTTGCATATGAAGGGCTTTGGAGGGGCAGGACGTCT
CCGAACCTTTCAGGATCTCTGTTAGTATTAATATTGGGGTTCATGATTATATGTTGGCTT
GTACAATGACTTCCCTTTGGTGGTAAACTCATTTTAATCAGGACGATTTACACGGCAATG
GGTTTGGACAGCAGCGTCCATCACTACCTTTCGTTTCAATCTCTCTTCATCTTTACTTTC
TCCTGAGCCCTTTGCTTTTATTCTTTAAGAACGGCTTTTTTCTCCTTTCGATTGTATTAT
GGATTACATACTAGGTTATGTTTTCAATGCACAACAAAGGCTTGATCA
>dbEST_Id: 50962077,User_Id: ZY006767,GenBank_Accn: EY424505
TCTCAATCCCATCGTCTCTCTTACAATCCTTTTTTCTTACCCCCTAATACCTTTTTGTAT
CGCGATACTTCATCCTTCTTCACAATGCGTGAGATCGTGCACCTCCAAACTGGCCAGTGT
GGTAACCAAGTTGGTACCGCCTTCTGGCAAATAATCTCTGGCGAACATGGCCTCGACGCG
TCTGGAGTGTACACTGGCTCCAACGACCAAGAACTGGAGCGGATGAATGTCTATTTCAAT
GAGGTCGGCAACCAGAAATATGTTCCCCGCGCGGTCCTCGTGGACTTGGAGCCCGGCACG
ATGGACGCCGTCCGTGCTGGTCCGTTTGGACAGCTTTTCCGACCGGACAACTTCGTATTC
GGCCAGTCAAGCGCGGGAAATAACTGGGCAAAGGGTCACTATACGGAAGGTGCTGAATTG
GTTGATTCTGTTGTGGATGTCGTTCGTCGTGAAGCCGAAAGCTGTGACTGTCTGCAAGGA
TTCCAGATCACACACTCCCTTGGAGGTGGTACGGGTTCCGGTATGGGAACTCTTTTGATC
TCGAAGATACGTGAGGAATTCCCGGATCGTATGATGGCCACTTTCTCTGTGGCGCCTTCG
CCGAAGGTCTCGGATACAGTGGTGGAGCCATACAACGCCACATTGTCTGTTCATCAGCTG
GTGGAGCATTCCGACGAGACATTCTGCATCGATAACGAGGCCCTCTACGACATCTGCATG
CGCACCCTGAAACTGGGGGAAGGGCACCTGNGCTGTCCTGCTCTTCTTTCCTTCTTCTCT
TGACAGTTATCTAACAGTCACTCTTTCTGATTGTACCTTCTTCATTCCTTCCACCATGAA
AGCCACCATCTTAGCGACTATCGCTTTGGCGGCATGCAGTGCCGCCAGCCCCTTGGGCAG
CGCTCCCCACGCCCGAGGCCTCCTTGGAGATTCATCCAAGCCCTGCGACTGTGAATCGGA
TCATGATGGCAGCTCGCCTGAGGTACCATCTGGGCCTGGTTCGGAGGGCCCTGCTCCCGT
TCCGATGCCGGTTCCAGTTCCTGTTCCTGGTGGAGAGCCAAACGGTCCTGGCGGAGTCCC
AACCGTTCCTGGCCTTCCTGGTATTCCTGGTGTTCCTGGTGTTCCTGGTGTTCCTGGTGT
TCCTGGACACCCCAACCACCCTGAAGACCCAGAGGATCCCGAAGATCCTGAAGATCCTGA
AGACCCGGAGGATCCTGAAGACCCAGAAGACCCAGAAGACCCTGAGGGACCTTCCAAGGG
TGGCTGTGACGACGACGGCTGCCACGGAACTGGACACCTCATACAGGATCTGGGCCCGCA
AGCCAACGACATCCTGACCATTGTTGGTGAACACACCGAGGAGCTCTTGCTCAAGCTCAG
CCCCGGTGTTGCTGGGCTTCTGACCGGACTCGGCCTCCCTGGCTTGGGCCAACCCGTCGG
TCACATCATCAAGAGCGCTGCCACCATTGGCGAACTCATCGCGGACTTGGGTGACTCCGT
CGAATGCCTCTTGACCGTCATTGGACAGGACGGTGGATTCCTGTTGATTGAACTTGAGCC
GTCCATTGCTGGACTCCTCACTGGACTCGGACTGCCTAGTATCGCTCAACCCGTCGGCAG
CATTGTCGGCACTGTCGGCAAGCACCTCAAGCGTGACGATGGACTCCTCGAAGACCTTGC
TCCAGTTGTGAACTGCGCTCTTAAAGTCGTTGGAGAGGACTCCAAGATTCTCCTCATTGC
ATTGAGCAAGTCCGTTGCTGAGCTGCTCATTGGTTTGGGTCTCGGCCAGCTTGCCGAGCC
TGTCGGCACTGTCATCCAGTCCGCTGCGACCGTTGGCGATCTCGTCTATGACTTGGGTGA
CCCCGTGGAGTGCATCCTGACCATCATCGGTGAAGACGGAGGTGCTCTCCTGGTTCAGCT
TTCTCCTTCTATTGCAGGCCTCCTTGTCGGACTCGGATTGCCCGGTGTTGGTATTCCCGT
TGGCCAGGTGGTGAAGACTCTTGGCGAGGCTTTGTAAATACTGTCGTCGGACGTCCGAAA
CACTTCCGCCACGAAAGCAAGGGGCTTGACCGAAAGGGGAGATGATCAGCGGTCTGCTGT
GTGTATATCACTATAAGTATGTATAAATCAGTGTACAATATTAGATAATACTTTTAATAC
CATCGGAATAATCACTTAAAAAAAAAAAAAAAAAATTCCT
>dbEST_Id: 50962078,User_Id: ZY007037,GenBank_Accn: EY424506
CGAGGGCTACATGGCCTTTGAGATGTACATCGAGGTTGGACAAATACAACGTGTGGGCTA
CTGCCCGCGGAGGAGGAGTTACTGGACAAGCAGAGGCCATTACGTTGGCCTTGGCACGAG
CCTTGTTGGTCCACGAGCCTGGACTGAAGCCTGTTTTGCGTAAAGCCGGTGTTATCACGG
TGGATGCGCGTCGTGTGGAGAGAAAGAAGCCTGGTCATGTCAAGGCCCGCAAGATGCCCA
CCTGGGTCAAGAGGTGAAGCAGGCCTATCCCCTGTTGTCTCGGGAGCTTCTTTTCTTCTT
TCTCATTCTTCTCCTTGCTGTATTATTCCACCTTCCCTTGTGACCCTCGACGATGTATAT
TTTGTATTGCACGCATCCCTTCAGATGTCATGGCGGTCGTTTCAAAATACGACACTGCAT
GGTCTCGGCGACAAGCATGTACCCTTAGCTATTGGCGTTAATTCGTCTGATTCAATCGAA
CTATTGGACAAGT
>dbEST_Id: 50962079,User_Id: ZY030209,GenBank_Accn: EY424507
ATTCACTACCCTCTTCTACCTCACTTTCTACTCCCACACGGCTCTTGCCCTCCATTGGCT
TGACAGAGTAAAAGAGCTTCACAGTATCATTCATAATGGCCAGTGGTTTGCGTATCTTAG
TACCCGTTAAGCGGGTGATCGACTACGCGATCAAACCCCGTATCAACAAGGCCCAGACCG
GCGTCGAAACCTCCGGCGTTAAGCACTCGCTCAACCCATTCGACGAACTCTCGATCGAGG
AGGCCGTCCGTCTCCGTGAGCGCAAGGGTCCCCTCAAAGTCGAGAACATTCTCGCTCTCT
CCGCGGGCGGAGCCAAATGCGCTGATACCCTCCGCACGGCGATGGCCATGGGCGCCGACC
GCGCGTTCCACGTCGACGTCCCCGACTCCAACGATGGGGGCCTGGAGCCTCTTACCGTCG
CGAAGATGCTGAAGGAGGTTGTCAACAAGGAGAACATCAACCTGGTGCTGCTCGGGAAGC
AGGCTATCGATGGTGACCAGGGTCAGACGGGTCAGATGCTCGCGGGCCTGTTGGGCTGGC
CTCAGGCGACGCAGGCTAGCAAGGTGGATATCAAGGATGAGCAGGGAACCGTGGAGGTTA
CCCATGAGGTTGATGGCGGCGTTGAGACTCTTCGGGCCAAGTTGCCTCTCATCATTACTA
CCGACTTGCGACTCAACGAGCCGAGGTATGCCACTCTGCCGAACATCATGAAGGCCAAGA
AGAAGCCGTTGGAGAAGAAGACGCTGGCAGACTTTGGTATAGAGGATAAGAAGCGGTTGA
AGACGCTGAAGGTCACTGAACCCCCAGCCCGCCAGGGCGGCGGTAAGGTCGAGGACGTCG
ACGGATTGATCGGAAAGCTGAAGGAGCTGGGCGCTCTGTGAATCGTATAGTCGACTAGTG
TATGTTTATGATTACTTAGACTTCGTCTACGAGTC
>dbEST_Id: 50962080,User_Id: ZY083838,GenBank_Accn: EY424508
AAACCCCAACACTAAACCTCCACGCAACGCCCTGGGCAGCCCAATCTTATTTTCGCTCAT
TCCAATCGCCCTCCGGCTTCAGGTTTTCCACTCTCACAGTTGCCCAGATGAAGAGGCTGC
AGCTCCAACGATGGAGCAGTTCGGTCCTTTCGCCGCGGGCCCGAACTGGTGGCCGCCTGC
AACAACATCTGTACTATAATTTGCGTCGCCAATCGACCGTTTCGCCTGCTCCTCAGGCCG
AGAATGAGCCATTGTTTGAGGAACAATCGCTGAATTCGTCAACCCACATCCCCCAGTCCT
CTCACTTCAAATACCTCCTCCCTTCTCCGCCGGTTGAGGCCGCACGCGAGTCCGCAAAAC
TCGCCGCCCTTCATGCACGCCTCTACCTCCCCTCCCGACTACCGCTCGAGACATTAGCAC
GCTCTCTGGTCGATGCTTCAGCCGATTCGAATCCTAATTTCAACAATGAAGCATTGGCTA
CGCTCGGCAATGACCTCCTGAGTCACTACACCTCCGAACACCTTGTTTGTACATATCCTC
GACTTCCCTTAACTGTCATCTTCGCGGCAATGTATGCGTATGTCGGCCCTAAATCTTTGG
CAGCAATGGCAAAGGAATGGGGTGTTGAGATGGCTGCAGTACCTGGTGGAGAGGTTGATC
CCGGCCTCTTGCAGTTCAAGAGAGTGCTCCCAGGCACTGATGTAAATGCGGGACCAGTTA
CTGGCACAGAGAGACCCAATGAGCACCGGAAATCATGGAGAAAATCAATGACCTCCAGAG
TTGTTTATGACAATGAGTATGGAGACCCTGTCGGGGTATCCGGCGAGTCGGCCACTCCGG
AGTCGCAGAATACCCAGGGTGTTACCGCAGAGCATGCCAACGCGACATTTGTGCGTGCTG
TGATGGGCGCCATCTACCTTCATGCCGGCAGACCGGCTGCCAAGCGATTTTTCGAGCAAC
ACTTCCTCTCCCGCCACCTCAACATCTCGGACCTGTTCAACTTCTCCCAGCCGGCTCGTG
ACCTTTCCCGGCTGTGTGCACGAGAGAACTTCGAGCCACCTGTTGCAAAGATCATCAGTG
AGACTGGCCGCAAGAGCAGACACCCTGTCTTTGTCGTTGGTATTTTCTCTGGTCAGGATA
AGCTGGGAGAGGGCGCTGGCGCCAGCCTGCTTGAGGCTCGATCCAGGGCTGCCGTGGCTG
CGCTCAAGGGCTGGTACCTGTATAGCCCACTGAATGTGCGTGTCCCTAGCTCCATGGAAG
AAGAGGGCGCTGCACCCTGGAAGCCTGTCCACGTGGACTTGGGTGAGGTGATTGTGTAAG
ATGAGATTGCAGAGAGAGACACGCGTCAACGTGGGAAAAGGTGTTATATTATATGACATG
ACTTNGTCGTCGATGGGAGCAAGAGCACATTACATATTATCTATTCGAATTTTTGCAGAA
CAGGTTTTGTACAGTATGGGAAATCTATTTCATTCGTCTGATGTCTTCTGCTGAACCCTT
TTTTTATCTTAATTTTTAACTTNTCTTTTCCAATCTGGCTGGGTACATCTTTGCATTTTC
ACCCCCATCCGTTTTGGACAGGGAACGTCTTTCCAACGAGTCGTT
>dbEST_Id: 50962081,User_Id: ZY098280,GenBank_Accn: EY424509
CGCCCCGTTACTTTAACAGATCTGGGAACTTCTATGTTGGGTTATACGACTGCTCGAGAA
ATCATGCCCATGCCACGGTGTCCATCTGCGTCCCATTTGCTGCGATCGAAACCATGTCAG
GCTGACGGATGGCCACATCCAGCAATGCCGGCCCCCGACAGCGTAATAACCAGTAGATAG
CGTGTGGAAGTTCTTCAACGCGATCGCATCGTTGACCCTGGCAGCCCATGCTCCTGGCTA
AGCGATCAAAGTCTGGGCTCATTCGGGCATCACAACAAGCTTTCGCACCGTACGCGCTCT
GTAATTGCGACAGAATAGCTTGTTGCCGATTGTTAAAGACGATCACCTTGATCTGTACTT
GATGTAGCAACGCGGTCATGAGCTCTTCCATCGTGGTGCAAAAGGAGGCATCGCCGTCCA
CGGCAATGACTTGTTGATCGGGGAGAGCTAACTTAGCCCCAATGGCAGCCGGTACGCCAA
ACCCCATCGTGGTCAGGCTGCCAGAAGTGATCAGGGAATGTGGATGTGTACAACGGAAAT
GTTGGGACGTCCACATTTGATTCTGACCGACGCTGGTGGTCACAGTTATGCTGCTCTTCA
TGGGGGTTGTTTGGCGGTTGAGCTCGGCCACGACCTGTTGAGGGCACGGGCGATGTTTTG
CCCTACCTGTAGGCTCTTCGATGGTATACAGCCTTTTCCAAAGCTGGATCTGGTCCAACC
ATCGAACCGGACGCGTGG
>dbEST_Id: 50962082,User_Id: ZY079672,GenBank_Accn: EY424510
GGGGTTGACGAGGGATTTCTGGCTAGGATGATGCGCCCCACCGATAGTTCTGTTAGCAAA
GCTTATGATAAGGTTGAAGTGAAGAGCCCACCCCGGTCTTTCCGGGTGACTCGGGCTACG
GTAAGACCAGTTGCTTTCAATACGGAGGCCCACAAATTTTGCCCAA
>dbEST_Id: 50962083,User_Id: ZY029459,GenBank_Accn: EY424511
GTCCTCTTTCCTCTCTCTTCGTCAATTTCATCAAACAACCGCAACAATGGTAAACACCAA
GGCATTCTTTGATGTTGAGTACGCCCCTGTGGGCACCAGCGCCAAGAAGGTTGGCCGCAT
CAACTTCAACCTCTACGAGGATGACGTCCCCAAGACCTCTAAGAACTTCCGTGAGCTTTG
CACCGGGAAACACGGCTTTGGTTACAAGGGCTCCAGCTTCCACCGTGTCATCCCCAGTTT
TATGCTCCAGGGAGGTGACTTCACCCGTGGCAACGGCACTGGTGGTAAGTCCATCTACGG
TGAGAAGTTCCCTGATGAGAACTTCAAGTTCAAGCACAACAAGCCCGGTCTTCTTTCCAT
GGCCAACGCTGGCCCCAACACCAACGGCTCCCAGTTCTTCATCACCACCGTTGTGACCTC
CTGGCTCGATGGCAAGCACGTTGTCTTCGGCGAGGTTGCCGATGCGGAGTCCATGAATGT
TGTCAAGGAGATTGAGGCCCTTGGCAGCAACTCTGGAGCTCTCCGCTCTAACGTCAAGCC
CACCATCGTTGACTGTGGTGAGCTGTAAATATGTCAAGAGGAGGACAATAAGGAAGCCAA
TTTGTGAGAGGAAAAGTGCTGACCTTGAATGCCTGACCTTATGGGATGGATTAAAAACGG
CCTGTGGCTTTTTCGTTTCCCTTGAGTGTGCTACGGGGTAACGGTGGTATCCTGTTTTCC
TTGCGCGGTGTAATCTAGAGTGTCTATCGACATATTGCCAACCTCCATCATCTTAATGAC
GTGTTATTCCCGAACAATTTAGAGTGATCGTGCACTCAATAATGAGTATTGGTAGTATAC
AAATATGTCAAAAATAATAAAAAAAAATTCC
>dbEST_Id: 50962084,User_Id: ZY085718,GenBank_Accn: EY424512
GAACGACACTTATACGCCTCTCACTATGCCTCTCTCCAAGCTACAGGGAGTGAAGCTCCC
CGCGTCGGCCGACTTCCACGTACACCTTCGCGATGGTGATATGATGGAGCTTGTTACGCC
TACGATCAGACAAGGTGGTGTGAACACGGTTTTCGTCATGCCCAACCTGGTGCCGCCAGT
GACAACTGTCGACCGCGCGCTCGACTACAAGAAGCGCCTGCAAGCCATTGAACCCAATGT
GAACTTCCTCATGTCGTTGTACCTCCACGAGTCCGTGACCCCGGAGACCATCATCGAAGC
CAAGAAGCGCGGCGTCACCGGTGTCAAGAGCTACCCAGCAGGCGTTACCACCAACTCGTC
CTCTGGCGTGGTGGATTACACCCAATTTTACCCGGTCTTTGCAGAGATGGAGCGTCAGGA
CATGGTTCTGAATCTTCACGGAGAGGTCCCTTCCACTGGCGATGTAACTGTCTTGTCGGC
GGAGGAGCGCTTCCTTCCCACCTTGTTGCAATTGCACGAGCGTTTCCCGAAGCTTCGCAT
TATTCTGGAGCACTGCACTACAGCGGCTGCTGTGGAAGCCGTTAAGAAGTGCGGCCCTAC
TGTGGCAGCAACCATTACCGCCCATCATCTTTCTATCATCATCGACAACTGGGCTGGAGA
CCCGTTCTGTTTCTGCAAGCCTGTCGCTAAAACGCCTGCGGATCGTGACGCTCTCCTGCG
GACAGCAGCATCTGGCAACCCCAAATTCTTCTTCGGCTCCGATAGTGCCCCTCACCCCGC
AGCCTCCAAGAGGGGCGGAGACAAAATCGCGGCGGGAGTCTTCACTCAGCCATACACAAC
CCAGGTCGTGCTGGACTCCTTCGAGCAGGCCTGCGAAAACGGTATCCTCAAGGAGGAAGA
CATCACCCCTGAGGTGGTTGAAGGCTTCATGAGCAAGTTCGGTCGCCAATTTTATGGCAT
TGGTGAGGAACAGAAGGAGTTTATTACCCTCGAGAAGAAAGACGAAAAGATCGTAAACCT
CTTGCAGTCGGACAAAGTGGACGTGGTCCCATTCAGACGGGACCAGCAGACATGGAGCGT
GTCCTGGTCTTCATAAGCCCATATTGACCTTATGCCAAAATAGATTGCTACCACGATAGC
CAATGGCGCATGACCATGCCATTGATTTCCATCCATCGTCATTCTTATTCTGAC
>dbEST_Id: 50962085,User_Id: ZY092546,GenBank_Accn: EY424513
GCCAATTCAGTCTCAGGCTTGTGGCTGTTGCTTTGACTGGCATTTAACGGTAGAACAGTT
CAGCCTTAACCATACTCTATAGCTTGCAAAACGAGAGTGCGCGCACTCAAACGAATGATC
AGACCTAAGACTTGCAATCATGTTAGGCCTTGGAGCGTATGAAAGCAGCAGCGAGGATGA
GGTCCAGAAGAGGGCCCCCTTAGCAACGAAGTTCGTAAATAAGGTGCAGCCAGTTGAAGT
TTCGAAATCAGCGCATGCGGTGCCTGATAAATGCCCAAATTTGCCAGAGACGGCTACTAG
CCGAGAACCCAGGGGTCCTATCGTTGGGCCATCACATGAAGAAGCACAGCCAGGACTGCA
CTTCAGCGAGCGATCCCGCTTGTCCACTTCCCGTACACTGATTCATGACTTAACATTACC
ACCGGTTCCGAATTTAGATATACCTATTTCACCTCCTGGCTCACCCGATGCCAACGCGAA
TGCAAAATTTGCCCATTTCCTATTGTTGAAGAAACAAGGCGTTCATTTCAACGAGAAGTT
AGCTTTCTCAGCATCCCTAAAGAACCCCAGCTTACTCAAAAAATTGATGGACCAT
>dbEST_Id: 50962086,User_Id: ZY141002,GenBank_Accn: EY424514
CGGACGCGTGGGTCGACGCACTCGTGGGCTTTAAGTCGCGACTATAAATCGTACTATAAT
AATATAATGACGCCTGAAGCCGACTCGGGTCGGTATCCGACCAGGAAGCGTGCCCGACAG
GCGTGTCTTCACTGCAATCTGCGCCTTATCCGCTGTAATGTCCTCGAGACAAGACCTTGT
CATAACTGCGTGTCTATGAATGTGCCCTG
>dbEST_Id: 50962087,User_Id: ZY082741,GenBank_Accn: EY424515
GATCAATGGGCCGCTTCACATTGCTGTATTCAGCTTCGTGAACAGCTGTGAGCAGATCGA
AATTGCATTTCCGGTGCCTCTTTTCTCTGAAAATATTTGAGGTTAACCCTGTTCTCATGT
TCGGGTCATAGTCGATGGACTCACTCCCGTGTTTTTGGGCACAGATAAGCTGCCCTTCGG
ATGTATTCCGGTCCCAGGACGAATTTGTTCCAGCGATTGATCGCTTTGCGTTGGTCCTTT
CTCGACTTGAAGGCTGTTGCCTCAAGTCTAATTAATAGGTTAGTGGACCACAGCCGATGT
AGGTTACTCTTGGTTGCCTTGTACATACCTCATCGTATAGTGCGGACAACATGATCTCTG
CACGTTCTGCTTGTAATAAAGCGTCCCTGATCTGGAGTAGGAATTACCGACCGGATGCCA
CCTACTGCCTCTTCAAGCGAGTGATAGATACATACCGTTCTCGACCACGGGTGACGAATT
CCTCATAATGGGCGGGACGTACTGATATAGAGCTTATATAGTACGACGCGGCCTTGCACT
GGAATCCATTATTAAAAAGGACCCTAAATGCTTTAAATTGCCTGAAAAACATTCCACTTG
GGGGACGGGAGGGAAAGGGCCTTCGTGCCAGAAAATATTCCCTCCCCACTGGCGAGATTT
CTGATAGGCACCAGTACATGCACTGGGCAACCTGTTATATCTAACACCCCCAGGGACTCT
TTGGGTCCCCAATCCCCGCTTGCCTCGCCACAAGAGGTCCCGTATATATACACCGGGCAT
CCCTCTGGACATAAGCGACGTTTTGGCACGGCTTTGCCTGCGAGAAACGGG
>dbEST_Id: 50962088,User_Id: ZY007998,GenBank_Accn: EY424516
CCCACGCGTCCGCCCACGCGTCCGATTCTTCGCACTATCATCTCTGTTTCTCTTTCTAAA
CATTTCTTTGTTCTATACATCCGCCAAAATGCTTCGTGTCTCTGCTATCTTCATGGCCTG
CCTCCTTCTGGCTACCGCTGCCCCCACCGCTCCTGAGAAGAGCAACGCTTGTCTCTCCAT
GTGTCTGCAGGAGAGACCTGCTTGTGCTAGTGATGAACGTCCAACTGGCTCTGAGGGCTG
CTGGGGTTGCTGCCAGAAAATCGAAGCAGTAGCTGCACCTGTCCAGCGCGCGTCATGTCT
CTCCATGTGTCAACAGGAGAAGCCTAATTGTGCTAGCGATGAGAAACCCGCTGGCTCTGA
GGGATGCTGGGGCTGCTGCCAGAAAATCGAGCCAGTCGTCCCTGTCAAGAAGGAGATGTG
TCTCTCCATGTGTTTGCAAGAGAAGCCTACTTGTGCCAGTGATGAACACCCAACTGGCTC
TGAGGGCTGCTGGGGCTGCTGCCAAAAGAACTGAACAACAAGCATCTAAAGACTGATCAT
GGGATCGTCACATCAAAAGTATTAATTCTCTGTCTAAATTTGTTCAAAAGCAAAAGCAAA
AAATGCCTATCTCCAATTTTTATCTCTTAATTGGCGGATGTCCACTGTGCATTGCAATGT
GGGACACCCGTTCCATGTACGTACTAATGATAAGTCACTCTTTTATATATGTGT
>dbEST_Id: 50962089,User_Id: ZY008487,GenBank_Accn: EY424517
AAATTTCACCGCATTTCTCTCGGCGGCGTTAGAGACGAGGCAGAGATTAGGGGCCACCGA
AGGACATATGTCGCTGCAATGCCAGGCCTGATCGTCAATGGTCTCAAGAAAGTTGGCGTC
GCGAACCCGGTCTTCTTGCTCGACGAGATTGATAAGGTCGGCGGCGCCAATTTCCAGGGT
GATCCTTCTGCGGCTATGCTCGAGGTTTTGGACCCTGAACAGAACCATACATTTACAGAC
CACTACATCAATATTCCAATTGACTTGAGCAAGGTTCTTTTCATTGCTACTGCTAACTCG
CTGGATACTATTCCTCCGCCTTTGCTTGATCGTATGGAGACGATCTCATTGTCTGGTTAC
ACGACCGTCGAGAAACGGCATATTGCAAAGAGGCATCTGATTCCAGAACAGATTGAAGTT
AATGGGCTCTCAGAGGGTCAGGTCATTCTTTCCGATGAGGTTATTGACAAGACAATTACT
TCATACACCCGGGAATCTGGTGTCCGTAACCTAGAGCGCGAGCTTGGCTCAATCTGCCGT
CATAAAGCAGTCCAGTATGCCGATGCGGGAGATGCAGGCCATCCAGAAACTTACAATCCC
GTTGTTACAATGGATGACCTGGAGGAGATACTTGGTATCGAACGATTCGAGGAAGAGATC
ACTGAGAAGCATGGTCGTCCGGGAGTTGTTACCGGTCTTGTCGCTTACTCTACTGGAGGA
CAGGGCAGCATCCTGTTCATCGAAGTTGCAGATATGCCAGGAAATGGCCGCGTGCAACTT
ACTGGAAAACTCGGTGACGTCTTGAAAGAGAGTGTTGAGGTTGCCCTAACATGGGTCAAA
GCTCATTCTTACGAGCTGGGACTGACCCCGGATCTCAGCGAAGATATTATGAAGAGTCGG
AGTTTGCATGTTCATTGTCCTTCTGGAGCCATTCCCAAGGACGGCCCCTCCGCTGGACTT
GCGCATACTATTGGACTGATCTCACTATTCTCAAACAAGGCTGTACCCCCCAAGCTTGCG
ATGACTGGAGAGGTATCTCTCCGTGGAAGAGTGATGCCTGTTGGTGGTATCAAGGAGAAG
CTCATTGGGGCACTCCGTGCTGGTGTAAAGACCGTTCTCTTGCCGTACCAGAACCGCAAG
GACGTCAAGGACGTTCCTCAAGAGGTCAGTGATGGTCTCGAGATCATCTATGTCAGCCAT
ATCTGGGAAGCCATCCGACAAGTGTGGCCGGATGCACACTGGGCTGGTCAGCATCACGAG
AACTTTGTCGAGAGCCGACTTTATTTCTTAACTGAAGTTATCGACCCATACTTTCCTTGT
TTGGATCCTCCGTTCAATCTCTTTTTACGTAACTCTACTCTTGGGACCTTTGGCATACGG
GTTGGCTCCTTATTTAACCCGGGGGCTGCTATATTAGCAATACCTGTCGCTGGCCACCCG
GTAAAAAATCTTTCTGTTTCTGCCACTTGCGGTTCT
>dbEST_Id: 50962090,User_Id: ZY087763,GenBank_Accn: EY424518
CGAAAAATCAGTTTTCGGCCTCGATTTTTTGGAAGCTCAAAAGCGACCCGCCGACTCCAA
CCATCACCCATCCCTGATGCCACGAATGAACAAGATGGAGCACCCTCTCCAATCATTCCA
AAGAGTAGACAAATGGGACCTTCGAAGCCGGGTAGAACAAATCAAAACGATAACTCGCCC
ACATCATATGATAATGGCCGTATACCTGCCCCTACATATGCCGATACAAAGGGTGACGAT
ATGCGCAGAACCCTTCCTCATTCATTTACGGATTCCAACATGTTGTCCCATAGTACCACG
AGCAAGCCACCCTCGTCTCCCGGCAAAGGACACAAAAGACGGAGTTCACTTGGAATTTTT
GGCTGGATGAAAGGGGCCAGCGGTTTTGGGTCGTCCAATAAGAAATCCGACCCGGATTCT
TCTGCGATGTCCACGCAGTCCAATGCGTCAGTCAAGGACAGAACCCCCTCCCGTCTAGCC
TATGAGTTTCCCGTTGCGAACGCTGAGGCTAGGGATACCCATTTAGCCTCCATGAACATT
GCAGTTGAAGACTTCGCGTCTAGCACGAAACGGATCTCGTGGGTAGAAGAAGACGCGGCA
CGACGACCTAGATACGTGGATCGTCGCCGCCGTGTTTAGTCGGATCTTGAGAGCCCGCGT
ACACGATATACAACAAGAAAAGCAAACGGAAAACATCAGCAGCCATTATCTCTTCACCGC
TATACGGTCTATTCTAGTTCTTTTGTTTTAATGCGTCACGATACCCCACGAGCTCTAGTC
TAACAGATGGCATGGATTGTACCAATATTTGCATAGCAGTCGTGTCTGAGAAGTCAGGAG
TCTTTGTCTGGATTTCTTTTGTCTTTTGGTGTCTGGTTGGTACAAGCTACCGTTGTCTAT
CCTTACTTCGTTTCCCACGTTTTGTTCTCTCCCTCCATTTCTCTTTCTTTTCCTCCTTTT
ATCTTACCCTCACCCCCAGTCACTCTCTATCAATTTCCTTTTTGTCACATTTCCTACAGT
GGTTTGCATATTCAAGTGATTTTTGAGTCTTGATGATTGATGTCTAATTATTATGTTTGC
ATCTTGGGGGTTCCACATTCGTTGGCATCTTTTGTCTTTAATCTCTTATTGTTGGGGGAT
CATTATTATTCTTTTTCTTTTTGGTGGTTCCCTTTCTCCTCGAAGCATCAATTATCTATT
AATTTCGAGAAATGTGTATATCTTATGAAAGTATGTATGAGTTTTCAGAT
>dbEST_Id: 50962091,User_Id: ZY141019,GenBank_Accn: EY424519
CAGCAGACACACGACTCCAAACATGGCAGTAACTATCCCGGGTGGACAGCGAGCGCCCAT
GCGGCCCCAAAACCCAGCCGCCTTTAGCGTTGTTGCTGGAGCAGCTGCGGCGTGGATGCT
CTTCAGATGGTATTCGCCCTCGAAACCGGAGCCGAAAGCACTCCCCTTTCCTTACGAAGA
CGCCGAGGACGTTATAGAGCACAGACCAAAGAAGAAAGGTCCAACCAGAATTCCTTGAAA
GATTGGAAAGCGGTTGTTTGGTGCTGAACTCGGAATTCATTCTTCCCTAGTGGGGTTGGT
CTGCATTTTCTCCGCAGATATATTATGCGAATCTGTATATTTTCAAGTATTATTTTAAAA
ATGCAATGTCGTTTAGTTCGTCATTT
>dbEST_Id: 50962092,User_Id: ZY140907,GenBank_Accn: EY424520
CTTATCCATTATCTGGGGATGAGTGATACGGAGTAAGATGAGCCGAAGTGGGAGGTCCAA
AAATACCACCTCGACAGGGCCACGACGGAAAAGGGAGTGGAAAGAAATCACCGAAGTTTT
CCCATCTGTTGGTGCTTGCCACGACATGAAATCTTTGATATTTTTCATCTACGACCTCCA
TTGATTACTCAGGAAATTATTAGTATTTTTTTTTTTCCCTTGGTGCTTACCTACCCCTGA
TATAACGGTTACTCCGAATTACGGCAATTGCGGTGATGTCTGGGGAGTGAGGCTTGGCGA
CGCTATCGGTACCCTTTTTGGTGGCCGATGACACGTCGCCTGAAGAACAATTCGGGAAGG
TAAAGCGATCTTACTGATATTGCCGCCTTCTGCAATCACCATGTGTATTCTCCTCGCGTT
CTTACAGGGGGGCACATGGTTTCCTGACAAGTCCTTATTTAACCACATGCTCCGTCAAAT
AAATTAGCAAGGTACTAGCGTCACTAGAGTCAAAGCTTGGAGGGAATAGAATATG
>dbEST_Id: 50962093,User_Id: ZY097875,GenBank_Accn: EY424521
GATTATGTCAGTTCTGCTTCTATGATTTGAGGGATGAATGGCCCTCCTCCTTCTACGAGA
GCTTTTCTCTCTAGTGTACCTTCTCTTCCTGCTGGTTTGAAGGTTCGGTTTCTTGGTTGA
CCTATAACATCACCACAGGCTACCTAATCCTAGAACATAACTACCCCCGCTGTAAGCCAA
CCCAAGAGCCACCCAGCATCCCCGTCGATGTCAATGCCGTTCTGGGAACGGTAACGGCGG
ATGAGTTGCGAGTTGGGGCGTGGGTTAACGTGCTCGGGTACGTGAGAAGAGAAGAGTCCT
CGGCCTACGTGGAGGCAGTCATGGTATTCCGAGCCGGAGCAATCGCAGTGGGAGAGTACG
AAAGGATTCTGCATAATTCATTAGAAGTGGATCGAAGGGTGCAGAGGCCTAAATGATATT
TTCTTCCAATTGACAGGAATATGCAAGGCAGGCTGATTGTGATTTTAACAAAGTGACATT
TTCACTCTTTATATTGAACACACTATTCATTATGATTATCTTGAAC
>dbEST_Id: 50962094,User_Id: ZY085721,GenBank_Accn: EY424522
CAACACCAAAACCACAATGCGACCCCCAACATCAACAATGCAGGGCACACCCCTGCGCGC
CTGCACACAATGCATCCGACGCCAATACCTCCGTCCAACAGGCGCAACCCCGACCCCTCA
ACGCCTGCTAAGCACAACCCGCGCCCTCCGCTCTACACCTAAGAACCCTCTCCGCAACTC
TACCAGCTCGCGCGCCCGCGAAGCAGAGATCGCGCGCTCCAAAAACACAATGACGCTTTC
TGCGGCGGGGATAGTAGCCTGCGCGGCGGCGATGTACGGGGTCATCAAGCTGGACGTATT
CGGACTTGACCAGGTCTCTCCTAAAGAAGAAGAACACAAAGTCGAAGTCCAGAAAGAGGG
AGCAATGAAACTAGACGGACCAGCTGGATTCGGGGGAAATGCATCGGTGATACGGGTACA
GGGACAAGATGGTGCGGAGGAGGTGTCCACGGGGACGAGCACGATTCCTACATTTCCGAG
CGTGATCCGGTTACCGAAGGCGATTGATGCGGGGTCTTTGAAGGCCGGGGATGAAGTACC
CGAGTCTGTCGAGGAAGAGGAGTATCAGTTACTTGGGTTGGGGATTCGGACTGTGTCGTT
CCTCAAGATCCAGGTGTATGTTGTGGGGATGTATGTGGCCAAGAGCGATATTTCGGAGCT
GCAGCAGCGGCTTGTGCGGACGGCGGTGAATCCGCCTGGGGCGAAAGAGGGGGTTGTTGA
TACGCCTGGGGCGACGTCTGCGACATCGTTGGTTTCCAACGAAAGACAGGGGATTGAANA
GAATGCTTCTGGATGCGGAACGGGGG
>dbEST_Id: 50962095,User_Id: ZY111076,GenBank_Accn: EY424523
AGCAAATAGACGCCCCCTCAATCGGCACAGACACAGAAGCCTACCTCAAAGCCGTCCAAT
TCATAGTACACACCCAAAACAACGACTCCTTCTACGCCGCCCAAACAATCCACGGCCCAA
CGCACGACACCAACATCCACTCCTCGCCCGCAATCTCCCTCCGCCACTCCGCCTGCCTCA
TCGCCCTCCGGCAAGAAATCTGGAGCGCATTCCTGCACCAACGACCCGTCCGGCTCCCCA
TCTCCCCAAAGAACGACTACAACGCCTTCCCCACAACCTGCGACTTCATCTGGGCCAACC
GCATCCTGGTCTGGTGCGCCGACCTCCTAAACTTCACCTTCGACAGCCACACAAACACCA
GATACCCGACGCAAGCATCCCGGCTCGAAAAATGGAAGAGTCTCAAGGCCTTCGAAACAC
ACTGGAATAACCATAAACCTCTTTCGTATAAACCGATTTACCATGTACCACCGGAACCGG
AGAAGGGGTCTTATTTCCCGACTATCTGGCTTATGAACGATAGCCAGGTTGTAGCAGAGC
AGCACATGGAACTGGCCCGGATTCTACTCGCCGTGTCGAATC
>dbEST_Id: 50962096,User_Id: ZY077643,GenBank_Accn: EY424524
CAATATGGCCTCGAAGGTCCATCTCGTCCGCCACGCAGAATCGGTCCACAATGTCACTCA
TGACTTCTCTCAGTTGGATCCTGAGTTGACCCCTCTTGGCCTTCAGCAAGCCACAGGGCT
CGGCCAGCTATTCCCCTACGCCCCCCAAGTGGGTGTTATCATCACCTCTCCACTCAAACG
AGCTGTTCAAACCACCCTCACGGCTTTTTCGCATATCCTTGATAAACGGTATTTCGACCC
CGACTCTGGGTACGGAGTGGAGAATGGCGCTGCCCTTTTCTTGGAACCGGATTTGCAAGA
GAGAAGTGCTCTTCCCTGTGATACGGGGTCCCCAACTAGGGTCCTGGACGCGGCTTTTCC
GAGACTAGGTGTCCAGGATTTGGCTGAGGGTTGGCAAGTGAAAGAGGACTTCTATTCTCC
CGCCGACGAAGCTGTGGAGGAGCGGGCGCAGAAGATGAGATCTCGTATTGCCGCAGTTTG
TGAGGATCTTCAACACCAAGGACGGACGGACGTTGTGGTTGTAACTCATGGGGTGTTCAT
GAGATTCTTATTGGGAGACCCAAACATTGATCTGCCGAAAGCAGGCTGGAGGAGCTATGC
TGTTGGAAACACAGCTCCGATGTTGTTCTGTCGCCTCTCTAGTGACAGCTCGGTCTGCCT
CACTGGTTACTTCCTGTGGCCTGAGCTTGATTCTGTGGAAGTGCCCCCCTCATTGTGGCT
ACTTCCGTGGACGAGTTTTCTACTCCACACTCTTAGGATTTCTCTTAAGACGATTAGTAC
AAAGAAATGATGGCCCTG
>dbEST_Id: 50962097,User_Id: ZY008330,GenBank_Accn: EY424525
GGATATTGCTCTATCCGAATTCGGCACGAGGCCCACGCATTAGGCGCACATGAATCTTGG
TAATGTCAAGCAGGGGGGCCCGATTACAAAGTTTCAGAAAGAAGTGCCCGAAACGTCCGA
AAATAGCCAACTTGGAGAGCTTGTTCTAAGGTGGCTCAAGGAAGATCTCAAGGCCAGAGG
TCCTAGAAATGGGCGGCATGGCCAAGCCAAGACCTACGAGTCGTTTGATGGGAGGGGGGG
ATATGGATTTGAAAAACGGAATTGAATCAATTCCTCTAATCCTGTCAGTCACTCTTCCTA
GTTTTGAACCTCCCTCCTACCCTCCCTATTCCTCTCTTCTTCGCCGGNCTTGGTTTTCTT
TCTTTCTTTCTTTCTTTCTTTCTTTCTTTCTTTCTTTCTTTCCTTCTTTCCTTCTATCCT
TCTTTCCTTCTTTCCTTCTTTCCTTCTTTCCTTCTTTCCTTCTTTCCTTCTTTCCTTCTT
TCCTTCCTTGATAATTTATTCATTCATCTTTGTGGCTCATTCAACAATATTTACTTTTAC
CATGGCATGGCATGCAAGAAAAGGGCCTCACTGCATTGGAATATGAGGATCAACTCCAGG
GGATATATTCAACATTCGATAATTCCTTCAACAGGCATAGACCTCGCCGATGTTCTTTGT
CTTGTGTTTGTATATATGTCATATTTCATCTCATGAAACCATATTCGAAATAGCATATAT
ACGAGTTGAG
>dbEST_Id: 50962098,User_Id: ZY097927,GenBank_Accn: EY424526
GTTTATCAGTTCAACAACTTCATCTCTTTCTTGTGATTTTCCCATTCGAATATAAAAAAA
AAGTCAAAATGGGTTTCGGAAGTCCAGGCACCGGTGTTAATCCTACCAAGCCCACCCCGT
GAGTTACCTCTGCTCCCTCATTCTTCCTAGCGCATTAAGTCATGCAATCATCTTCAATAG
AAACTGCTAACTTGTTACGCAGTCCCGAGCGTGGTAGCTTCCCTCTTGACCATGAAGGTA
TGATTCCCTAATACTTCAATCGATCCTACGTCCATCTACCATCTCAATTCCGATCTTCCG
AACCGCCGGAGTCTCGATGAAGTTACCAATAATTCGAAACCGAAAACATGACCGCTAATA
TCTAATTCAATAAGGCGAATGCAAACACCTCATTGCCGGTTACCTGAAATGTATCAAGTC
CCAGCGCGGCGTCAATGACGAAGAGTGCCGGAAATTGGCTAAGGGATATCTGGCTTGTCG
GATGGATAAGTACGTGCAGTCTCATCAGGACTCGTATATGGAAGGCCTATGATTGCTAAC
GGAGGTCT
>dbEST_Id: 50962099,User_Id: ZY087261,GenBank_Accn: EY424527
TGTAAAGTGGCACCCTTCTCTTCCATTATTTGCTACAGCAAGCTCCGCAAGAGGAGGTGG
TACAACTCTCTTGAGTTCCAAAAACACCAGGTCTGTGGTCCGTCTATATTCGCCACTCAT
CTCCAAAATGTGCACCATGGAACTTGAGTGCCCTGCTTTGGACATAAACGACGTGACTTT
CTGCCCAGGCAATTCAAACTATGTGACTGCCAGCTGCACTGACGGGATCACCTACGTGTG
GGACACGCGAAACCCGGACACTGTACTGCACAAGCTTCAGCATGCCGAGCCGCTCAATCA
GATAGATGAAACCATTCCTAGAGAACAAGCAGATGTTGGGGTAAGGTTGGCATTGTGGGG
GAACTCGGTAACCCAATTCTATACTGGGGCATCAGATGGTATCTTGAAAACCTGGGATGT
ATTGAGGTCTCCTGATGATGCTCTAATTCAAGATGTTGCTTCTTTTGGAGAGGAGATCAT
GTCTGGGGCTTTCTCGCCGGATAGATCCAATCTGTTGATTGGCGATGCAGCCGGGGGTCT
TCATCTCTTATCTCCCAACACTTATGCCGAT
>dbEST_Id: 50962100,User_Id: ZY083449,GenBank_Accn: EY424528
GTGAGCGGGAGCTACTGACCTGGTTCTTTAAATTGAAGACGGTTCATGCCGATGCCTTCT
CCAAAGATCATTTTGAACGCTATATCCAAGCCTATTCAAGACCAGGAGCGATGAGTCGGG
GGTTCGAGTATTATCGAGCATTTGGAACCAGTGCGAAACAGAACCTGGAATTTGCAAAGA
CACCGCTCGATATTCCTGTCTTAGCTTTAGGGGGGGCCAGCTCCGTCGGTTCGGATATGA
TTCATTTGGTCCGAAACTTCGCAACCAACGTTTCCGGGGGCGCGATTCATGATTGTGGGC
ACTTCCTCCCCGAAGAGCAACCATCTGCCGTCGCGCGCAGACTGCTGGAGTTCTTGGATG
CAAACCAAAGCGAGTGATATTGGTTTGGACGCACCTTCCAACGTATATTCATTTGCTCTA
GATATCCAAAGATCTCGAAGTGGTTATACAAAAGCTGTCCGCGCAATACATATCTGTAGT
AGATTGTCAATTAGGATTTAATCATGACTCATTCACTCTAGTCTCTTTCAGCAGTTGGGG
GCAGCTCTATGATTCATTGGATTATCTAGCGTTCTCCCGAGCGATTGTCTATATGTGATT
CTATTTCACTTCTTGACCGAGAATGGTCCCTAATTCCTCTCATCTTCCACATTACTCCAT
GGTCGCGCGAAGCCTGTGCAACTCCTGGTCCGGGTCAGGGGTATCATCCTCCAGCTCACA
TGCTGGAATTTGTCCNAGCTGGGCCTTGNTCTGTGCATAAATTCGACGAATGTAGCGGTT
CGTCACAAGATCAGTATTTCATGTTCCGTGAGCGCAGCCCAGACT
>dbEST_Id: 50962101,User_Id: ZY141119,GenBank_Accn: EY424529
TCTTTCTCGACGCTCGAACCCAGGAAGAGATCGTCCTTGATGTTACCAAATACCCGTCTT
TGGATACGGAGAGCCAGGAGAGTATCAAGAAGAAGTACCGTGCATTAGATCAGCGGATTC
GCGATGAAGGCCTATACAACTGCAACTATTTCTCTTACTTCATCGAATGCTGCCGCTATA
CGCTTTTTGCGGCCCTGTCTTACATATTCCTCCGATCGGGCTGGTATGCAACG
>dbEST_Id: 50962102,User_Id: ZY008470,GenBank_Accn: EY424530
GCGGCGTGGTCTGTATTGATGAGTTCGATAAGATGAGTGATGTGGATCGCGTTGCGATTC
ACGAAGTCATGGAACAGCAGACCGTTACTATCGCGAAGGCTGGTATTCACACGAGTCTGA
ATGCTCGTTGCAGTGTACTAGCGGCCGCTAACCCCATATACGGACAATACGACCCCCACA
AAGATCCGCACAAGAACATCGCCTTGCCAGACTCTCTCTTGTCTCGTTTCGATTTGCTTT
TCGTGGTGACAGATGACATTGAAGATTCCAAGGACAGGATGGTGTCCGAGCACGTCCTTC
GTATGCATCGTTACCGTCAGCCTGGCACCGAGGAGGGCGCTCCAGTTAGGGAACAGCTCA
ATCAGACCTTGGGTGTTGGGCTCGAGGATAATCAGGATTCCAACCAGCCCACAGAGGTGT
TTGAAAAGTTCAACGCCATGCTTCATGCTGGTATGGCTAACACAGGTCGGGGCAAGAAGA
AGGACGTTGAAATTCTGAGTATTCCATTTATCAAGAAATACATTCAATACGCCAAGTCGA
GAGTCAAACCCGTGTTGACTAAGGGAGCTGCTGACCACATTGTTACCACCTACTCGGCTC
TGAGAAACGATGAACTGTCTGGTAATCAGCGCAGGACATCACCTATCACCGCGCGTACGC
TAGAGACATTGATTCGTCTGGCTACCGCACACGCCAAGTCCCGTTTGTCTAACAGAGTTG
AAGAACGGGATGCAAAGGTTGCGGAGTCCCTTCTGCGTTTTGCTATGTTCAAGGAGGTTC
TCGAAGACGAACGCCGTAAGAGGAGAAAGGTTACTACATTCGACGAGGACTCGGAAAGCG
AGTCAGAGGAGGACTCTGATGAGGAGGATACTCCCGCGCAAACTGCAAGTGCCACCCCGC
GGTCAAGCCGGAGAAGCGGAACACTGCGCACTCGTGCAGCTGCGAACCGTTCCACTACTG
ATGAAATGGACGCTGATGGAGACGATGCTTCGGAAGATGGCGACGGTTTATACAGCGCCA
GTCCTCGTGGTCAACGGTTACGGTCGAGCCAGGGCACGCGTACTCAGACACAAAGCCAGT
CTCAGATGTCTGTGGCATCTTCTCAGCCAGCCTCACAGCTCATCGACTCCNAGACAGACA
CTTNTCAGCCCCAGGCATCGTCTGCCAGG
>dbEST_Id: 50962103,User_Id: ZY087577,GenBank_Accn: EY424531
CTCGAGTGGGATGTGGTCTGAAGTTACTCCGACGAACTCTTTCTAGCCTCTGTTGTCACA
CAACTTTCTCAATGGGGAATTCGCAGGGAAAGCCGGTGTGCTCCACCGATGAAATCAACC
TGAACCAATTCCGGTTACTTCGCGTGGTCGGGAAAGGTGCTTTCGGAAAGGTCCGTATCG
TTGAGAAAAGGATACCGGGTTGACTTTTGCGCTCAAATACATCCGAAAAGAAGAAAGTGG
GTCGGTCGGAAAGTGTACGGAATATCATCCGTGAACGGAGAATGCTCGAGCACTTGAATC
ACCCATTCCCTGTGCAACCTGAGATACAGCT
>dbEST_Id: 50962104,User_Id: ZY086858,GenBank_Accn: EY424532
ACAGCCCGGAGTCTGATTTAGGGGTCTCTTTCTTTTTGTTCTTTTCTTCTTCGCTTCTTC
TCCTTCTTCTTCGCTCTCCGTGGATTGAGACTTTAGCTGGTTGCTTATCCTGATAACCAT
CCTTTTTCGTAGCGGGGGAGCAAAAGGCAATCAATCCCTTCCTTGCATTTGGTCGCCACA
CCAATTCTGCCCATCTTTTTTTTTTATATCGCTGTTCTCCCCAGCCATACATTTGCCTAC
TCACAAATTCTGTCTGTTTCAGCCATCTAAAAGCTAGATCTCGCTATGTCTCCCGCGACA
GCATCGGATGCTCCAGAAAACACTCCCGACGACTCCTCCAAGCTGAAGACCTTCCTTTCT
ATTTTGAAGAAGTTTATTGGGGTCGCTGATATCGCCTCTGTTCGCTTTTCATTACCTGCC
CATCTTCTAGAGCCGACGCCCAATCTAGAATACTGGAACTACTTGGATAGACCAGAGACC
TTTGCAAGCATTGGTCAGTCAGACGATCCGCTGGGCCGGACGCTTGAGATCTTAAGGTTT
TGGTTCACAAAGGACTTGAAATACATCAAGGGCAAGCCGTGCAAGCCATATAATTCTACC
CTCGGCGAATTTTTCAGAGCTACTTGGGATGTCGATGCTACCCTCCCAGAAGTACAGGTA
CATTCTAAGCCCGGGATAGCAACTGGAATC
>dbEST_Id: 50962105,User_Id: ZY081229,GenBank_Accn: EY424533
GAACTGGCTATCTTCCTTGCTACAAACACCATCTTTCTTTTTCTCACAGGACGTATCGGC
ATCCAACGTGAGATAATTCCAGCCGGGCTACTAGGTCTACTCCTCGGCTTAGGGACTACC
GTACTTGTGGATTCATTCTTCTGGCAGAAGTACCCGCTCTGGCCAGAGCTAGAAGCATTC
ATATTCAACGTCATCCACGGTCAATCATCCGCCTGGGACACACATCCATGGCACTTCTAC
TTCACGAACGCCATCCCTCGCCTCCTCCTAAACCCCCTAGTCTATCTAGTCGGGCTTCCA
TTCGCCTTATTCCAGCCATCAACCCGATCCGCAGCAGCATACCTGCTCATCCCCTCACTT
ACCTTCATAGCCATCTACAGCCTCCAACCCCACAAAGAATGGCGATTCATCATCTACACC
ATCCCCCCACTAACCGCCGCCTCCGCCCTAGGGGCATCCTACATCTGGACACACCGGACC
AAATCCCTCCTCTACCGTCTTCTCTCCCTGGCCATGATCCTGTCCACCCTCGCCTCACTA
CTCTGCTCAACTTTCATCCTCCTCCCCGCTTCCTCCGCAAACTACCCAGGTGCACACGCC
CTCAATTCCCTCCATAACCACGCCCACAGCACTAAACCCACCATCTCCGTCCATCTGGGA
AACCTCGCGTGTCAAACAGGCGTCACCCGGTTCCTCGAAATGCCTAGTCCACTAGAAAAT
TCAACCCCAACTTGGACATACGACAAAACCGAGAACGAAACCCTCAAGTCCACATCTTCT
TTCTGGAGCCAATTCGACTACCTCCTCATCGAACCGGGGGAAGAAGAAGTGAAGGTCCGA
TCTCTCTCGGGACCTGATCGTTGGGAAGACGTGGATGTCGTTGAGGGATTCGCGGGTCTG
AGGATCGTTCGGCCTGGTGAAGAAGCTGTGGGTCCAGTTGAGGAGCGGGTTCTGACGAAG
TTGNTGGGGGAAGATGGGCTCGGCTTTGGAGAACTGGTCGGGAGTTTGCTCGTCGGGCTG
TTACTCGGGGTTGGTGGGTTGAGGTGAGGATGGATCCAAAGATTAAGATTTTGGGACGCG
TTTCTGTTTAGGTTTTTTTTTGTGTTCCTTTTACTGTACTTATATCGATTGGGGTGGATT
TGTTTCAGTATATATTCCATCTCGTATCTTATTGTTTAGAGATCTCGGAGCTCGCGCGGG
TATCTGCGCAGAAAGCGTTTATCATAGGTTATAACGAGGCAACAGTGTACAGCAAGCATC
CGCCAGCTTTATATGCATATATGAACATTAGAAGAATCTTAAAGCAAAACTTGGGTATTT
CC
>dbEST_Id: 50962106,User_Id: ZY104993,GenBank_Accn: EY424534
GTCGAACGCCCCGCACTCAGGATTTCAAGAAGATTCCCACTCTACGGCCCCTCTTGCAGG
AAATGACGACGAAACTTTCATTGGACTAATCAGGGAGAAAAGCGTTGCTTACCGCAAGGC
ATCCCGTAGGAAGTCGTCTCCTCCCCCTCCTTTACCAATGTCACTCAGGAAAGGAAGGCC
TAGTGGCCCAGTTGATGATCTGCGCTCCATGGTATCGTCACCCCTGGCTAAGCAATCAGA
AAGCTCATGGCACATTACAACACGAAAGAACTTAGAGAAGTATTCAACAGACTTTGATTA
TATAAAGGAGGCGGTTAAATCCTGGGAGACTGCGAACAAATCTCGCAGAGAAAAAGTAGA
CAAGCAGCGCATGCATCGTCAAGAGGAGTCCGAGAAACGCATTGATGCGTTGTTTAACGG
AAGAGAGATAGGATATGCAGACATTAATGTCCTTGAGGAAGAATTCCGCCAAACGGAAGC
CCGTGCTCAACTAGACGAAGAAAGACAAGAACTGGACGACTACATTGCAAAAGTGTTCAA
TCCGCGTGGATGAACGCTTGCATAAAGAGATTTCTGCACTCCAAACAGAATACGACTCGG
CGCTTGGCCAGCTTGATCATGAGAAACACAAGATCAAGAACTCAGTGACAGACAAATACA
ATTTGTCTCACACGATGAAAACAGTGAATGGGATCTACCAAAAGCTTGAGGCTCGCTACC
AGAAACGTCTAGAAATAGCTCTGGACCGTGAACATCGACGAAAGAAAACCGAAAGACGGC
CTCTAGTTTTCATGGGAGATTCAGTAGCCCTCAAGCAACTGGATCGGGAGTTTGATGAGA
TGGAGAAGCGAAATATTTTAGAAGCGGCGAAAGACCGGGATGAGAGGGCGAACAGGTTAA
TGGATTCATTCGACGATGCGATCATGCACGGGCTGGGAGAGAACCAGAGTCTTCTCGACG
ATGTTTCTGCGAAATTGTCGAAGATCGATGCCGCAACCATTCGTTCATCTAACTTACCCG
ACTCTGAGATCGAACATATCTTGAGATCTGTGTATAACCTAGTAGACTCTCTACGTCAGG
ATTCCGAATCAATCCTGCACAATTTCGGCATCGCAGATTCAGCTCTCAACGATGCCGATT
ACGGCGTTTCTGTTGCCGAAGCACGTTATTCTAACGCAGATGACGATGTATTCGGACGAC
TCGAGGACGACAAAAAGAAAGAGGATGCCAAAATCCAGGCAGATCTTAAATCCAAATTGG
ACAGTGTCCGCGCTGCACCCGCCGATATTACCGCCACCATCAACAACCTCCTCAAATCCT
TAGGCAAAGCTCCCATCACCAAGCCGAACCGCCCATCAGAATCTGCCCCTGTAGGCCACC
CTATTGACGTTCTTTTCCCTGGTCCTCGCCCTACGGCTAGCGCTGGTCCCAAAAAAACCG
ATGAGGATCAGGAACATCAGGAGCGGCTTCGCAAGGCTCTCGAGAATGCAAAGAAGAGAA
ATGCCGCAAGGAATACTCCACAACCGCCGAATTAGGTATTTTTAGGGACTGTTATCTTTT
ATAGTANATATAATAATTTTCACGATGT
>dbEST_Id: 50962107,User_Id: ZY029243,GenBank_Accn: EY424535
CGGCCGCCACAACCTCGGGACTATTGGACAGTGGACTTTTGTCGGGTCTCCTGCCTACAA
CCACGGGCAACTCGTCGGAGTCCACCAGTCAGCTCACGTCGATTGACGTGATCCCGACGC
CGTCCGCTCTGTTGTCCTCTATTCTGTCACCCTCCGCCGCTATCTCCTCCGGATTGTTGG
ACACGGGGCTTCCGTCCGGCGCTCTTTCGACTCCCATTGCCAACGGTTCGGAAACATCGA
CCGCCAATGGAAGCTCCACCGACCTCCTGAGCTCTTCCGGTATTCTGCCGACTATCTCCA
TCAGTATCCCGCCAGCTACGCCGACCCCCTCCGCCGGCACCTCCTCGGGAGCCATCCCGG
AACCCAGTGGCCTGCCCACCAGCGGCGTTATCCCAGGATCGTCCGGATCGAGCGGCTCAA
CCACATCCAGCCCGGTCATCCCAGGAGCGTCTACGGGAACTCAAACTTTTACCCCGGGAC
CGTCCGGCTTGGGTCATCAACCCGGGCGTTCCTACATCGACCAGTGGTGTCGTTCCTTCG
AACGGCTCCAGTGGTTCGTCTTTGCCGTCGTCGGTCTCGTCGACTTCTCTCATCGGCTTC
TTCGAAGCCCACCGACGTGCCCACCAACCCAAAGAAACCCCGATTTCGACGAACACACCC
GACTCCCGGTTTTTTCCACCAACGTGGACCCCGAACAAGCACGG
>dbEST_Id: 50962108,User_Id: ZY097708,GenBank_Accn: EY424536
CGGACGCGTGGGCGCAACAAGCTCGGTCTCAGCGATGAAGATCTTGGTGTTAATATCCTT
CTCCGGCGGAAGAACGTGTTCGACTGGGATGTCCGGGGCAAGAAGGGCCGTGAACGAATG
TTCCCATATGTGGCACCAAGAAAGAAGGGAGACGAATATGGAGAATTCATCCGACCTGAG
GAATACTTACGAGCAGAAGAGCGTGAAGAGATCGACATGCAACAGCGCAGATCTGACTCT
CAAACCAAGCTCGGTCAGAAACGACGATGGGATGAAACAGGACCGGCCGGGCGTCGGTTG
TCCAGCAGCGGAGCCAAACGCCAACAGTTCCCTGGAAAGAAGGATGCCAGCACAGCAGAC
GATATGAGTTTGACAGAGGATGGAGAAGGTGCTGATGCTGCTTTGGAGTCAGAAGACGAA
GCGGACAGTCAGACGTTCGAGGGGCCCGCGAAAGCGGTCTATCAGAAGGCCAGTCTCACT
ATTAATGCTCGCATCGCTTTCGTGGACTTTACGGGATTGCACGATAAGCGGAGCTTGGAG
ATGCTGATTCCGCTCATTCACCACGCAAACTGATTCT
>dbEST_Id: 50962109,User_Id: ZY105959,GenBank_Accn: EY424537
GGCTTTCAAAACTGATCCTTCACGCTGCCCGACTCATGATGTCCCTGGCTCTTGGGTTTG
GGGGTTGGGTGACTACTGCTCGTGACCTAGGTGTGTCGAGCGGTAGTGGTGTTATTAGAG
GCAGCGTATATGCTTATGTGGTCGGGCTCATTGCGGGAACGATCGGCTGGAGTGTGCTGG
GAGCAATAGAGAGTGTAATAGCCGATATTGTAGATGCCTCCGTCATCTGTTGGAGCAGCG
AGGTTGGCGCATATGGTAGAGAGGCTAGGTATTGTCGGGAAGCTGGCTGGCTCTTTGGTG
AGGGGCCAAGTTTAGACTCGAGCTTTGCGCGTCATCGAGAAGCACCTTGATTGTCTGAAC
GGTTATACTCATTACATAGCATTGTCACAATGCGAGGTGGGCACCGTCCTTAACCCTCAG
CGCATCCTTGTCATCCCCCCGGCCTCCTTTGTCTTTTCATACGGCTATAGGTTGTTTGAG
CCTGGGAAAGTCATGATTCCGGTTCACCTAAAGGTTTTAGCGTTTCGGGTTCATCAATCG
CAATGCTTATCGAAGAAGAGCATCAATTTGGATATATTAGGATGGGAGTTTCTAGGAAGA
GAGAGAGTGTGAGAGAGAGAGATGCAGATTAGTGCATCTTGAATCTAGATTTCGATGAGT
TTTATAGTATTTCGCTATAGCCTGCATATTCACTAGCAACTCATCGGTATTACAGCAGAT
ACACGGAACAGCGACGATTTGTATATAGATGCTAGATTATTTGCTGCATAATGTATCATA
TATACATGGC
>dbEST_Id: 50962110,User_Id: ZY037466,GenBank_Accn: EY424538
GCGACCTTGCTGTTAAAAACCGTGCAGACCCAAGTCTCATGACCGGAACTGAGCTCGAGT
CTCCACTTGGCTTGTGCATCACGAGCCTGAAGACGGGTCTCGTCCATGTCCTACTTGCCC
ATGGAGCAGATCCCAATCATGAGATGAGGAATGGCAGCACAGTGCTAATTGAAGCTATCC
GGAAGAAAGCTCCTCAACGGCTTGTCGATCTGATCTTGGATGCCGGCGCGGATCCTAACC
TGAAGAGCAGGGAAGGAAAGTCGGCGTTATTTGAAGCAGTCCAAGCCGACCAGGTGACGA
TAGTGACAACCCTCTTAGATCATGGAGCGAATCCAAACCTCCCTGGACCGGAACATGTGC
TTTGGTCAGCCATCTATCGGCCGGCATGTTTGCGAATCCTGATGGCCCGTGGCGCCGATG
TCCGAAAGACCCCGGGTATTATGGAACAGGCAACAAGCATCAACAACATTGATTCGGTGC
GAATCCTACTACAAGCTGGCGTTGACCCCAACTCTAAAAAGGATGGA
>dbEST_Id: 50962111,User_Id: ZY111108,GenBank_Accn: EY424539
CATCATTGTACGGCATTTTGGTTTGTCGCATTCGGCTTTTCCATTTCAGCCACTGCGTGA
AGTAACGCAGTTGCAATATCCATGTTGGCCAGATTTTGGCACCACCTCACAACCTGCCCA
TCTACTTAAGCTGATTGAACAGTGTGATAAAGTCACAAGTGCATCTCCCAGTCGTGACGT
AGGGGCAACTGGGCGGAGGCCAGTGTTGGTTCACTGCAGTGCGGGGTGTGGCCGTACGGG
GACCTTCTGTACCGTTGATAGTGTGCTGGACATGCTGAAGCGAACACCCGCAGAGAATAC
AGCACACTCGCAGAACTCTCCAACGGTTGATCATTCTGACCACGACTGCGTGTACGATAG
GAAACTGGACCTCATTGCCAAAACCGTAGCTGACTTTCGTACACAAAGACCTAGTATGGT
CCAGAACTTGAGTCAGTTCGTCCTGTGCTACGAGAGCGTTCTAGAGTGGTTCGTCTCTCG
GATGGAAAATAAAAGCTTGGCATAGTGCTAGTAATACAGCTGGTCGCCTCACTCATGAGT
CAGACTTGACTCGCCAAGCACGGTCTTGTTGGTTATGCCCGCTGTTCAGAATCTACACTT
GTCTGGTCTCCCTTCATATATGATATGTATACTTAGACGCATTCCTGGGTGTTATCTTGA
CTTGCGCTTCTACTTATTTCTCCAAGGATCAATTTTGTTCGGTCTATCATAGAATTCGCT
AAAGAATTTAGCTATCTACTTGT
>dbEST_Id: 50962112,User_Id: ZY088151,GenBank_Accn: EY424540
CTACGAATACGAAAACCTGGATAAGGAAACAATTGACACATGGCTGGAAGGGCTAGAGAA
GATGGACTTATACGATTCTTTTGTCTTGGCAAAAGACATAATCAGCGCGACACAAGATCG
TTACTGGGCTCCGTTATTCATTACCCGTTTCCTGAAGTTTTCCTTGGATCATGAAACGGA
TAGAGACTACGCAAGGGGGCTCTTGAGTTGCTTTACACCTGATGAGGCCTCTCGTTGTAT
AATCACTGTCACCGAATTACTAGCTCCGTCCCGGAAACAGCACCTGTTTGAGATGTGGCA
GGACCATTTACGCCGTCTGCAGAATATCCCCAGCCTGGTTTCCTCGTCACCCTGGAGTGA
TATACGGGTCACTGCATCACCCAGTACCTCTTGCCTGACACAACAACAAAGGATTATTTT
GCGACTCTGGGTTTTGCGAACCTTTAGCGAGTACCTCCCTGAAGGGCCTCTATGGCGACA
AGTTGTGAGGGCCACAGATTATCCTGTATCCCGTCTCCTAAGCCTCTACAAAAGTCGCGT
GGACAGGGTCAACACTGAGAGCTTCCTGAGCAGCCTCGTAGGAGGAATTCATGACCTGGG
TATACCGCCTAGCGGCCTTCTGATGCTAACCGTTCAATTGAAGACCGGAAAGCGGATGAC
AAAAGCGACTCGACGTACATTTAATAGGCTAGAGTCGTCAAATGTCTCCCTTCTAGACAT
TTTCCCCAATGGGGATGCCTTACAGGAAGACGGTCCCTCATCTCTTCTCGGACTTCGAAA
GGTTAGTCCGGCAAATTAATGTCACAAGCCCTTCATTTGTGGGAAACAGTATCATTATTG
CAAGTACTGGCGATTCTCAAAATGTCTGGGACTTTATTCGGCTACTCCGTTGTTCCACAC
CC
>dbEST_Id: 50962113,User_Id: ZY097629,GenBank_Accn: EY424541
CGACACCACCGATCGTGGTACCGTGGCCACCAATCCATTTAGTTGCACTGTGCACGACGA
TATCGGCTCCATGTTCGATAGGGCGGCAGTAGTAGCCACCGGCTCCGAAAGTGTTATCAA
CCTAGTCCATTGTCAGCACTTGCGCCAACGAATCACAAAATGCATCTATACATACTACCA
AGGGCACACCTTTCTCATGGGCAGCCTTAGCGATGGCCTCAATGTCAGGCACATTATATC
GAGGGTTTCCAATCGTCTCGACATAAACAGCCTTGGTGCGGTCATCAATTGCCGCACCAA
TATCCTCTGGCTTGTCTCCTTGGACAAATTTGGTCGTAATCCCTAGCCGGGAGAAGAAAA
CTTTGAACTGGTTGTATGTGCCTCCGTACAAATTACTGGTCGAGACGATATTGTCACCTG
AATGCGCAAGTGCTGAGATTGCCATGAACTGAGCCGCTTGGCCAGAAGAGGCTGCTACCG
CTGCAACACCACCTTCGAGAGCTGCAAATACGCTTCTCGAAGACATCGACTGTGGGCTGT
AAGGAGTTAGCATGGTTAGCTCTTTTACCTTCTAGGG
>dbEST_Id: 50962114,User_Id: ZY140743,GenBank_Accn: EY424542
GATAGTCAGATGCTTGCCATTCTATTCTCTGTCCGAGGCAGGTACTAGTATCCCGGCTGT
ACTAGTGACTTTATATCGTCTCTCCGCTACTCCCAGCTATTCCTTATCATTCCTCTTTCA
CTTCCCCGCCCCTCATGACTGATGCTTTTCCAAGCGCCCTGACTGGGCCATCTTCCAAAG
AAAGGAAATATGATCGGCAACTGCGGTTATGGGCTGCAAGTGGCCAGAAGGCTCTAGAAG
AGTCTCGTGTACTTTTGGTCAACTCTGATGGCCCATGGAGCAACCAGAGCACTGGCGTAT
CAGGCGTAGTGGGTGTCGAAACACTGAAGAACCTTGTCCTTCCTGGAATTGGAGGGTTTA
CTATCGTGGATCCTGCTACTGTCACCGAGGCAGATCTTGGAGTCAATTTCTTCCTCGAAG
AACAGAGCCTGGGGAAGCCGAGGGCCGCAGAGACCTGCCGATTGTTAAAAGAATTGAACC
CCGACGTAGAAGGAAGCTTCCAATCAAAGTCCATTACGGAGCTTCTAAGACAGGATCCAG
GGTTCCTTGCACAGCATAAGCTGGTGTTAGTTTCTGGTCCTATGAAGCGACCCTCTTTAG
ATGCCCTTTGCAAGGCTGCCAGTGAACTATACATTCCAGTCTTGTATACACGCTCTGTTG
GATTCTACTCTAGTTTCTCGC
>dbEST_Id: 50962115,User_Id: ZY080419,GenBank_Accn: EY424543
GAGCTTGGGGTGTTGAGAATCTCACTGAGCTTCAGAGAGCGGCTAGAATCCTTGACGCCG
GCTGTGACCAGTTTGGAGGTGAGGAGCGCCCAGAACTGATCGTTCAGCTTGTCCAAGAAG
GGATTATATCAGAGGATCGGATTGATGTTTCTGTTCGCCGGCTTCTAAAAGAAAAGTTCG
TTCTTGGCCTATTTGACAACCCTTTCGTTGACGCCGAGGCTGCTGGCCGAGTTGTTGGAA
ATGATTACTTTGTCCGTTTGGGCAGAGAGGCGCAGAGGAGATCATATACTCTCCTGAGCA
ACAACGAGGACATTGTCCCCTTGAAGAAGATTGAAAAGAGTACCAAGTTCTATATCGAAG
GCTTCAACGCTTCTTTCATCGAATCGTGGAACTACACCGTTGTCGATAGCCCCGAAGAAG
CTGAATATGCTCTTCTGCGGTACAACGCACCCTACGAGCCTCGTCCAGGCGGCTTTGAGG
CAAACATGCATGCCGGCTCACTCGCATTTAACGATACCGAGAAAGCCCGCCAAGCTAAGA
TATACTCAGCCGTACCGACGATCGTGGATATTGTTATGGATCGTCCTGCAGTTATTCCTG
AGATTATTGAGCAGGCCAAAGCTGTCTTCGCTAGTTACGGCAGCGATAGCAATGCTTTCT
TGGATGTGGTCTTTGGTGTCAGCGCGCCTGAGGGAAAGCTGCCATTTGATTTGCCAAGTT
CTATGGAGGCTGTCGAAGCGCAGATGGAAGATGTGCCGTTTGATACGAGGAATCCGGTGT
TTAAGTTTGGACATGGGTTAAGCTATGCTAATCCTTGTGCGAGTAGCAGCAGCAAGTGCT
CCTAAGTGGAAAGTTGTGGTGATGGAGCCTAGCTGAGCGTTGCAATGGAGGTCGTATATT
GTGGGTAGTGAGAGCCTAGTGGGACATACGTGATGCTATGGGGGACTCTAGGCATATCTG
GGTATGAATATAGAACTAGCTCTGCCACAACTCAAAGNTACAGGACTTCCTAAGTCTCAC
CTGAGATTAGACTCATGCAAATNAGAGTAATTTACCTCATATAT
>dbEST_Id: 50962116,User_Id: ZY080821,GenBank_Accn: EY424544
ATGGCACCGCGCGGAACTGCTGATGGACCGTTTAATTGATGGTCTTACGCGAGGCGGTTA
TTTCCGTGGTGTAGAGGATCCTGGTGTGCCTAGTGGACAACTGGATATACGATCTTCACA
AACCAGCGTTGTTCGTACCAACTGCATGGACTGCTTGGATCGAACGAACGTAGTGCAGAG
TATGCTTGGGCGTTGGGCTGTAACCCGCCAGCTCACTGACGCAGGGATCCTACGTCAAGG
AGAAGCTGCAAATGATGACCGGGACTTTGAGGACCTGTTCCGTAACATCTGGGCCGATAA
TGCAGACGTTGTCTCTAAATCGTATTCGGGCACCGGGGCACTGAAAACCGATTTCACCCG
TACTGGCCAGCGTACTCGCGCTGGCATGCTGCAAGACTTGAACAATTCCATCACGCGATA
CGTGAAAAATAACCTCTTGGATGGCCCCAGGCAAATGGGCTTCGATGTCTTCTTGGGCAC
CTACCTTCCTCCAAATTCCACACTTGGCAACCTTCAACTTTTCCTAGACCGCCGACCCCT
CATTATTCAGTCCATCCCCTATATCCTTGCTGCTGGTGTCTTTATGGTTCTAATTTCCAT
ATTTACGANGCGTTTGCCTGATGCTGCCGTGTGGCCGTTGCGTCTGTTCGTCATATTCTG
GCTGGTGGTCTCTGCCTGGTGTGCACGCTTCATACTTGGGCATGGGATGCTTTACGTGAA
CTGGCCCAAATTG
>dbEST_Id: 50962117,User_Id: ZY086799,GenBank_Accn: EY424545
GGCCCCGGCAATTCGACAAAGACTCTCTCAGGTGCCTGGGAGGCTCATGCTACCCGATGT
CGTTATACAAGGATGACCCTAGCCCTGTGTTCACCGCAGGTCTACAACAAGATTGGGCAT
TCAGGTTCGTTGATAGGAATTCATATAGGACTTTCTGAAGTCCTATATGACACACAGTAT
ATAATCGGAGATACAAGTATTGCGTGTCAGCCTGGTCCAGAGAAGAAAACAGCGTCAGGA
TTGACTGCTGAGCATGCCATTTCATGCCTCCCGAAGACTCCTGAGAGCCTGTGTACGATT
CAATCGAAAACCATGTCTTTCAGAGGATTTACCATTTACCGTGCGTCCTGTGTCGTCAAA
GACAGACAGTCCCCCCAACACCCGATCCATCTGATAGATGCACCTAGCCCAGCCAAAGTC
CAGCTGACGCGCAGGAGGCGCGCTAGATTGCGAAGAAAACTCCAAGTCATCATCGGGCTG
CTTGTGTTACAAGCATCTGTCACCGATACGTACCCAGTTTCGAAGCAGTTGGAAGATAAA
GACGCAAAGATTCTTATCACAGAGTCCGAAGACACTGACCTCATCGAGACCGGTAGCGAC
CTTGACTTGTCCGAACCCAAAATCTTGCCCCAGTGGCTTCGAGAGACTATTTCCACATTT
TCTGCAGGGCTGATAGACCATGTTGAGTCTACGATGCTTGCAACATCGATATACAAAGCT
GAAGAAGAGATTTGGCCGAAGGTCAAAACCTTTGTAGGGTCTATGGCGAGCTACCTGGAA
ACTCCCGTTAGCCCAGTAATCGAACAGCACATTGCTGAATACACGAAACTCGGAATATGG
TGACCTGTCCAATTATGATGGCCTATGGCCTTTGTCTTATATAAGTGTTGTCTTCGATGT
TTCCTTTCCTCGACATTTTCTTTAAGTGATGTGATGTATGAAATTTCGGGTATATACTCA
TTTCGATGGATGTCAACGACACGATGAAGTGGTGTAATGGGCGGTTTCGATGGGTCATGG
ANAGGGTTATGTTTACGGAAGTCACGATACCATGTTTGAATATTTTGGGATTTCTTTGGT
AGCTTTATGCATTTGTGAACCTTC
>dbEST_Id: 50962118,User_Id: ZY008227,GenBank_Accn: EY424546
CCGCATCTGCAGACTTCCCGCTGTTAACTACGACGGGAAGCTTTCAAGGAATTCCGTCCG
CCACTGCCAGGACGTTGTGGCCCTCTCGGCGGCAACGGTAATGGCAGGGACGGGGGACCT
GCCATTGTTTCGGCGCTTACGCTCCCTGCATGGGCGTGTGGATACTGATACACCATATGG
CAGTCATATGGCAGCACATATGGCGATCGGGCTGCTTTTCTTGGGAGGAGGTAGTTATAC
ACTCGGCACTTCCGACCTGGCTATAGCGTCGCTCATCTGTTCTCTATACCCGGTCTTTCC
GACATCAGTGCTTGACAACAAATGTCATTTGCAAGCATTCCGGCATTTATGGGTTCTCGC
GGCCGAGCCGCGCTGCTTCGTACCGCGTGACA
>dbEST_Id: 50962119,User_Id: ZY037446,GenBank_Accn: EY424547
GGACTACTATTACCCTAGCTCCTAGGCAGGCTTCGGAATCGGAGTTGGCTCGATGCAGTC
AACGACTCGACTCATGGGTCAACTCACTCCCAAAGGATGCACAGTTCATTCCTGCTTCAA
AAACGAACTTTAACGACGGAGAAGATGTCTTACTTCTCCACGGTGCTATGGTGAGAATGT
TGTACCATGCTACTATAAGTGCTTTATATCGACCATGGGCGTATGGGTCCAACAAGGGCC
AGAGTAAATCACGGATCGAATTGACCAACACTGCTCGGTCAAAGATGCACGATGCGGCTA
TAGGGATCACGCATATTATCCAAGGCTTGAACCAGCTGAACCTCACTCGATTTTTGCCCC
AGTCTGGTGTGACAGTCATCATACCAGCTACTGTACTACACCTGGCTAACTCCATGTCTG
ACAATCCTACGGTGCGAGAAGCCAGCATACGTAACTTCCACCGGTGTGTCCAGGTTTTGC
AGGGATTGAAGGAGCTATATCCAGCCGCAGATATGGAAGTTGCCAACATCGAAGCCGCCG
TTAGAGTCCAGTCGGACAGTGCGAGTACATTACTCCAAATCATGCAATCCAACAGTATCA
ATCTAAGCCAGCCACCACCCGCCGAGCCATATCGGAGGGGAAGCGATGTTGCTACTGTAC
AGACATTATCCCCACTGGAGACCGACCACCAGAGCATTGGATCTCCCCGATAGAGACTGA
CACTGTGAATGAGTCACCCAACCCTGGGTCTCGAGCCTCGCAAGCCCAGGTTCCCCAACC
AAGGTAAAGCGGACAAGACTGTATCAGTCAACAGCAACCTTCTATACCTCCATCGAAGGT
AACAGATTCCTTACCTTCAAGAATTGAGATAACTTAACCCGCTTTATTTATTTCCTTACT
GACCTTATTATACGAAGATCCTGTAA
>dbEST_Id: 50962120,User_Id: ZY007307,GenBank_Accn: EY424548
CGTTTGTTGACTACCTTCTGATCGACTGATTTACTTCTTTCTTTCGGATTCCCTTCTTTG
TATCTTTCTAGCCGTCGACTTTCGGTTTATTCTTATTTCATTTAGTCGTTTTTTTCTCAT
TCCCTTTCCATTTTCCTTCCACCCCCTCCGGAAATTACAACCAGGCCAGCGATTCCGATG
GGCATCTCTTCATAGCTCCTTTTTCTGGTGGTCGAAGACTGGATCACGCTTCCATATTCA
ACGAAACCTTTTCCCTTGCCATGTGGTGATCGCTTGGACTGCTAGATTAACGTCATGAAG
CTCGCCAACACC
>dbEST_Id: 50962121,User_Id: ZY111238,GenBank_Accn: EY424549
CGTTAGCTCATCACGAAAAAGTCTCATACCAACCGCCAGAGGGCCTTGCTATTCGATCCG
CCCCAGAATCAGCATCTAGCTATGCTCCCAACGGTATGCAGCCGCGTCCGAATCAGCAGG
ATGTTTCTAATTCTATCACAGCTCCCGTTGGAGCTGCAGGTTCGGCTGCTGTGACGGCCG
TCCCTGAAAACGTGTCGGCAGCCATTCAGCCCACCTCACCTCCGAGAAATCCATATGCTC
CTCCAGCGTATATAAACGAATTTTCAAAGCGCGTTGCCCCTATGGCTAGTCCTCCGCCGG
CAGTTGTGCCTCCTACTGGTGACGCTCAATTTGTTCCGCCTCGCAGGTCACAAACTCAAT
CTCCTAGCCAACAGGCGTCGGCTCCAGGATTATCTGTCCCTTCGGATTCTTTACAGCGGC
CTGCTTCGGTTCATGCTCCTGCTTCCCCAACGAAGTCCGCCAACCCCTACGCACCGTCTC
AGATTTCTATCCATAACCGTGTCCCATCACAGCCACTTGAGTT
>dbEST_Id: 50962122,User_Id: ZY097810,GenBank_Accn: EY424550
ACTGGTTCTTGTCATTCATTCATTCATTTTGTCCTTTATTCCTTCGCTCTTTTCGTCATT
CTTTTCTTCTCCGACAAGCTCGGCATACATTCATTCAAAATGAGAATCGGCAACTTGATC
GTGGCTGCAAGTGCTGCAAGCCTGGTGCATGCGTATCCCACGCGTGATATCAAAAAGCGT
GGCTCGGGATTCACCTGGGTCGGCGTTAGCGAATCTGGCGCTGAGTTCGGATCCAGCATC
CCAGGAACACTGGGCACCGACTACACTTGGCCTGATACATCTAAGATTCAGGTTCTGAGG
GATGATGGAATGAACGTCTTCCGTATTCCCTTCCTCATGGAGCGTTTGGCACCCAACCAG
ATGACTGGATCTCTGGACGCGACCTATTTGAAGGACCTGAAATCTACTGTCCAAGCCGTC
ACTGATAGCGGTGCTTACGTCGTTCTCGACCCCCACAACTACGGACGATACTCTGGAAGT
ATCATTTCTTCTACTTCTGACTTTAAAACATTCTGGAAGACCGTCGCTGGAGAATTTGCA
TCGAACGAGAAGGTCATCTTCGATACTAACAACGAGTACCACGATATGGAACAGTCTCTC
GTCCTTAGC
>dbEST_Id: 50962123,User_Id: ZY008217,GenBank_Accn: EY424551
CTTTCATTGAAGCAAGCGGCTCTCCACGTTATCCATCCAACCGAGTATACCAACAAGGAG
CTGACCTCCAAGCGTTACAAATCAAGAAACTGCAAATACCTAATGGGACCGGAGTTGAGG
GTATAGACACTGCAACAAACCAGGCGGTGGCTGAGTTCGAGAAACGTGAACGCCAGTCTG
ATTATGACAACCGCTTGACGCACAAGGTCTGGGAACTGGCCACCACGAATGCAAATCCGG
CGGTGGACCTCGTAGTTTGCTTGGAACGCCGACAACCGATTGGATTCCGCTATGTCGATA
TCACCCGCAATGTCGTTATACACCATGGAAGCAGAGATACGCGCGTTCCCGTTGATAATG
TGAGGTGGCTTGGCCAAAGTATGCGACGCTGTGAGGTTCGAATCCTCGAGGGAGAAGGCC
ATGGGCTGATGGCCTCAGCAACAGTTATGGGTAATGTCTTAATGGAAATTGCCAAGGAGT
GGGAAGACTGGATGACGGTAGTCCAGGGTAAGCGTCGAGCAACTATAGGAACAAGATCAG
GCATCGCTGTTCAAGCCTAATTTGGTTGACAAGATCTGAAATTGCTGCGTCGAAGTCATG
GAAGATTCGGAGGAATCCGGAGAACA
>dbEST_Id: 50962124,User_Id: ZY008191,GenBank_Accn: EY424552
TGCACTCATGGAACTTGCCGTCAAAGACTTAAAGATGGACCAAGCTACGTCGGTTATCGA
CTACGAAGGCGAGGATCCTTATCAGATGATCCAGGTTCATGACTATCTGAACGTCAGCTT
CCTACGCATGAACCCCAGCGTCAAGGCCGCTACTAAGAAGACCATTGACGTGTTCGCCAC
CGCCTATCCAGAGCTGCTTCGGGAAAAGTTCTTCGTCAATGTCCCCTCTATCATGGGTTG
GATGTTCGCGGCGATCAAGGTCTTCCTGAGCAAGAACACCACCCGCAAGTTCCACCCTAT
CTCCAACGGCGCCAATCTGGCAAGGGAGTTCCCACCTGCCGTCAAGGAACAGTTCCCCAA
GGTCTACGGTGGAAGCGCTCCTGATCTTCATGAGGGCGCTCGTACGGTCGCCCTTGAGGA
GGACAACGAGCCAGCTCCCGCCCCCGCTGCCCCCGCGGAACCTACCGAGGAGGCCAAACC
GGAGCAAGAAGCACCCAAGCAGGAACCGGCCCCGGAGGCCCCAAAGGAGGAAGCAATCAA
GGAAGCCCTGGTG
>dbEST_Id: 50962125,User_Id: ZY036420,GenBank_Accn: EY424553
CTTAGCTCGCGGGGTACCCAAAAAGACTTCGAAAATCGCCCAAAATTTGAAGCAGCCGGC
TCTGGACTTCTTGTCCTTTGTCAATGCTTCCCCCACTCCCTTCCACGCTGTCCAATCGGC
AAAGGAACTTCTGTCAAAGGCTGGCTTCCAGGAGATCAAGGAGAAAGATTCTTGGTCCTC
CACTTGTCGTCCCGGTGGAAAGTATTACCTGACCCGTAATAGCTCAACCATTGTGGCTTT
CGCTATCGGCAAGAAATGGAAGCCTGGAAACCCGATATCTATGATCGGTGCCCACACGGA
CTCTCCCGTGTTGAGGATCAAGCCTGTCAGCAACAAGCGCGGCGAAGGCTTCGTTCAAGT
TGGCGTGGAGACCTACGGTGGCGGCATTTGGCACACCTGGTTCGACCGTGACTTGGGTGT
CGCAGGCCGGGCTATGGTACGGACCGGTGACGGCTCCATTGTGCAGAAGTTGGTCAAGAT
CGACCGGCCGATTCTCCGAATCCCGACCTTGGCTATCCACCTTGATCGCCAGGAGACTTT
TGCTTTCAATAAGGAGACCCAATTGTTCCCTATCGCAGGCCTTGTCGCTGCTGAGCTGAA
CCGCACTGCTGATTCTACTGCAACTGGCGAAAAGACCGCGGCAAACAACGAAACGGAGAA
AGGAGACTTTGCTCCACTAAAATCAGTAACCGAGCGTCATCACCCCTACTTGGTGGAGCT
TATTGCTGCCGAAGCAGGAGTTAAGCCGGACGACATCTTGGACTTTGAGATGATCTTGTT
CGACACTCAGAAGTCTTGCCTTGGTGGCTTGCTGGAGGAGTTCGTTTTCTCGCCCCGTCT
GGATAACCTGAACAGCTCGTTCTGTGCCACTGTTGGACTAATCGACTCCGTTGCCGATGC
GTCGGCGCTGGACGATGAACCGTCCATTCGTCTCATTGCGTTATTCGATCACGAAGAGAT
CGGCAGCCGTACCGCACAGGGAGCTGACTCAAATGTGCTTCCGGCAATTATCCGTCGCCT
GTCTGTTCTACCTTCTTCCACATCTGGCAATGAAGACTTGGCTACTGCTTTCGAGGAGAC
TTTGTCGACTTCATTCCTCCTCTCTGCGGACATGGCTCATGCTGTCCACCCTAACTACGC
TGCTAAGTACGAGAATGATCACCGACCGGAAATCAACAANGGTCCTGTGATCAAGATAAA
CGCCATGCTCGCTACGCGACGAACTCCCCTGCATTGTCCTACTTCAAGAAGTTGCACGCA
AAGCAGCAAAAGAACNGTG
>dbEST_Id: 50962126,User_Id: ZY106030,GenBank_Accn: EY424554
CGACGTTTTATTCCTCGTTTCCCTCTTTCTTTCCTCCCCCTCTTCTCCCATACAGACTGG
TCCCAGTCTGGCATGCCACAATGGCAGACAAGAAAACCCCAACAATAAACCCCGAGACCA
ACCCGCGCGGTATCCCCGTCGCTCCCTTCGTCGACAATGTAACCGACTACGTCTCGACGC
GCGCAGACGTCGAGCCCACGCTCCGCTCCTTCCAAGAGATGATCTCCAAATACCAATTTA
TGGAAGTAAACACACAACGACGGGCGGCTGGCCTCCGTGAAAAGATTCCGGATATCAAGA
AGACGCTGGAAATGGTCAAGTTTCTTAAGATGCGCCGCGATAATAACGCCGACCCGCTGG
AGACGAACTTCGAATTGAACGATACGCTCTATGCGCGTGCGACGGTCGACCCTGCGGACA
CGGAGGAGGTGTATCTTTGGCTCGGGGCGAATGTTATGTTGGCTTATCCGATTGGGGAGG
CGGAGACTATGTTGACGGAGAAGTTGTCTACGGCGGAGTTGAGTCTGGCGAATTGTGATG
AGGATTTGGAGTTTTTGAGGGAGCAGATTACGACGATGGAGGTTGCTACCGCTCGTGTGT
ATAACTGGGACGTCGTGCAGCGTCGAAAAGACAGGCGGACGGGAAAGGCGACGAAGATGA
TGATACGGCAAAGGGTCCTTCGGGTGCTTAAAGCTCATTTTCATGATTCCGTCTTTTTAA
TGACTTTGTCTGGCTTACCTAGAAAAGAATTTTCATTT
>dbEST_Id: 50962127,User_Id: ZY087222,GenBank_Accn: EY424555
AACCCAACCAGCCAAATTATAATGGGAGTCGAAGGAAATGCAATCTTCATCGCCGACACA
TGGGACGGCGAATACAAATTGATGTACACGCAGAAATGGAACACAACCAACTACAGCCCC
ACATGGACTGAAGACCCGTTTTTCTGGCGCGACAAGCGGGGAAACTGGCACACGCTGACG
CACTGGATGATCGATATTGTTGAACATGATGGGCAGAAATGGCCCCGTGTGGGGGCCCAT
ATGTACGCGCGCAACTTGACTGGACCTTGGTATTTCAAGTTATATGAGGCTTTTAACTCT
ACTGTTGCGTTTACTGATGGGTCGGTTGAGACCCTGAAGCGCCGTGAGAGACCGAAGATT
TTTTTTAGTGACGATGGTGAGATGACACCGCTTTATTTGATCAATGGGGTGCAGAGCATG
AATGAGAGTTCGCGCAGTTATACTCTTATCC
>dbEST_Id: 50962128,User_Id: ZY007213,GenBank_Accn: EY424556
ATCGCTAACAATAAATTAATCCATACGCGATTTTACTCCAACGTCTTCACTCCTCCACCC
TCTAGTGATTAATCCCCACGGGGAAGGACCACTGATTTTTAACTCGTGCCTAGCTCACCC
TGGACAAACTTGGGGCTGGCTCCAGTTTTCCGGACTCGACCTTCTCCACATCTCGCATTT
CAAAGGCCGACCGCTCAGCTTCGGTTACCCGCCGACTTTTCGGAGACACAAGCGTCCTGA
ACGTCGTCCCTCTCACCAAACCCAGACGGTGCCTTGATTCAGTGCGTCCGACTTGAAAAC
CTGGTCTGTTGAACCCGTTCAGCTTGGCAGATGGCATGCCGACCCGACCGCGTTTGCGTT
TGCATCACTGACAGTCGTGCAGTAGCGCAGTCGAAACTCCTCCCACGGATACCATTTTCC
GGCTCAACGTCATTTCACAGTGCAAAGTTGCAAACCCCTGTCTCAGACACGGAATCCGTC
TCCCTTGCCTTTTCCCCGCCAGTAACCCGGCCCGAAGCATAATCAGGAATTATGGGGCTC
ATTTGTGGAGGATCTTTGGGCTAGCGTCTTTACCCCGGGTCCCAACTCCCACCTTGTCTC
GTCGCTGCTAACGCCACTTTCGCCGCACTGCAACTGGTCCTCTTGCTGCTTCCTCTCGCG
AACTACAGGATACACTTTATCGGTCTCTGCGTCC
>dbEST_Id: 50962129,User_Id: ZY006630,GenBank_Accn: EY424557
GGAAGGGGTTCAGGAGCCACCAATACCCATAAAGATACATGCTACCCTGCCCTTCCTCAG
TCCATTTATTCCGTGTCCCAGCGCTTTTTTAAAACTGCGCAAAAATGAATCCTCACATAT
CGGTTCCGCGCCAACATGCCAGTCCGTCTAATTTTGGCGGCACGACACCAGCAAGCCGTG
GATCTAGCATCCGGATGCCGCGTTTCTTCAAAAGGATGTTCAAGTTTCCACAGATGGACT
TTGAAATGGCTATATGGGAGATGACATCACTGCTGATCGCTCCCAAGAAAGTTTTCAAAT
CTATCTACTACCATAAACAAACTAAGAATACCTGGCATCGGCCTGACCCCTCTTTCACGT
ATCTACTTTGCTTCTTCTTGCTCCTCACAGCTCTTGCGTGGGGTCTAGCATATGCGCCTT
CTTTCGGAGCTATTGTCCGCTTGTCTCTACTTTTCATCTTTGTCCATTTCATCGGATCAT
CATTGCTGGTGTCGACAATAGGGTACTTTGTCATCGGCCGACTTTTCGGTCCAGATGGAG
CGGCAGCCTCCCTCTCTGGGTTGCGAGGCGGACGTGGACGGAGACGTGGTGCAGCACAGG
GCTTGTTCGTGCAACCAGGCGAAAAGGATCAATTAGAATTTGGATATTGCTTTGATGTCT
CTAACCGGGCATTCTTTCCTCTCTACCTTCACCTGTATGTTGCTCAGTTCCTTCTCCTGC
CGCTTCTTACGCGCAGTCCGAGCAATCTCCTCTCTACGTTCCTTGGGAACACGCTCTACC
TTTCTGCCTTGGCCTACTACACATACATTACCTTCTTGGGGTACAACGCCCTTCCGTTCT
TGCATAATACTGAGTTACTTTTGCTCCCCATCCTCGCTTTCGCGGTTTTGTGGCTTGTGA
GTTTGATTTTGGGATGGGGTATTGTAGCGCAAGGAGGCAGCGTGGAAGGTCTCTTCTGGG
GTGCCTAACCTCTGGAAACCTACCAATAGTCCTGCGTATTTGATGAACTTTCAATTGTAC
CTTTGATCAAGCAAGGCGTTGGTGTATACTGTGACATTCTCGATAACTTCCATATCCATG
TTCGTTTGTACCTTTTGTTTNGA
>dbEST_Id: 50962130,User_Id: ZY029422,GenBank_Accn: EY424558
CCATCCTTCCGTCGCCAATTCTCTGCCACACAGTGGTGGAATTAAACTAGAATTCTTGTA
TGATTTTTATGGAGAGGTTATGGGATACGACTGCAGATTTTTAAAGATAACCGTTATTAC
TACGCTCCAACCAAGTACGGACCTATCTTGGGCCCATCTTCATTCCACAGGGTCCAACAA
CGAACAAAAGCTCAACTGTGATGTCGTTCGATACACCAGCTCCGGATGAGCCACAAGCAC
GGGCTCTAAGCGCTTCGTGTCTTGACTTTCTCCTAATAGAGCTGGTACCTATGGCAGAAC
GCCTGGCGAAGGAACTTTCAGCTGATGATAAAACTCCCGATGATGATGAGATTAGGGAAA
CGACATTTTTCCGCCTTGAATCTCTTGGATACAGAGTTGGACAAGGCCTTGCAGAAAGAT
TCTCTCGAGACCGCCCTAGATTCTCGGACAATCTCGATGTTATAAAGTTCTTGTGCAAAG
ACCTATGGACCATTCTTTTCAAGAAGCAGGTCGATAATTTGAAGACTAATCATCGGGGAG
TATATGTTCTGACCGATAATTCATTCCGGCCATTTGCAAGGATGAGCATGTCTGTGAGAA
GCGAGGCGGTGTCCATGGCTCAGGCGTATTTATGGTTCCCGTGTGGTGTCATTCGCGGCG
CTCTATCAAATTTGGGGATCAATACTACTGTTCAGGCCGAGACGGGTGAGCTTCCGGGAG
CAACGTTTCAGATCAAAACAGTCCAACCCAAATCATGAATGGAGTGCGGACAGCTGGCCT
GTACGTAATCGAAATGTCCATTCTTGCAGCTAATATAGCATTGAGGTAATACTGCAAGAT
GGCCTGAAAACCGAGCCCAGCAGCAGATAGACTGGGTAACCGAATCGGCTAGTACTCTAC
AATCGGGTCACAGGCCATTCTTCCTGCTCTTACAGTACATAGAGATGAGTGCGTGCAGGT
ATGAGTACAATTCGTTTCCATTCTGCCTGTTTCTGCTATCCTCTTTCACCGGAACGACAC
GATTCCACGTTCATCCATTCGTCTTTAAATCATCTTATGCTTCAAAGCCTATCTTGCCCA
GGTATCAATGATTAGCGGGGTTCTTTCAGTTTCGTGAATTGCAAAGTAAGCCACCGAAAG
TACGAGGTCCTTTCTGTGGAGACAAGAGTGCGATATAGATGGCAAATTACCGACTGGTGG
GTGGGAATCCTGCATCTGATGAACGGGGGTGGGCGCGTTTACTTTGGTGGTGGGTTCTTA
ACGAAGTCGATGCCTTTCTCGATATTACCCTTAAGGCCTTTCGTGCAAGCCTCGAGAAGC
TTCTTTTCCTTCTCGGTCACGCCCTCAAGAACGTTGCTAGCCTTCTCTGCGCCATTAGTT
CCTAAGGTTACAAGAGTAGAGAAGAATTCCACGCCAGTTGCCTTAACGATCTCATCACCG
CCGGGAATTCCAGGCAGGTAGACGAAGGTAGGCTCGACAATACCCGTTTGACCCTTTGAA
GCTTTGATTACACTCTCAGCGAACCTGTAACCGGCATAGGCCATAGACAAGGTGGCGGAA
CCAGCACCGTCCTTAGCTTGGACCACCTCATCTCCACCAAATTGGACGCGGTGGATCCGG
ACGCGTGG
>dbEST_Id: 50962131,User_Id: ZY006326,GenBank_Accn: EY424559
GGACACGAGACCCTTCTCGGAGGTCGACCTGAATACATTCACGCTCACGAGCTTCGTCCG
GGACATGGTGACCCTGGTACATGCGCTGGGGTATCGGTCTGTGCAGTGCGTGGTCGGACA
TGATTGTGGAGCTGTTACGGCGGCGATGTGTGCGCTTGTACGGCCGGATTTCTTTAGGAG
TGTTGTGCTTTTGAGTCATCCTTTTAATGGGAGTCCTGTGTTGCCGTTTGGGACTTCTTC
TTCTTCTTCCTCTGGAGAAGAAGGGGAGGAGAAGGGTGGTGGAGGAGGAACGGAGTCCGC
GGCAGGGGACCACGTGCATGATGAGCTTGCTGCGCGCGGCAGGAAGCATTATAAGTGGTA
TTATTCGACTTCGCCAGCGAATGAAGAGATGGTGGAGCCGGTGGCCGGGCTCGGAGAGTT
CCTGCGAGGGTACTTTTATCTGAAGAGTGGGAGTTGGGGTGGGAATCAGCCGTTTCCGTT
GGAAGGGTGGACGGCTGAGGATTTGGTCAAGTTGCCTTATTACTATGTTATGCCGTTGGA
GGCGAATATGCGCGAGGCTGTGCAGAGGCACATGGAGTCGGAGTCGGAGGGGACGGTTGC
GGCTTCGAAGGAGTGGTTGTCGGATGAGGAATTGGCGGTTTATGTGGGTGAGTATGCGCG
GACGGGGTTCCAGGGTGGGTTGAATTGGTATCGTGTGCGAACGGCTGCTGGGGGCAGGTA
TACTTGGGATTTTGATGTGTATGCTGGTCGGAAGATTGAGGTACCGGCGGCTTTTGTGTC
CGGCAAGTCGGATTGGGGGATTTATCAGGAGCCGGGGGCTTTGGAGAAGATGGTGGATGG
GAGGGTTTGTTCGGATTTTANGGTGTTGAGTTGTGGGAAATGGGGTTGGGCATTGNGCGC
CCAGGAGTGTCCTGGGGTTGTGGTGGANGTTATTTTGGAGTTGTTACGGGGGTTGTAGGG
GATTCTCTATCTAGTTATGGGGATGGAGGTAGATTGTANGAATGTAAAATTCTCCTTTGA
TTAAG
>dbEST_Id: 50962132,User_Id: ZY085728,GenBank_Accn: EY424560
GTCCACCATAGGTATCGCCAGCCTTTGTTGGAAACGTAATGGCAGGATGTGCTGCTCTGG
CTTGATTGTGTTGATCCTTCGGCGCGGGAGGAGTGGGTTGATAGAGCTTGTGATGTGCTG
ATTGCGTCGAGGCCGGTGCCGCAGGTATATCCTGCTATGAACGCCCTTGGAGATATTAGC
AAGATATGCTCTTGAGATATGCCCTCTGAGTGACCTACCATCCAACCGCGGCTGAGACTA
GCTGGCCCAAGCCCCCAGAACGCCCCCTTGTACGGTAACCAAGAATTGATGGGAAGCCGG
AAGCGACTCTATCAGGATGATGGCATCGACTAGCTGGTTACCTGCGACAGCAAAGCCTAC
CACGAAGCCGACGACACAGAG
>dbEST_Id: 50962133,User_Id: ZY081326,GenBank_Accn: EY424561
CAAATTCTGAAATAGATCCACAAAAGTATCCGCCTGACAAACGGAGACCAGCCTCAACCC
AATCGAGCCCCGCAGCTTACGACGGTGGCCGAGCTCTCAAAACGGAGAAAGACGGTGAGC
ATAAAATGGCACCCAGTCTTAAGGACCCAGGTGTGGAAATCGCCTCTCCAAATGCAACAG
ACAAAATAGAAGATGAAGGTGTCGAGGTCCAGGTCCCTGATAGTCAGGAGGTAATTGAGG
AAATTAGCTCTCATTCAGCGAAGATACCCAAGGAGGAAGACGGATCTCCAAGCAATTTAG
CAGCGATGAAGCCGGTGGACCACAAAATGCGCTCGGTCGACGATAAAAAAACAAAAAAGG
CTGGACAGCCAGCGAAGCTTCCGACAGTCGAAGTGCAGATTATACCACCGTCTTATCAAG
GCGACATGAAATATCAGCGCTCTGCCAGACAGAAACCCAAATAGAATTCGGTGAAACCAA
GCTTTTACTATGGTTCACTCGTGTCAATCAACGAAACTGTCTCTTCCCCCTTCCTTTTAC
CCCCCCCCTTTTTTTTTTCTGTATCTTATTCTTCATTGTTTTTGTCTTTTCTG
>dbEST_Id: 50962134,User_Id: ZY037390,GenBank_Accn: EY424562
CAATTGATTATAGGAGATACTTAAACTGTTATCAAACAATTTTCACTTTCGTTCACTATA
TAATTGGTATCTCTAATTGATCTAGACCTACTCGGCTTATATTCAAAAACCATAATGAAT
ATCTTCAGGCTTTTGGCTGATTTCTCGCACCTCGCGTCTATTTTTATTCTTCTACATAAA
ATGAAGTCGTCCAGTAGCTGTTCTGGGCTGTCATTCAAATCACAGGCTTTATATTTGATG
GTTTTTGTGACTCGCTATCTTGATCTCTTCTGGGCCTTCTCCGAATCCCTATACAACACG
ACTTTCAAGATATTGTTCATTGGCTCATCAGCTTATATTATCTATCTCATGCTTAATGAC
TATAAACCCACACATGATCCGAATATTGATACATTCAAAGTTCAATACCTCCTCGGGATC
GGTGCTTTGCTAGCTCTTCTCTTCCCACATGACTATAGCGTCTCCGAAGTTCTCTGGACG
TTCTCGATTTGGCTTGAATCTGTTGCCATCCTCCCTCAGCTCTTCATGCTTCAACGTACT
GGCGAGGCGGACACCATAACAACACACTATCTCTTTGCATTGGGACTATACCGCGCCCTC
TATATACCCAATTGGATCTATCGCTACTTTGCGGAAAGCTACTTTCAGCCAGTCCCTGTT
GTTGCAGGCATCGTCCAAACACTCCTATACTCGGATTTCTTCTACATCTACTATACCAAG
GTCATGAAAGGAAAGAAGTTCTCACTTCCTGTCTAACTATCGCTGTAAGACGGAGTTATC
CTTTTGCAGGCGGGCTTGGAAGCAGTTATCAATGTACTTTTTGGCGTTTATCATGGTTAT
GTGGTGTATCTCAACACGCTTCAAAACGCTTGCCTACGTTTCTATTTTGATGGATTTAGA
TTGTATGTACATTTAGGGTAGTTCGATTGATTATGTCAGAGGCGTGCCATGGTCGAGTCG
GTCCGACAATGTCTGCAGCTTTAATCGCGAGGGAAATGGAGTATTACGATCCGGACGCGT
GG
>dbEST_Id: 50962135,User_Id: ZY080350,GenBank_Accn: EY424563
CATAGCAGAAACAGTCCTCATGAGTGGCCATCTGAACCCCAAGGACTCCATGAAGTCCAC
ATGGCGTCGGCTAGACCGCGCCGACTGGAGCATCTTCCACTGGTTCTATGAGATACTCGG
CATCCATCCGATAGCTTTGGATAAAGAAGTGCCTGTCCACAATAAGGAAGAGAAGGTGCC
CTACATGCCGGAATGGCATCTGCACTGCTGGGTACTCATCCACGCATTCATCCCTCTCGC
CATCCATCACGTCTACACATCCTATACTGGTCACAACCTAAGCCCCCTGGCCGCCTTCGT
CTTTTATAGCGCGGCCTTCAAGGCCATCGCCATTCATGAAATACACATCCTTCGGCGGTT
GGGCCACACCCTGGGATTCCTCGATGGCGACCAACACGAGCGGGATGGGGTGCCGGATGT
CGGCGTGAAAAAGGTCGTCCACTCCCTGGTTTCGACATCCACCTTTCGCCCTATGTTCAC
CGTGTTCCTCAGCTATCGAGCCAGCCAACCCCCCTTCGACTATGAATTGGCTCTGGCTC
>dbEST_Id: 50962136,User_Id: ZY006428,GenBank_Accn: EY424564
CGCACAACTCGCTCGTCCGAATTGAAGATCTTCGCAAAATCATGCCGTGTTCCCATCAGC
ACAGCCAGTACTACCCCGCCGAGGAGAATGCTGAGCCAGGCCGCCGTATTCGCTGCTTTG
GCTGCTCCCGGTGCGTTCCGAGAGCCCAGCAGGTTGCCCACTCGTGCCGACGTGGCGACG
CCTACTCCAAACGGGATTGTGTTGAGTACTTGATCTGCGGTCATGATAACGCTTTGCGCG
GCCAATGCGATGGTCCCCAGTCGGCCTGCTGCCAGGGCCACAATCTCGAACGCCCACCAT
TCCGTGCCAACGTGAATGACACCCAGGAAAGCTAGGCGGGCAAAAGTACCCAGGTTCTGG
AACGCCTCTCGCGACCATCCGCCCCAGCATTCGGACCCGGCAATGAACCGGGCATAGAGG
ACTAACAAGATAAAAGACAGCCAATACGAA
>dbEST_Id: 50962137,User_Id: ZY097845,GenBank_Accn: EY424565
ATCACTTGATACTGCCTTGGAACTTTGGTATCGATATCTCTTCATTTTCTCCATTCCAAT
TCCTGAGAAGATACCCAGCGTCTTTCAAGCATCGCATCACAGTGTTAGTGCGTCCTACGG
GGTTGTATGCAAGATGAAGAGAAACTGCACCTTGCAGATTTGGGACCACGCCATTAGTTG
GCGTGAAACGAACCTCTGCCTGTCGTCCGCCCTGTGCAAGCTTTCTCCATTCGTTCGCAA
TGCTCTCTTAGGTTTAATGCGCATCACTTCAGCTCTTACTTTGCACCATGCCGATATCAT
TCTTCCTTGCGCTGATTTCTTCAATCCAGGCTGGGAGGTTGAAATTGGTACCTGTCAAGG
AACCATTGAACATCGCAATGTTTTCCGCAGGAAGGTCGACCCCGTTGTCAATGGTATCAC
TGACATGCAAAAGTTCGCCCCTGTGAAGGAGATCAAGTCTGAGCGCCCGACAGTCACCAT
GTTGTCGCACGTGTGGTATGCCAAGGATATCAAGATAGCTCTGCTTGCCGCCGACATCAT
TATCAACCAGTGGAAGTTTGATGATTATCACCTGGATATTTA
>dbEST_Id: 50962138,User_Id: ZY097611,GenBank_Accn: EY424566
CAACAACCAGCAAGTGAAGCGGTCCCCGCAGCCAAGGGAAGGGTCTAGTAAGGCGCGGCT
AAGTTGGCTTTGACCTCTGATTGGCTCCACTACCTAGGCTCACAGGTTGCACGATGCTAA
GCAAACTAGACTGTTGTGTCTTACGGTTATTGTATGTAATTTGACCGAGTACAGTGGCAG
AATTTGGTTATCACGGCCCTTGT
>dbEST_Id: 50962139,User_Id: ZY080720,GenBank_Accn: EY424567
CTGGCTTTGCTATCCGCCTGCTGGCCCCGCCAGGTCGTCCTGTCATACCCAAACTCATGG
AAAATTTGCAAAGACTTGATTGCATCTTGTCAATTTTCGAGTGCCTTCAGCGAAAGAAAA
TGGAAACCCGATCTCTGTCGCTGTCACATGTCACTTTTGCCTATGGCCCCGAGAAAGACC
TGCTCGCCACCCTGAAAATCGAAACATCCATGCCGTCAAGTTCTATGGAGCTTGATCCTA
TTTTTCTTGCGTCTCGAACTAAATCATTGTTCCACTTGCGCTTAGGCCTATCTTTTGAAT
TTCCAAACCCACATCGTCGCATCCAGAAATCCATTGAATCCACATTGAATCACAGCACCA
CAGACGCGGGTCTAGACACTGTTGCTGAACTTCTCTTGCTTACACTTCCATTAATGCGAG
CCCTAGACCAGATCTTGATGAATCCGTCTAACAGGCAGCCACTAAGGGTGCAAGTGACTG
TCCGTAACGCGAAGACATTTCAGATTCACTACCCTGGCCAAAGCTTCCGCTTCCAATTAG
TTGCCACTCATCACCTCAGTCACATGGTCTGGATACTGAAAGAGCTAAGCAGCCCTAAGG
AAAGATCAAGCCAAGATCAGCTCAAG
>dbEST_Id: 50962140,User_Id: ZY087296,GenBank_Accn: EY424568
CCAAAATTTGGTTTGACACCTGGAATATATAAGGATCCAGATGGATGACGATGGACAGTT
TTTCAACATGCAGCGAAAATGCCTTGGTCAATAGACACATCAATATCGTTCATCACACTT
CTTTTCACTGGAATCTCGTCCATTCTCGGGATAGGGAGTCATGTTGCCAATGCTTGCAGG
CGGATTTTACACCAAGGTGTCGAATCTAGTACCGAAGCCTCGATCGCCAGAGAGCAACCA
CGACCAAGCCACGTCGATCCAGAAATTCTACTCGAGTCAGGGCTACATAATGAGATCCAC
CGTGTACAGTTCGTCAGCCAGATAGTCGTTGTGAATTCCGGTACATTCGTGCAATTATGA
CTCGCATGCGTTTGTTCGAGCTTCATTCCAACGCCCATTGGGATGGACAAAGAGTTGAGG
TCACTTTTGAGGAAGATTCGGGGGAGTCTTGATGTCTCCTTTCCAGATGACCATCGCATT
TGTGAAATAGAGATTTAGCCTTTCCAAGCATCGACCCGGGCGGGCCTCGAGACAGTGGAA
TTAGAGAAAGGAGAATAAACGGAGGTCTAGAATCACC
>dbEST_Id: 50962141,User_Id: ZY082722,GenBank_Accn: EY424569
GCGACGACAATCCGCCTGCCCAAACACCGTCAACCCGCCAGGTTTTCCTCGCCGTCGAAT
CAATTCAAGATGACTCACGAGTCCGTGTGGTACAGCCGCCCTCGCACTTACGGCAAGGGC
TCCCGTGGATGCCGCGTTTGCACCCACCGCGCTGGTCTTATCCGCAAGTACGGTATGAAC
ATCTGCCGTCAGTGCTTCCGTGAGAAGTCTCAGGACATCGGTTTCCACAAGTACCGTTAA
ATCAAATACCAACTGGAAATTCCTGTTCACGAAATTCGTTACGTCCTCGGCGCTCGGTAA
CAACCTTGGGAAATAAGCGGAAAGGACACCGATTCGATTCGCTTGGGATTCCGACGGGGA
AACAGATATGGAATAATAAAAGTTGTTGGAGGAAAATCATGCACGGATGCCGGTGTTGAC
AATTATTAAAGGTGTCATGTCGAACCCTTTTTTCTTTTCTCCCAATTCATACATGAATTG
AAATGAGGAACTTTTCTGGAATTTATTACCTGGGCTCTCTTT
>dbEST_Id: 50962142,User_Id: ZY141239,GenBank_Accn: EY424570
GGTTGACAAAGGCAGATTACCTCGGACGCCGTAAACGACCAGCTACAGAGTCCACACCCA
CGTTGCATCGACTTCGTTATGTGGCCAGTTCTCCGTGCGAACCTAGTCAAGACTTTCTAC
TTATACGACCTCAAAATGGTATTCGCCGCGTTTACATGCAGTCTGAGAATCCGATGGCCT
TGGGGGAAGTCTTTTTTGGAACCTGATACGACGAATTCATTGTGAGTACATAAAGAATTC
TATGATACTTTCACCAGAATCGAGGGTTGGGGTCTATCAGATGAGTTTCGAACTCAATAC
CCGGAGCTGATGGTCGGTATGGATATTGAAACTCTTTCGATCATTCCATCTTTGGCCGCT
TCTTAAATTTAATATTTTCCACACTCCTGTATGCTACTGCCATATTTATTACTACCACCA
AAAATTTTAGAC
>dbEST_Id: 50962143,User_Id: ZY081581,GenBank_Accn: EY424571
GCAATAAAGCTGTCAAACACATTATCAGACATCCATCTCTCAAGATGCAAAGCAAAGATA
AGAGAAAAGAAACCTACCATGCAAACATCCTCCCCATCCCGACACTCCATCTCCTTCTTC
ATCCTAAACCCCATCTTCTCATAAATCTGCACATTAGGCACATTCCGCGAACTCTCCAAA
TAGCACTTCACCCCCTCCCGATCCGCCATATCAGTAACTGCCTCGAACAACTTCCTCCCA
ATCCCACCCCCCTGCGCCTTGGGACTAACAGCCACAATGTTGCAGAAATAGTACCCCCGC
GGATCATCCCAGATTACGCTCTGCGCCTCCTGCTGCCTCTCCTTCCAGATCCAGTACCGA
TTAGTCCGGAGCCCGCCCCGTCCCAGATGCCACACGTTGTTGAGCATCTGTCGCCAGCTC
AGCACCCACCCCTGACACCAGCTGTACCAGCTCTCCGGCTCGGAGGCGGCATGCGGCGGA
AGCCAGCAGGACACGCCGACCACGCGGTCGACGCCATTCTCCCCGGTTTCCTTGGCGACG
TGGAACAGGGCGTTGTTGATCCCCCAGAGGCACCGTGCTGCGAGAGAATCATAGTTTCTT
TGCTTGTTGAACTTGGAGGGATCGAAAACCCATTGGAAATATGGGTCCTCTGCGAACGCT
TGTTGGATAACTTCGATCGCCTCGGGTATGTCGGCTTCTGTGAGGGGAACAACTTCCACG
GTCATAGTGACAGGGAGTATGGATTTGAGTTTATTGAATTGTACTCGTGTGGGTGCCAAC
CTTAAATACAGATGAGCGTCGGGAACTTCCTATGGGCGAATAGACTTACCGGGTGAGGAT
AGATATGGTTGTTCTGAGGTACAGTATGATCTATTCCCGGCAGGAAAATGTGGCGACGGC
AAAGGAAAGAAATCTACGAGAATTGAGGTAAATTGGCCGGTGGTCACTGGATCATTTTGA
ATGACAGCAGCTGAGAAAGCATCCGCTCGGCATGATCCGAAAAGGAAGCTCTATGCGGGA
TTCTCCACAGGGTTCTGGGCGGTAAGGACTTTAGATCTCAACGACGTCATATTCATTGC
>dbEST_Id: 50962144,User_Id: ZY029282,GenBank_Accn: EY424572
GATATCTTGTCCGAATTCGCACGAGGGCTCGTGTGTACTGAGGATAGTATGCTTATGGCC
ATGGCTGTCCTGCTGGCCTTGGAATCTGTCGCACATGAGAAACCTGGGATGTACTGGAAA
AGCTTACGGACGCTCGTCAACAAGACTAGCGTTTTGACGTTGAAAGACGGTCTGAGCCAG
CTCTCGGACGCCCTGGTCGACGCTTTGAAGAAATCCAAGAAGGTTGACGTGTTGGCAAAT
ACGGACGTTAAGTCCATTACTCAGAACCCGATGACTGACGATCTTATTGTTGGATCTGGA
CAGGACAGGTCTCGAATCCACAACCGCGTGATTGCTACAATTCCAGCTCCCGAACTGGCA
AACAAGCTCGCGACTACGACAGTCAAAGACCAGAAAGTACCTCAAAGTACTATTCGGAAC
CTTCAAGAGCACAATTATGCTGTAACAGTCATGGTTGTCAACTTGTATTTCCCTAACCCA
GACCTCCTCCCGGTCAGCGGCTTTGGATATCTCATACCGCGATCGATCCCTTATGAGCAG
AATCCCGAGAGGGCATTAGGGGTTATATTTGGATCTGATTCTAGCGTGGGTCAAGATACT
GCACCCGGCACTAAGCTTACAGTGATGATGGGTGGCCATTGGTGGGATGGGTGGAAAGAG
TCCGATTATCCCGACCATGACACAGCTGTTGCAATGTCTCGTGCGTTGCTTCACCGGCAT
CTGGGCATTACGGATGCGCCCACTCTAACGAGCAGCCGGCTGCAGCGGAATGCCATTCCT
CAATACACTGTGGGACACTTGTCTCGCATGCGCGAACTGTCTCGGTCCACACGGCACGAG
CTTAACAATAGACTTACTCTGGCAGGAAGTTGGTATAATGGTGTTGGTGTGACGGACTGT
ATCCGACAGGGGTATTTAGCGGCGTCGTTCGGCGTCGGTGCTCGAAAGCTGGGCCCCGGT
GACNGGGATCGCCCCTGGAGGAGGTTCGACTATGAAAA
>dbEST_Id: 50962145,User_Id: ZY008231,GenBank_Accn: EY424573
CGTCACACACGATGAGCGCAGCAGCGTCTTTCCCCGGACAATATTAACATGACACCTTCC
ATCGAACACTCCGGTTTACTGAACCATTACCTCCCCCATTAGTATTTCCAGCCGCTACAT
TCCCAGCACTTCGCAATGCCGGTCTACATGCTATACGGCTTTAAGTGGCCGCGCGCCGGC
TTCACTGGTATCCGAGTGTATATTGTCCTGCACAACCTGGAAGATGCGACAGCAGAGTAT
CTCCAAGCCCCAGTCACCACCCAGCTGCTCTTAGAGTCGTTCGCAAAGACAGAACCGGGT
ATCGTATCCCGTCTCCCGGACCTCCGATTTATTGAGCAGTATGACCCCGACGATACCAGC
GATGAGGCCGTCAGCAAGCCATATGCCTATGTCGCGGCTAAAGTGATCACGATGCCAGAG
TCGGGGGCACTTAGTTTGGATGCTGAGGAGCTGGTTAAGGAATCAGGGCTAGATGAAAAT
GCCATGGCGGCGTTGACAGAGATGCGAGATAAATATGCCGCTGGTGAGAAGATTGGCTGG
TATATTGTGTATAACGGGGATCCGGAGAGATGGTTCCCCCAAATTGATGAGGACGACGAT
GAAAGTATGATGTACGATGATGAAGACGGAGAGGCTAGCGATTATGGCAGCGCATCACAA
CCCCCGTCAACTCCTACAACATTTTTTCCCCAAAAGTTGACGCAGTTCTTCGGCGCTAAG
AAGGCCGCTTGAGATGATCATATGAGTGATGGGTGGCTATG
>dbEST_Id: 50962146,User_Id: ZY141110,GenBank_Accn: EY424574
CTTCGCTAGAAAGAATGTCTCCAGATAACAATATTCATTCACTAAAGAAGCTCGCAGCTC
AGTACGCTCAACAACTCGACCTGACTCATCTCTCTATCCCCAATGCCGTCCACCACTCGT
CCATCTCCGACATCCAATGCGCCATCTACGAGCATATGTTTAACGAGGCCGCAGTATGGC
CCCTCCCACCAGTGGGCTATCGCACCCGCGTCTTAAAAACGATCATTGCACGGATTGAAG
ATGGAATAACCGATCCGGAGGAGGATGAACTAAATTCCGACCTCATCGAATCCTGGACAA
ATCTCATCTCCCTCCCCAAACCCTCTCAAATCCAGCAAGCCCAACAATTAACCTACATCA
AATACACCGCCCCCACCACCTCTCAAGACCCCCAAACAGTGATCACCTCAGAATCGCGCG
GTCTGATCTACTCCTCCGGAACCACCGGCTTCCGCACCTGGGAAGCCTCCCTCCACCTCG
GAACATACCTCTCCACACCCACCGGCGCAGCCCATGTAACCGGGAAACGGGTGATCGAGC
TCGGCGCGGGAACAGGATTCGTGTCAATGTATGC
>dbEST_Id: 50962147,User_Id: ZY140873,GenBank_Accn: EY424575
CACACGGACAACCCTTTGACTGAATTCAGTATCAGGATATTGAGTTTAGATATTTCTTCA
GTGCAGCGTCTTTACCAAAGGTTAATGTACCCATCCTTGAACGTAATGGAACGACGCGAA
GCTGATCATTGTGCTCTCAGCACGCATCATGCGCTCGCTCTGGCTTACTGCGTTGCTGCC
CCTTGCGGCGGCGGACTGGCAATTCAGATCGCGTCCTGATCTGGCGCCTCCCAGACTGAA
CATCACTATTCCGGCAGCGCCAGATGTCGAAAAGGGATATCTCTTTGTTGCTCCCTTTGC
AGGCTTTTCAGATGACGCCGGGGAAATGCATGGTCCTCGTCAGGCAGCTCCCTACATCTT
CCGCGATGATGGAGAATTAGTCTGGTCGGGCTACGGCTATTACTCCATCTGGGCAACGAA
CTTCCAGAAGGCACGCTGGAAGGGCAAGGACATTCTCTTCAGCTTTGAGGGAGACCACAA
TGCGGGCTATGGTCATGGTCATGGTCATACTACTATCTTGGACCAGCATTACGAGACCAT
TCGTGAGCTGCGCGCGGGGAATCACAAGTTGACCGATAAACATGAATTCCATATCATCAA
TGAGGAAACCGCTCTCATTCAAATTTATCAGCCCATCCCCAAGGACCTTACTCGATGGGG
AGCAAGCCCCGAGCAACAGTGGATTGTCAATGCTATCTTTCAAGAGCTAGATATAGAAAC
TGGAGA
>dbEST_Id: 50962148,User_Id: ZY087275,GenBank_Accn: EY424576
GTCTGGGTGAAGCTCGCCGTTGACGAAGACCCCGGTGCCCAGATTGCCCTGGGCGCCTAC
ACACAACTCCTTATCCTCGTCAAGCACTTGCCGATAGAACGCGTTGATATCATCGAACTC
TTTGTCCGTCGCATCTCGATGACGATATACCTCGTTCTCAATCTTGCTCTTGGTTGCGGA
CACCGGGATCATGCGTTGGATATAGAAGAATTTGTCACTTCTTGGTCAGCGACATACGTA
AATGGCCGGATGCTTTACTTACGTGACGGTAACTGATGTGGTGGGGAAGAAATAGGTAAT
AGCCCGTTTAAACTGGGCATCGGTCTGTTCTTTGTTGAAGATGTGATGCTCCATGTATCC
TGCCGTTGGCTCCACGCGATAGCGAGGAAGATCCGATACGCCACTGATGAGCGGATGTGA
AGTCGCACAATGATAGCACTCATTATAGTTCTCAATCACCCCCTTCCAGTTTGCATCCAA
GTCCATCTCCCAGTAGTGATCGAATGTGTATTCCCCAGCAAAGTCGAAGTCTTGCATCCG
TGGCTGCTCATCAATTCTCTGGAAGTCGTCCTCCCATCTCACATCCGGCGAGCCCGCTTG
CAGATTCACCCAAATGAAGCCGGCCTTGTCGATGTGAACATGTA
>dbEST_Id: 50962149,User_Id: ZY029678,GenBank_Accn: EY424577
TTACACCATGCAATCTGTCTTGAAGCCAATCATTGGCCCTAAAAAGGAGATTCACGACCT
CTCCGGTCGAGTCGCTCTGATCACCGGAGGGGCGTTGGGTATCGGCTATGAAGTCGCCCG
CGCATTCGTGCTCAACGGAGCGCGAGTGATCATGGTGAACCGGAAAGAAGAACAAGGCCA
AGCAGCCATCGACAAGATCAAGGAGGAAGCCGGTGCGGACGCAAAGATTGAATGGGTACC
ATGCGACATGGGAAACTTGGCACAAATCAAAGAAGTATTCACCGGTATCCGTGAGCGGGA
GGAGAGGCTTGACCTGCTCATTCTTTCTGCTGGAATCAACGCCAACCAGTACGGCGAGAC
GCATGATAAGATTGATCGTCACTTCCAGGTGAACTGGCTGGGCCAATTCTACGTCTGCAA
CTTACTCTTCCCACTGATCCGGAAGACATCCAAATTACCCGATACGCCTGCTCCTCGCAT
TGTCT
>dbEST_Id: 50962150,User_Id: ZY029402,GenBank_Accn: EY424578
CAACTTCAACGGACTCTTTCCCCTCTTTCTTCATCCCACACAACAAATAACCACTTCTAT
ATCCTTCATCTACTTTGACACCCTTTCGCGGATCACCACCTTCCTTGCCTCACCTACTTC
CGTTTTCTGACCGTTCTCCCGTCGCTTCTCCGTCCATTATTCACCATGAGTGGGCACTCT
GCTGTTTGGCAAGGATATGTCGATTCCAGCTTGATGGGATCTGGCCTATTTGACAAGGCT
GCCGTTCTGAGCTACAACCTTTCCGGCATCGAGGCTAAATCTTCCGGCTTCTCGATCAGC
GCTGAAGAGCTCCAAGGCCTCGCTGCCGCCTTCGCTCAAAGTAACGTGGCGATGGCCAAT
GGTATCAAGGTCGGCGGAGAGAAGTTCGTCGCTATCAAGGCCGACGACCGCAGTCTATAC
GGAAAGAAGGGCAAGGAGGGGATTATCGTTGTGAAGACCCCGTCCTGCGTCCTGGTTGCC
CACCACGGCGAGAATGTCCAGACCACCAACGCCTCAGCCGCTGTCGAGAAAATCGCTGAC
TACATCATCAACCCTCACCAGTAGACGGCGGTGTGGAAATGCAATGAATGTGTCTTCTTA
ACTTGCGGAAAAGGACCGTGTCTGCTTTGAATCGATTTACTGGCGGGTCCTCTTCATTTC
TACTATTACTCCCTACCCCTTTTATTCCTGTTATATGTTCGCCGTTCGATATTGAGCATC
GTTCGTAGATATGTGCCATAGGTCCTGATCTAGTACGCAAAAAGATTTCCAATTCCTGTC
TC
>dbEST_Id: 50962151,User_Id: ZY086951,GenBank_Accn: EY424579
GTGCCCATGGATATCTAATCGATCAATTCTTGAACCCGAAGACAAACCTTCGTACAGATG
CGTACGGCGGCACTCTGGAGAAGAGAGCAAAATTTGTCCTAGATATCATTACCGAAATTC
GAAAAGCCGTTCCATCGAAGTTCTGTGTGGGCATCAAACTCAACTCTGCAGACCACAGCT
CATCAACCTTTGAAGAAACCATGGCTCAAATTGGATTACTGGTAGAGGCCGGGATTGACT
TCCTCGAAGTCAGTGGTGGAAGTTATGAAGATCCCAGTATGATGGGAGGGACACAGCCGC
AGAAGAGTGCCCGCACAGCAGCCCGTGAGGCCTTCTTCATCGAGTTCGCAACCGAGGCCC
GCAAGCGGTACCCTGATCTTGTCTTCATGCTGACAGGCGGCTTCCGAAGCCGGACAGGCG
CCGAGTCCGCTATCAAGGAGAATGCATGCGATCTAATTGGAATCGGCCGCCCGGCGGCTA
TTGACGCCAAGTTCCCTCAATTGCTTCTCGATGAAAGTGTGCCAGATGAGAAAGCGCAGT
TGCTCCTGAACAAGGTTCCCGCTCCATTTATTACTCGTTTCCTTCCTACGAAGATCATAG
GCGCTGGGCTAGAAACTACATATTACGGGGGGCAGATTCAACGGATAGCAAAGGGACT
>dbEST_Id: 50962152,User_Id: ZY085759,GenBank_Accn: EY424580
TGATCTTTGTATCGGTCCTGAAGTTCACAGCCACGGCTTCCCTTTCCAAATCAGATATGA
AGTCCCACAGCCCTCCTGAAGGCGGAAAAGCACAAAGTACCTATATTGAGGATGTGCACT
CTCTCAAGCACGCCGACGAGAAGGCACAGGGAGATTACGCCGGTGCCACGGCCAAGACAG
ATCCCAGGGAGATTCGTCTTGTTCGAAAATTGGACATGCGAATCATGCCCATTTTGTGGG
CGATGTATTTCATGAATTTTATTGACCGCAATGCTGTTCCGAATGCGCGCCTGAATAACC
TCGAGAAGGATCTTGGTCTTGTCGGGACCCAGTATAACACTTGTATTTCGATTTTATTTG
TGGGGTACCTGTTGATGCAAATTCCCTCCAACATGCTCATGTCCTCCAAGAAGGTCCGAC
CGTCCCTGTACATGAGTGTTTGCATGGGTAGCTGGGCAGTTGTCTCGGCTTGTACGGCTT
TGACGAAGAACTATGTCGGGCTGGTGATGGTCAGGTTCTTCCTGGGTATCACCGAAGCCC
CTTTCTACCCCGGTGCTCTCTTCCTCTTATCCGTCTTCTACACCCGCAAAGAAATCGCTC
TCCGGATCTCGATTTTATATTCGGGCAATATCATCGCAACAGGAGTGGCAGGTCTCGTCG
CGGCAGCAACCTTCTCCACCTTGGACAAGACACACGGTCTAGCAGGTTGGCAATGGCTCT
TCATAATCGAAGGCGCAGTCACATTCGGAATCGCCATACTCGGCCTCTTCATGCTCCCCG
ATCACCCACTCACCACGCGATGGCTCACTCCCGAAGAACGCCAACTAGCCCATGACCGCA
TACTCAAGGATACAGTCAACAGCGAAGAATCCAAGGGCCCCATTGCCGGCCTGAAGCAAG
CCTTCCGCGACCCACGGCTGTTCCTGCTAGCCTTCATGCAAAACATGCACCTGAGTTCCT
GCAGCTTCAACAACTTCTTCCCGACCGTAGTGGGAAGTCTCGGCTACAACAGTACAATCA
CACTCGTTCTCACATGTCCGCCATATATCGCTACATGTCTCGCCAGTATCGTGATAGGCA
TCACCTCCGGTCGGTATAACGAGCGCACCTGGGCACATCACCGGCTGCATCGGCGCTGCA
GCCATCGGGTTCATTATATTCTGCGCGACGGTGAAAACAGCTGCCCAATATATCTCGCGG
CTCTTGTTCGCGATTGGTGCGTATGCGGCGAAATTCAGTCCTTTCTGGGGTTGGCGTCTT
CGGGCACATTGGGAACAAACCGCGAGAAAAGAAAAACCGGCGTCCCTCTCCTCTCCGTCA
ATGGTGCTGGCGCATGGCGCCCGGATATTGTTCCACCGGCCTATTCTTCTATTCACAAAA
GCCGAACGGGGCCTCCGCTTTTCTGGACTGGCCATGGCGGCTCATCAATGCGGGCCTCTA
AAGTGGTCACCAGGTCTTCAAGATTAAAGGCCGCGGCGGCCTTCAGAAGGGTTCTCGGGT
CGGCCAAAAACCCTGATATACTTGAACAAAAACACGGCACG
>dbEST_Id: 50962153,User_Id: ZY098293,GenBank_Accn: EY424581
TGCACGAAGAAACATCCCCGCTGCTAGGCAGCCCTCAACTACGAGCGTCGGGATGGACAC
CGTCGTTCTTAACATACCTCGTCATTTGCAACTTCCTCCTGGCGGGCTCTGGCGCCTTTA
TCAGCCTACCCCTGATACGACTAATTGAAGACAACCTCTGTCGGCGATACATCCAACAAG
GCTCTTCTCTTGACGAAAGTCTCTGCAAGACTGATCAGATCCAGTCCGAATTAGCCTATC
TTAACGGGTCACTCCTCTTAGTAGAGGCCATTGTCGGTCTGATTGTTGCATTTCCATTCG
GAGTCCTGGCTGACAGGTGTGCTCTTCTCCAACCTTGAAGAACAACGGCGGTATAGTAAA
TCATATAGAATCGGTCGTAAACCAATTATTCTCCTTTCCACGGTAGGATCGCAGCTTGCG
ATGGCCTGGGAGCTTGCCGTCATTGCTCTACAAGGCACCATATCAGTAAAACTGATCTTG
GCCGGTCCCCTGTTCAATGTGGTTGGCGGTGGAAGTACAGTCCAAGTGGCCAGTTTGTAC
TCTATTGCTTCAGACTTGGTGCCT
>dbEST_Id: 50962154,User_Id: ZY006460,GenBank_Accn: EY424582
CGGACGCGTGGGTGGTGCTCCGCAACCACCGCGTCCTCGGCCGTTTCTTCGACAACTCAC
TTCACCCAACAGAAACGCAATCATGGCTGCTGTCCAGGGAGCTATTTCGAAGCGCCGCAA
GTTCGTCGCCGACGGTGTCTTCTATGCCGAGTTGAACGAGTTCTTCCAGCGCGAGCTGGC
TGAGGAGGGCTACTCCGGCGTTGAAGTCCGTGTCACTCCCACCGTCACCGATATCATCAT
CCGTGCCACCCACACCCAGGAGGTTCTCGGTGAGCAGGGCCGCCGCATCCGCGAGCTCAC
CTCCCTCATCCAGAAGCGCTTCAAGTTCCCCGAGAACTCCGTCTCCCTCTATGCCGCCAA
GGTCCAGAACCGCGGTCTCTCCGCCGTCGCTCAGTGCGAGTCCCTCCGTTACAAGCTCCT
CAACGGTCTTGCCGTCCGTCGTGCTTGCTACGGTGTTCTCCGTTTCATCATGGAGAGCGG
TGCCAAGGGTTGCGAGGTTGTCGTTTCCGGAAAGCTCCGTGCTGCCCGTGCCAAGTCCAT
GAAGTTCACTGACGGATTCATGATCCACTCCGGTCAGCCCGCTAAGGAGTTCATCGACAG
CGCCACCCGTCACGTCCTCCTCCGCCAGGGTGTCCTTGGTATCAAGGTTAAGATCATGCG
CGGTTCCGACCCCGAGGGCAAGGCTGGCCCCCAGAAGACCCTCCCCGACTCCGTCACCAT
CATCGAGCCCAAGGAGGAGCAGCCCGTCCTCCAGCCCATGAGCCAGGACTACGGTGCCAA
GGCTATCGCCGCTCAGCAGGCTGCCGAGCAGCAGCGCCTTGCCGAGCAGCAGGCCGCCGA
GGGCCAGGAGGGTGCTGGTGCGGAGACTTTCCAGCAGGAGTAATTGGTTTCATTTTCTTA
GGCCCTGCTCTTTTTTCTTCGTTCCTGTCGTCCTACCTGATATCATTACCTGACGCANAT
AAACAACTACATGATCTTCCATTTGGTTATCTTCCTTCGCTAGCAAGCTANGAAAAGCGT
CTTCCCGTCCC
>dbEST_Id: 50962155,User_Id: ZY092533,GenBank_Accn: EY424583
CGGACGCGTGGGGCATCTGAAGGAGGCTCGAGTGCCCGTCGTGGAGTTTGACTTCCCGAC
TCAGAAGATTGTCAATGTTCAGTCTCAACTGGAGAAGCTCATTGGCCAGAACTACTATCT
GAACAAGTCCGCCAAGGAAGGTTACCGCTCCTACCTTCAGGCATATGCCTCCCACTCTCT
CCGGTCCGTCTTCGACGTGCACAAGCTCGACCTGGTTAAGGTATCGAAGGGCTTCGGCTT
CTCGACGCCTCCCCGCATCGATATTCAGCTCGGTTCCAGCCTGAAAGACAAACCACCACA
GGGCCGACGGAACTACGGCAGCCAGCCCGGCTCGAAGTTCAAGCGCAAGCATAATGATGA
CTGATTCGATCTAGTAGAGGGAAAAAGCAATTGTCTTCCTTGCATGTTTTTTGTCCGTTG
GCCTGGAGTTTAACCTGGATATTTTTTTTTCTATATTATTATCATGGCATATCCTATTTT
ACTTGCCTTCATACACCAAAGTATGGAATTGTATTTAGATACGTCTTCGAGGAATACCGA
AAACTACAGTATTCAAAAAAAAATAAAAAATAAAAAAAAAATAG
>dbEST_Id: 50962156,User_Id: ZY080959,GenBank_Accn: EY424584
GCTTTCGCCGTTGACTCGCATAGATAATCTCTCCTGTATAGGAAGCTAGCTACACGGTTT
ACCTAGTTTACTGTCAGTCTGCGGCATTTGTTCAGGAGCTTCCGGCCAGTCTAAAAGCAC
CCCACATCGGCAGGAGTTTCCGCATTCCCCTTGCCCTGCCAATCAAACCCATACATATAC
CGGTAGTAGTATACCTCCAACTGCCTGTGTATGCTCGAAGCTCGAGCATTGACGCGTTGT
TTTCGCGACTCTATCTTCCTTGGCTCGACTATATTCCTGTTAACCATGAGTTTGAAGATC
TACTGAATAGCAGTTCTCTAGCTCTGGTCCTGCCATTCCACACAAGCAATCCACACAAGT
AACCTGTCTTGAAATAAATGTTTCTTCTCTTTCCCGTGATCAGTGCTCTGAATATCAAAT
CTGCACAGTAGCCTGTGGAATTTGCATGCTTTTCTTTGTTTCTGGGGACTAAAGTGTGGT
GCGTCCCTGGTAGTGGCTGGTGAATTCACTGCGGATCCTGAAACAACAGCACTCTCTTCC
TTTATCTGGCTCCTTGATTAGTGTTTAACAAACAAATAGTTGGACATATGGAGCCGACAG
GACATACCGCGCAGACGAAGCCGGGCCAGGTTTCTACTGGTAAACCCTCAGATGCCAAAC
CCCGTCTGGTATTGATGGGTCTCCGACGGAGCGGGAAATCCTCGATTGCCAGCGTCGTTT
TCCATAGATGCCTCCCCTACGAACGCTCTTTCTGGGNAGTCACTACCGCATCCAAAAAGA
TTCCATCCACTCGTTCATGGACTTNCAGGTCTGGGATTTC
>dbEST_Id: 50962157,User_Id: ZY080976,GenBank_Accn: EY424585
CGCGTCCGCTATTGTGCCTGCTCGAATCGCATATATCATGAAGAAGCTTATGTGTGACGA
AATGCCGAGTGATGGAAGCTATATGATACATGGTTGTTGCAGTTGATTCAAGAAATAATA
TGAAATACAAAGCATTGCCACGATGGNGAACACATACAACAATGGAAAAGAGAAAGCAGA
AAATCACACACAGGCCCAGTTTATGTGAACAGTTGCT
>dbEST_Id: 50962158,User_Id: ZY097817,GenBank_Accn: EY424586
AACATTTCCCTCGAACCACATACCTACCATATATTTCCTGCTTTGCCAGATTCACAATGG
CGAAGGCACGTACGAAGAAACGCACTCATGTCCGCGCCCAAAATGCCTCGGCCGCCGCCG
TCAAAGGCAGCGCCTCGTCCATGAGCAAAACTCCGAAGTCCATGGTTATCCGTATTGGCG
GTTCTCAAGTCGGTTCGAGTGTCAGTCAATTAGTAAAGGATGTTCGTCTGATGATGGAGC
CCGACACTGCTGTGCGACTGAAGGAGCGTAAATCAAACAGACTGAGGGATTACAACGTCA
TGGCAGGTCCTCTCGGTGTCACGCATCTTATGCTTTTTTCCAAGTCCGCTACAGGCAACA
CTAACATGCGTTTGGCGCTTACGCCGCGCGGCCCAACGCTCCACTTCAAAGTCGAGAACT
ACTCTCTGTGCCGAGACGTCGAGAAGGCATTAAAACGTCCACGCGGCGGTGGCCAGGACC
ACAAGACGCCACCCTTGCTGGTGATGAACAACTTCAACTCACCGAATGCAACTGAGGACG
GCAAAGTACCCAAGCGCCTCGAGACTCTCACAACCACTATCTTCCAATCACTTTTCCCGC
CG
>dbEST_Id: 50962159,User_Id: ZY029431,GenBank_Accn: EY424587
CTTTGACCTCATTTATCCCCGTTTCGCTCTTAAACACCATCATAATGTTCAAGAGCGGTC
TTGCCCGGACCTTCGGGAGGGCTGCTTTTGCCCGGCCTACCCCGGTCGCCCGTCGCGTTC
CCTCCAAGATCAATGCCTTCCCTTCCCTTGCCAGGTTGGCCAGCACTGAGGCCGGCGCTA
CCGGCAAGGTTCACCAGGTCATTGGTGCCGTCGTTGACGTGAAGTTCGAGGGTGAGAAGC
TCCCTGCCATTCTCAACGCCATTGAGACCGAGAACAATGGCCAGAAGCTCGTCCTTGAGG
TTTCTCAACACTTGGGTGAGAACGTCGTCCGTACTATTGCTATGGAGGGTACCGAGGGTT
TGACTCGTGGTGCCGCTGCTCGCGACACTGGTGCTCCCATCACCATCCCTGTCGGTCCTG
GCACCCTTGGCCGTATCCTCAACGTCACTGGTGACCCCGTCGACGAGCGTGGTCCCGTCA
AGGCCACCAAGTACGCCCCTATCCACGCCGAGGCTCCCGAGTTCGTTGAGCAGTCCACTG
AGGGTGAGATTCTTGTCACTGGTATCAAGGTCGTCGACCTTGCTTGCCCCCTACGCCCGT
GGGTGGTAAGATGGGTCTCTTCGGCGGTGCCGGCGTCGGTAAGACCGAGTTCATTCAGGA
GTTGATTAACAACATTGCCAAGGCTCACGGT
>dbEST_Id: 50962160,User_Id: ZY098067,GenBank_Accn: EY424588
AGCGGATGGTGGAGTTATCTAGCAAGCTGTTGTTTCTTTTCTTATTAGTAATTGGCTACT
GTTCGGTGGAAGGGAAAGCCAGAATTTGGATTGTTGCTCAGCTTAGAAAGATCTAAGGGT
CTGGTATCTGGTGGTCTATCTACACTGTGTTACTCAGTACATAAACTCAAAAAAAGAAAA
ACAAGAAAGCTCCGCTCTTACC
>dbEST_Id: 50962161,User_Id: ZY140893,GenBank_Accn: EY424589
GCTTGGGTCTTCCCCAGTCTTTTTCCCCGCCTTGGCCTTCCCCATTGGTCTCAACCATAC
CTAATTGACTCGGTCCCCATTTGCCTAAATCCCATCCCGACATATTCCCATGTCGGGAAG
CCCAACGGGTGCGGTTCCTCCGGTCGTCATAGTTTTTTTTCTTTTCTTCCATACACAAAA
AGGTCCCTGATCCCAAGTCTGGATGCACCTTCGACGACATTCTCCTCTCTCCTCCCTTTC
CTCCTCCTTACTTCTTTACCTTGCTTCTCCTCCTTCTTCCTACCCCCTTCTTCTATCCTT
CCCTTCCGCCTCTTCCTGCTGCATTTCGGAGTAGTGTCCTAAAACCGGCAAGCCGAAAGC
TCCTAATGTGCTGGGCATGATTTAGTTGAAAAAAAAAGTCAAATACTTCTCATCTCCCAT
ACCCCACGGGGTCTTTTTGTTCTCAGAGACAACTTGAGGAACCGACAACCCCCAACTACC
ATCAGCTATGGCGGACATCTCTAAG
>dbEST_Id: 50962162,User_Id: ZY006823,GenBank_Accn: EY424590
CTCTTCTTCCATTCATTCAACTCTTCTCCTTACTGACATCTGTTTTGCTCAGTACCTCTA
CGCGATCAGCCGTAGTATCTGAGCAAGCTTCTCTACAGAATCTTTCTAGTATCTTACAAA
GAACTACAAAGTTCGCACCACCTTCAAAATGGGTAAGGAAGACAAGCAGCACATCAACAT
CGTCGTTATCGGCCACGTCGATTCCGGCAAGTCCACCACCACTGGTCACTTGATCTACAA
GTGTGGTGGTATCGACCAGCGTACCATCGAGAAGTTCGAGAAGGAAGCCGCTGAGCTCGG
TAAGGGTTCCTTCAAGTACGCCTGGGTTCTTGACAAGCTCAAGTCCGAGCGTGAGCGTGG
TATCACCATCGATATCGCCCTCTGGAAGTTCCAGACCTCCAAGT
>dbEST_Id: 50962163,User_Id: ZY097889,GenBank_Accn: EY424591
CGAGGTACAAATGGCGAGGCATCTATGCAACACGTCAGGGTGAAACCCCCACACATGATG
GATTACGACTATCCCTCTTCCATTCTGGGCATCAGTATCCCAGTGGATGGGCAATATATG
ACGCCGAAGGATACAGAAATGGAGAATGCGGACCCCTCAAGGGATGCGCCGCTTCAACCA
CAGTACCAACAGATGAACCAAGCGACGGCGCTTCCAGACAAATCCAATCCTTCGAATAGC
CTCGATGCGCTACTTCAACCTGCACATCATAATCCACCCACACCTGACTCATCGGTATCG
AACACAGTAATGTCCGGTATGAACCCTATCACTGATCATTCTATATCTTCCACAAACATG
ATGGACCTTAACGCCGGAACTTCGGGTAGCCCCGAGCGCCAAATCTCAACTAGCGATCTA
GATTCTATCTTCAAAGATCTCGCATATCTCGATACCACTGAATGGGCCACCAGTCGCGAA
GCAGGCTTGAAAGATTTTGGCTTCCTCGATGACTCTACCTTTCAGGCCTTCTGTCATGAT
CCGGATCGTCTTGCGGGCTCTCAACCTCTAGTTC
>dbEST_Id: 50962164,User_Id: ZY092524,GenBank_Accn: EY424592
GGAGTAGTATACTAAAGAGTGGGATGAGCATCGAGCACAACATGGGATCCTTCCAGAAAT
CTTACCGCTATCCAGCCAACCCAAGGGACGTCTTTGATCATCCTGTCGACTGAGAGGACA
TAACCACCAAAGACTATGCAGAACAGTACAGATACGCCACAGTACCGCAAAGCAACTTCA
AAATTAGAAGATGCAGCGGCGAACAATCGGAACTGAGCCGTTAAACAGATGGTACATAGA
TAGATGAATAAGAAATCAATCCAAAAAGC
>dbEST_Id: 50962165,User_Id: ZY088006,GenBank_Accn: EY424593
CTGATCCTCGCGATGAATTACTCCCACAAGAATATTATTAGGTTCGGCCAAGCTTGCGGT
GAACCGGATCGTCAATTTAGAGAATGCAATGTAGATCATGGATTGATTCTGGTCTAGATC
AATCGATCACTGCCGTATCGGCTATTTGAGTTTTCAATAGCAGTGCTTTCTTTTCTCAAC
CTCCCCTTGGAACAATTCATTCTCTTCATTCACCCATCTTGTCCCTTACTCGCAGTTTCA
TGCATGGGATCAGAGTCAGTCGCTCGATACTTACCACGCGGGCTCCGGACGACGAGCTGT
TCCAGCCAAAGAACGGCAGCTTCAGCTCCGTGGAGAAATATATCATAGCAGTGTTTGTCG
CCATCGCCTGGTACAATGCTGCTGAGCTGATCGTCCTCTGTTTATCGACGTTCAAGGTCT
ACCGGGGATGGTACTTCTGGAGCCTGCTCATCGCGTCGCTCAGTCTCTTCCCAATATGCC
TGGGCTACATATTCTACATTTTTAACCCCGGGATATCGTATTATCTCTCGATCTCGCTGA
TCATTGTGAGCTGGTCCTGTATGGTAACAGGCCATTCTCTCATTCTATGGTCGCGATTAC
ACCTTATCATCCGGTCACCCAGAGTGCTCCACCTAACGCTTGCAATTATCATCGTTGACG
CAATCATATTCCATGTCTCCACGGCAGTCCTCCTAT
>dbEST_Id: 50962166,User_Id: ZY098123,GenBank_Accn: EY424594
ACGAGATATCTTTCGTCTGTGAATTTCAACGTTGATCCATTTGCCATCTCCTCTAGCTTA
CGGAGTACCATACATCCAATCGTACTACTGGACTAGTTCTCTCACGGGACTCAAGCGCTC
ACTCTCCCTCAAGCCCCCAATTCAGGAGATCCTACAGCAATGTTTCGACCAATGCTGTGA
ACTCTCATTTCCACCATTGACTGCGTGTGTCGCTGTCACCTGCTTAGTGGTTGCTATAGT
TATTGTTACTTGATTCATCGCGATCTTGTCTTCGTCATTCATTTTTAACTCAAGTTCCTC
GACGGGTTGTCTATCGCTAGGCAACTCTGCCCCTCCGCCATGCTTCTCAAACCCGCAACT
CCCCTCACCATCCTGCTCCTGATCGCTTTTGTTCTCTTGCTCTTATCCGTTATCTCCACC
CCCATCGTCAAAGGAATCCCGTTGGCAACGTTTGAAAATGTCGACTATGGAGTTTTTGGC
TATTGTAAAGCTGGTCAATGCACCAATATTCATCTCGGCTACACTAATGATGACCTCTCG
GACACTGGCGATGA
>dbEST_Id: 50962167,User_Id: ZY086768,GenBank_Accn: EY424595
TGAATATGGCATGACTTTTGGATCCAAGGAACCTACTGGCATTATGGGTGGATAAACCAA
CAAAGCAAAACTACGAGCTTATACAGTTTAAAGAGAAATAAAAATAGTATGAATCTCATG

>dbEST_Id: 50962168,User_Id: ZY087778,GenBank_Accn: EY424596
GGGTTATCTGCATCTTCAGCCAGGCCAGAAGCAGTACGTCTCGGTCCTACTACTGGATTC
TCACTGGGACACGGGCTCCCAGACCATCACTGGTCACGCTGCCCTAGGGTCAGGCGGGGA
TGATGTGAAAATGGCCATATTTGGATCCCATAGCCTTCACAGCTATCCCTCCAGTCTAGA
GGAAGTCGTAGATGCCTTCTCGGATTGCACCCGGACGGACACGGACTTCGTTGCCAACGA
C
>dbEST_Id: 50962169,User_Id: ZY082997,GenBank_Accn: EY424597
CTCATTATGTTTTCTCGAAACCCTTCTTTCACCAATTGTTTTTCCTTTCTATTCAAGTAT
AAATCATACCATGCCATTCGCTATTGTTTCGCATACCCCTCGACATTTTTTCCATGTATG
TTTTATCCTTTCTTGATCTTTTTGTTCCTTTGTATGCATAAAGTATCTACCTCCCATTTT
GTGTTGCTTATTGGTTTGCGCGCTTTCGCAATGTCCTCTTCCCAGCGACCCGAGTGGAAT
CGATTGTATAGCTCTTTCAGTTTTGGATGAGCCGATAGCTTATATGTAGAGATGTGTTCG
CGATTTATGACAACTTATGTATAACTC
>dbEST_Id: 50962170,User_Id: ZY030280,GenBank_Accn: EY424598
CTCCCCTCCAGCCTCTCCATCTGTACCACGATTATTTGTGGCAGGCTCTGGTATTGTTCC
ATCCCCTGAACTCGGAACTGGCGACTGGAGCTGGAAAGAGGGAGCAGAGCGGCGCAAAAA
AGCATCTCGCATCCGAGCCCCATGGTCCAGTACCCTCGGTGACCGTACCAACTCATACTC
TGAACCTTCCACGCCTACCACTCCCACACCGAACGCGTCAACTTCACCTCGCTTTCCACC
CGATGGTGGTATTGGTCTTGTTGTTCACGCGCTGTGGCCGTGGTATCCTGAGAATGGTGT
CAAAGACGAGCTGATGTTTCCACGTGGCGCGGAAATTACTGAGGCGGAAAATATCAATGA
TGATTGGTATTGGGGGTGTTATGCTGGATCTACTGGGCTGTTCCCGGGAACACATGTCTT
TGTTGTTGGAGAGATCGCCTAATCCCTTTTTACAGCGTTTAACTACCTTTATGGAAAGCC
ATGACGACTTACGATTGATGTATAAATAGATGATGACGTT
>dbEST_Id: 50962171,User_Id: ZY029316,GenBank_Accn: EY424599
ATTTAAAGTCGCGAGCGACGAAACACACTCTCTTACTCTTTCCATTCTACTCAGCTGAGA
CCGGTCTGGACTGGTCGGATTAACGTTCATTTTGAAAATGTTTTTGCAGTCTGTCTTAGC
GCTGTCCCTGGCGCTGCCCTCTCTTTCGACCGCTGCACGACTCTTTGCAACCCACTACGA
TGGCAACGTATACTCTCTCAACTTGGAGGAGAAGGGCGATAAATTCTCGCTCACGAAGAC
CCACAATTTGACCACATGCGGCGGTGCCGGCTCGACGAGTGCGCTGACAGTAGACTCTGC
CCGCGGGCTCGTATGGTGCGTTGGGGAAGGCACTCCCGGTGCATTAACCGCCTTGAAGGT
CTGGAAAGACGGGAAGATGTTCGAGGAAGTCGTGACGGTAGAGACACCTCCTGGCGGAGT
GGACAGTGTCACATACGGGATAGATAAACAGTTCCTCGCGATAGCGCATTATGGCAACTC
CTCCATCTCACTCTTCAACATCCCCTTTGCGGACAAGCAGCAAGTGAAGCCCTTCGACGT
GGTGAAGTTGCCCCCGCCCAAAAATGTCACCGAAAAACAGCCCAAGTCGCAACCCCATCA
AGTCCTTCTCGACCCCACCGAATCGTTCATCCTGTCGCCTGATCTGGGATCCGATGTGAT
GCACGTGTTTGCGATTGACCACAAGTCGGGTAAACTAAACAAGTGCGGGTCCAACTCGAC
GATCTACTATGATAAAGGAACCGGGCCACATCATGGAGCGTTTGTGACCTCNAGTGAATG
CCACCACTCTCGTGCGGACACGAGTCCGCATACGGAGCGGCTGATGGGGCGCCATGGGAC
AAAGACGACATTGCATACTGTGGAAGAACTCCGCGGTCATGTGTGTTCTGTCGACGCGTC
ATATGTCGACNAAGGGTGGCCCGATGGTCATGCCGTTGACATGCTTTCGCCCTTANCCCG
NGCTCAACTTTCCCCTCTATGCAACCACATTCGGTGAAATCCGGTCAGCGGTACCGACCC
TTCGTCTCTCTGTTCGCCAGGATGGGAATTCCATGGAAAGGATTCTCTGGTGGACTTTAA
AGCAGGACAGAAGACCGTGGACGACGGGGACCCTGTTTTC
>dbEST_Id: 50962172,User_Id: ZY092902,GenBank_Accn: EY424600
ACCTACCGCTCCTAAACAAACCTCCAAAATGGGTTCCTTCCACCACACTGCCCGCAACTG
GCGCATCAAAGTCGACAACGGCGTCACCTTGTTCCGCGTGGAGGTCAAAGATCTCCATGG
CAACTGGGTTGAAACGGACAATCCGTTTGGATGATCACATTGGCAACACTGATGGTAATC
CACCATACTCCTCCCCAGTGCCTAGATATACACACAATACATAGATGGCTCACACAAAGG
ATGCACAGGCTGGTTCATCTGGGGCGGAAAAGAACTTCACCCAATCCGCCAGGGATATCC
CGCTTGGAGGATACTGAGTNGGGTCCCCAAGCTGGGTCGCCCGTGATGCGCTCGAACGAC
GGTGGCGACCGTGGTTTTACGGGGAATGTTGTTGGCGATAAGATCGAGAACANGAACGGA
GAGCTTCACTTCACCGGTCCTTGATTGATGTGGCAGGGCTGTCATCGATCCATGAAGAAA
ATTTGATTCNTGTGAAATGTATATCTTGAAATACATATNGATAACCCTTTTTTTTTC
>dbEST_Id: 50962173,User_Id: ZY007757,GenBank_Accn: EY424601
AAAAGAGAACGATAAGTTCTGATAATCAATCCCGATAAGAAGATCTGGCGCTAGTCCGGA
CTAGTCGAGAGTCTAAATCAAATAGCTTGCGGAAGTCAAACCCTCCAACTCCAACCTCTT
TTGTACTTCACCACACACCCACCTTCTACTGACGCTGGTGCAGCGATGGGTGATGACCAG
TCATTAAGGTCGACAGTGGCTGAAAATGACATTTCAGCAAAATGAACCCTCGGCCGTTCC
GGCGCAATCCTCTCTATCCTTCACTCAGGGATTTCTTCTCGGACAGCTCTCCGTTGTACT
ACTGATCGGTGCCTTCATCAAGTTCTTCATATTCGGCGAAGCTCCTCCACCGCCGTCCCG
CGGCCTTTCTCACCGCGCCTCAACCCACAGACGCTCCAATTCGATCTACACCATCAACCC
CAATGAGGGAACCTCTAGATCACTGAGGGAAAAACCCTCTACGTCCAACGTTCTTCGTCC
GGTGCCGTCGTCCGCTACCAACACTCGATCCATTCTTCGGAAAACCTACTAC
>dbEST_Id: 50962174,User_Id: ZY088198,GenBank_Accn: EY424602
CGGCATTCCCCAACAGGTTCCTTGCGGAAGAGGCTTTCTCATATACCCTTGATATCCGAC
CTTTGCCAAGCTGAACTCCATCAGGATTAATCCGCGGATTGATTTGCAAGCCACATTAGC
AAGGACAGTTCCGGGTCATAGACAGATGATTTTCGCCTATGGAGCTTTGTTCCCCAACAT
TGCGCTGAGCCGGAATCGCCCAATTTCTCGACAATGGGGACTGCGCGCACGTGTGAATTA
TCGGATCATTCCAAACCATTGACTTTGCTCAGACGACGGTCTCAGTAGCTGGAGAGGGGC
TGGGCTTTCCATTGCCCTGAGGACTTGGCTGGGGCGTTCCAGTGGTGCCTGGCGCCGTGC
GTGGGAACAGCTCAGCGAGCTTCTTATACATTTCGTTCATGGACGGCATGTGTGGGGGCG
GCGTCATGATACTTGGTGCTGTAGGAGGCACTCCTCCAGATTTCTTGGCGCGGTCGGCGA
TAGTTGCCAGGTATGCCAGATTGGCCTGCAGTCGGCGCATACAATCGATGTATTCCTGAC
TGGGCTTCTGGGTTGGCCCCTTTGCGGTGTCGGGGTTCTGATCCGACGGCGGGTTTGAGT
CCTGCGGCTGAGCTGGAGGACCACCGGCCTTGCCTGCTGCCTGCAATTCACGACCTCTTG
NCAACACATTGAATTGATATCGAGCAGAACAGTGACACGAGCCTTCTCTCGGGCCGTTGC
GGGCGATGGAGTCACGGGGGCGCA
>dbEST_Id: 50962175,User_Id: ZY008440,GenBank_Accn: EY424603
CAAAGCGACTATTTTCTGGGGATCAGGTATACACTTTGATAATCACATTTGCCCATCATG
GCCGAAACTCCCGAGCTTGAGCCTCACAATGCCTTCGATACTATCCTGACCCTAGACTTT
GGGTCTCAGTACACACATCTGATCACCCGTCGCCTCCGTGAGCTCAATGTCTACTCGGAG
ATGCTTCCTTGCACCCAGAAACTGGCCGATCTCAAGTTCAAGCCCGCTGGTGTTATCTTA
TCCGGAGGACCCTACTCGGTGTACGAGGAGGGTGCTCCTCACGTCGACCCTGCCTACTTT
GACCTAGGCGTGCCTATCCTCGGTATCTGCTACGGCTTGCAAGAGATTGCTTACCGCCTG
GACAGCACCAATGTCATTGCTGGCACGTCGAGGGAGTACGGCCTTGCGCAGCTCAAGGCC
AAGAAGGTCGGCGGCCACGTCGACCACCTCTTTGATGGACTGGAAGACGAATTCAACGTC
TGGATGTCCCACGGTGACAAGCTGGGCAAGCTCCCCGAAGGTTTCCACACGATTGCCACT
ACTCCCAACTCAAAGTACGCTGGTATTGCCCACGAGACCAAGCCCATCTATGGTCTCCCA
CTGCACCCCGAAGTGACCCACACCCAGAACGGTACCAAGGCTCCTGAAGAACTTCGCCGT
CAACATCTGTGGCTGCAAACAGAACTGGACCATTGGCTCGCCTTCGTCGACCAGGAAGAT
TGCCAATAATCCCTCAAGGCTGGGTTGGGCGCCAACCGGCCAAGGTTTCTTGGGCGCCTG
TTCAGTGGGTGGGGGTCGATATCCCATGTGTTGCTTGCTAAGCCTATTGGAGG
>dbEST_Id: 50962176,User_Id: ZY140694,GenBank_Accn: EY424604
TCTCAATCAGTAATTCAAGCTGTCAGATCATGGTTTTGAGGCCTTCTAGCCTAACAATGC
GGTCGTAGAGATTGCATCCATGCGGGTCTGCACGAGTCACAGGTCTGGCTGCCAAAGAGC
GACGTCATGCAAAGGTCCCTTGCATTCATCCATCTAGGGTGTCACAAACTCGCGCATCTC
GGGCAATACGTGGCGTAGACCTGTAGGGACGCGGTGGCTACACTCTCCAGAGCAGCGCTA
AGTTGTACGGCCATAATCACGATAGTCCTGCCTATGGCGGCCTTGACGGACCTAGTTGAG
TTAAGAAAGGCTTGGATAAACGCAAAGCCAGTTTGGGACGCCATGGCCTTCATCAATATC
GCCAATATAGAAGGCAACTGTGACGATCATACCAAGCCGGTGGAGCCATTAGGAATCAAG
GTCCACATCATGCCCAAGGGAAGGCTTCGGGAAGCGCCACAAATTTCCTCTGCTGCTTTA
CGTCAGTATAACTCCACTTCAGTATAGCTATGTCGGGAAGCAAGTTTCA
>dbEST_Id: 50962177,User_Id: ZY081403,GenBank_Accn: EY424605
CTTTCTCCCCACTTCGCCATATTCTTGACCTTTTTGTCAACACAACCCCCCCAGACTGTT
ACTGCTGGATCCAGTGACTACTTTTTCTACTAGATCAATAATTCGGAATCAAAACATTTT
TCTCTAGAAATCCAAAATTACCTAGCAAAAGATGAGTTCCAGCAAGGATGCAATCCCCGC
CAGCAGCAAAGGCTCCTGGTCAAGTTTCCTCAAGTCTATCGCCTCTTTCAACGGCGACCT
ATCTTCCTTGACCGCTCCACCTTTTATCCTTTCCTCCACTTCCCTGACCGAGTACTCCGC
CTACTGGGCTGAGCATCCGAACCTTTTCGTGGCCCCAGCTACAGAAGCGGACCCCGA
>dbEST_Id: 50962178,User_Id: ZY029648,GenBank_Accn: EY424606
GATGGACCCAACTTTTGGGCTTGCCCCCTCTTCGATCCCTGCCGCCCCGGCCAGTCCTTT
CCAAGTCTCGTCACCTCCAGATGTCTACCAACCTCCCATACACACCTCACCGCCTGTCCC
TATGGCATCTCCGCCACCTCCTCGGATGTCAGCACCTCCGCCGATGAGCTCTTTACCAAG
CCGCTCGTCGGACGGGCCACAGATTCGGTTGAATCCGCTGGTTATGAAGCCTAATCTAAG
CCATTCTCTCCCAGTCACGACGCCATTTAAAAACTCTCCCTATAATCAAGCACATTTTCA
GAACCAAGACTTTGAACCAATTCATTGGGAACCTAGTGAATCTCGCAAATGATCCTCGAG
TATATTCCCAACTCTGATACACAAATACCCCAAATTCAGGTCGCCACGGAGCATCACGTC
CAAATCTTTCTCTCCTATGATTCGCGTTCAATGACCCCACACTACGCT
>dbEST_Id: 50962179,User_Id: ZY141334,GenBank_Accn: EY424607
GTTGCCCCTGGGCAACACAATCTGGGAATATTTGTCAGAATCGCCCCGAGAGATAACGAG
GAGTATCAGCTGACCCACCCTGCTGCCCATCTGGGTGGCCTGTTGAGGGGTGCACTGGCC
ATAACCGTATCAGATACGTGCTACGTAACTTGCCCCAAAACACGCATCAAAGTGATTCTA
CAATACCTGGAAGATGGCTGGATTGGCCGAGCTCAAAACAGGGTTGAAGGAGTGGTCTTT
CGATATGATCCCGACATGGACACCACGACAAAAATTAAAGATGTGCCAGAGAGCGATATT
CTTGCCAAAATTAGCGGGTCATGGCACGGGCAAGTCTACTTCACCTTGGCTGGGACAGGT
GAGCCTCAGCTTCTAATCGATATCGCCCCTCTTTTCCCAGCCACCAAGAGTGTGCCTCCT
GAGGGGAGTCAATTGTCCAATGAGTCTCGCAAATTTTGGTCCAGCGTTACCGAGGCGATA
GTAGATAAAAAGTATAGCCAGGCCACCAGGTGCAAACAAAATATTGAAGAGAGGCAGCGG
CAAAGGGCTGCTGAGAGACAGGCAAAGAATGAGACATGGCAACCTCGGTTCTTCACGGAC
GCTGTTACTCCCTTGG
>dbEST_Id: 50962180,User_Id: ZY092895,GenBank_Accn: EY424608
CAACCTCGTTCTCGCCAGTCCATACACTCAGCTCGCCGTCGCGACAAGCCTTCAAGATGC
CGAGCCACAAGAGTTTCCGCACCAAGCAGAAGCTTGCCAAAGCTCAGAGACAGAACCGTC
CTATCCCCCAGTGGATTCGTCTCAGGACCGGTAACACCATCAGATACAACGCCAAGCGGA
GGCACTGGCGCAAGACCCGTCTCGGTATTTTTTTTGGAATTCCTCCTTCAACCGGGATGA
TTATCCCCGATTGTTTCGCTCATCTGTGATACCGAAAACGTTGATCGCGGATGATTAATC
TGCATCCTGGATCCGGGCGGCTTCAAGTGTTTCTCTTGGCCGACGTTTGAGCTAGGGTCG
GAATCTCTGGTCAATATGTCCGACTCCGGATAGCCGCGTGTCAACCCCACTGATGAATTA
AGGGAACAATGATCGAATTCGGGAAAAGGGGGAAGAGGGGCCTGATAGGGACCACCCCTC
CGCGGAATAATGGCGCCAGAAGTCTGAGATCACCATCACACTTTTCACGTCTGGCCTCCG
TGGACAGCTACACACCAGATAACTGGCGTGGACTGCGCCCAGAAAACGCACGCAAAGGGG
GGCAGCCGACTCCTCCGACCAGAGCACAGCATTCCCACGATGCGAAAAAGGAGAACGCCC
AGGAAAGGGGACAGAACATAGACCACTCAGACGCCCAGGAGGCTCCAAGAACTTGACTCC
CGCAAACAGTCGGACAGCAGAGCGCAACTCCCATGGAGCACGCATGGATCGTGACAAATG
CAGCGAGAGACGAACGCGTATGCACCGAAGAGGGAGAGCAATGCTGAATCTCAAAGCATA
GATCACGGCGTGAATGTACAGTAGAGTACGGCTGTTCGTATGTGAGTCTGCAGTAACCAG

>dbEST_Id: 50962181,User_Id: ZY029895,GenBank_Accn: EY424609
ATTAACGCCACTGCGCTCGAACGAGCTATACCCGACTTTCAATCGGGCCTGACAATTTCT
TCGCTCTAAATTATCCTTTCAACTCGAGTTGTTTTACTTGTGTTTGTCAAGATGGACGTC
GACTTATAAACCATCCATCTTGTCGTTCTTTCTCGATCGCAACGCTTTCCATTCTCCCGC
AATTAAGCGTTTCAGTTTTGTGCATTTTTCAGCTATCTTGCCTCTTCAGCCCTCACCTAT
CTAGGTGAAATTACCCGTCATACAACATCCTTAACGAGGATCTTGCATCATCTCGACCCG
TCATGGCGCCCAACCTTTTCCTCTGCCTCCGAACTGTCTTCTGCCCCACGTACTGGTTTC
AACGTGGAGAGCGCATCCAGGGTTCCATCCATAAAGCAGAACACTGGGAATCTCCTGTCC
CAGGCATCTACAAATACATTCCCGGTCGTGGGTGGCACCTTGTCTACAAGGATGGCAATG
AGTACGA
>dbEST_Id: 50962182,User_Id: ZY029775,GenBank_Accn: EY424610
GTCCGATCAATTCCGGAAGACCCAGCAACTGTGGCACTGGTGGCCAAGCTGACATCCAGC
CTGAAATCCAAGTTGGAGAAACCCATTGGCTACACGGTTCGGCCGCTGGACGCCCGGTTC
TCCACCGTCCGCCAGAGAGAGTCAAACTTAGGGAACTTTGTGTGCGACCTTATGCGATTC
TACTATGCGGCTGATTGTGCCATGATGGCTGGTGGTACCATCCGCGGGGACCAAATTTAT
CCGCCGGGCATTTTACGACTGAAAGATATCTTGAACTGTTTTCCTTTCGAAGATCCGATT
GTCTTGCTCCGGGCTCAAGGGCGAGCTCTGATGGATGCCCTCGAGAACGGTGTAAGCCAA
TTGCCCGCCCTGGAGGGTCGGTTTCCACAGGTGTCAAATATTACGTTCAGTTATAATGCA
TCCGCTCCGCCCGGCTCGCGCATCAACTGGGCGAAGATCGGAGGGCACCCGATCGAGTAC
GACCGGACGTACTCCCTTGCCACACGAGGATACATGGGCCGCGGAAAGGACGGCTTCGCG
TCGTTGCTGGTGCAGTCTGCTGGCGGCGAGGTAGAGGAGGTTGTCGACGAGGAAAGCGGA
ATCTTGGTCAGCACCCTCCTTCGTCAGTATTTTCTGAGTTTGAAGGTGATGGGCAGGTGG
CAGCGCTGGAGTAAGAGCTTGGCACGTCACTGGGACACCGTGCACCAGAACCTCCATTGC
AATGGCTGGTTGAAGCCAGCATCTGGCCAAACCTCCCCGGTAACCGAGAAGGCTCCGGTA
CGGCCCCAGCGACCGACCCCTCCACGGAGCAAACAGTACTATCAATACGGCCGCTTCACG
GAGATTGACACGGAAGAGAGTCCGGAGAAAGAGGCCCAGAGCCATGAGGACATGGATTCA
GATTCTGACTCGGATCCAGAAATTTTGACTTCTCCGCAACCTACCACGAACTATGTGACC
CTGCCCGCACAGTCCGCCGCAGAGGAAGAGCGTCGACTTCGACTAGCCCGACGCGTCGTG
CGCAAATGGATGCAGAAAGCTGGATTTCAGCCGACCACGTTGAACGGCACCGACGATGCT
GGTTTTACCCCGACTTGGACTCCGGGTATCTCCCCGCGTCTTGAAGGGCGCATTGTGATA
GAGGACACACGGTAGATTCATGATAGATCACGAGTTATAGAAGATTTTCGGTATGATTTA
TGATAGAACATGTTTCGGGTATCATGTCTCATATATGGAGCGTTTTGTCGCGCAATGAAT
GTTATCATTTTGG
>dbEST_Id: 50962183,User_Id: ZY111069,GenBank_Accn: EY424611
GCCGAAGAAGGGCAGCGCCCACTCTCTTCTTACTCTGATCTCACATTTGTCTCCTTCTTT
CACCACCTCCTTCGAAGCGCTGCAGGAGGCCAACAACAAGAAGGACCTTTTGACTACTTT
CCCCTTCCAGAATGCTATCCCCAACAGCCCATGGCTCGTTGCTCCTCCTTCGTCCAGTGT
GAATGCCCATCAGCCTGATATCACTCGGTCACAAGAGAACTATTTGATCTCTGGTGTCGA
CAACGCGGAAACCTTGCGAGACTGGAATGAGGAGTTCCAGACCACGCGGGAGTTGCCTCG
TGACACCGTTCAGGACCGTGTGTTCCGAGAACGTTTGACCTCCAAGCTATTCGCGGATTA
TAACGAGGCCGCGGCTCGCGGTGCCGTTTTGGTCGCCAAGGGCGAGGTCGCTCCCCTCAA
CCCCACTGAGGATCGCGATGCTCAGATCTTTGTGTACAACAATATCTTCTATTCCTTCGG
CGCTGATGGTGTCGGCACTTTCGCTTCCGAGGGCGGCGACGAAGCTGCTCGCGTAGCCGT
CGGTAAAGACGT
>dbEST_Id: 50962184,User_Id: ZY088095,GenBank_Accn: EY424612
TACACTCTTGACTAGTCATGGCGCCCGAACGGTGGGACGATGAGGAGGACAGTGTCTCCC
CTCCTCCTGTGGCTCCTCGTCGCAGATTCGACGATGAAGAAGAAGATGAGGTCCTCGACT
CCTGGGACGCCGCTGAAGACTCCGAAGTAGAGCGGGAAAAGGCAGCCAAAGCGGCCGAAG
CCAAGGCTAAGGCCGACGCCGAAGCTGCCGCAAAGAAGAAGAGCAAGTCGCAGCGTATAC
AGGAACACAAGGAGGAGCGCAAAAAGAAGGCCGAAGAGGAGGATTCCGACAGCGAGGAGG
AGGACGATGCCGACAAGAGAGCCCGTCTGCGCCGCGCCCAGAAGGATGCCGATCTCAAGC
ACGCTGAAGATCTGTTCGGTGATATCGACCTCAACCGGAACCGCGGCGCCCCCAAGGCTA
TCGTTATTAGTGACTCGGCCGACCCGACGCAGGCCGTCGATCTTTCTGCCATGCCTTTAT
TCAAGCCTACCACTAAGGAGCAGTTCGCTCGTTTGACTTCCACCCTTATCCCGCTCCTGA
CTCCCCATTCGAAGAAGCCTCACTATTCCCTGTGGGCGCAGGAGTTTGCTAAGCAGCTTG
TTAAGGAGCTGAACAGCGCAGATGTCAAGAAGATCGCTAGTGCTATGACTACTATGAGCA
ACGAGAAGATGAGAGAGGAGCGCGCCGCTGACAAGGGCAGCAAGAAGAGCAAGGCGGCCA
AGACGAAGGTGTCACTGGTTACTTCCAGAGATAACAAGCTTGATGCTGATTATGACAAAG
GTGATGATGGATTGGGTGATGACGATTTCATGTGATTGATCATTTCATCTCATTTCTTTA
TTGCTTCTTTTTGTGCCCCCATAGTCGCCAGTCCCCTGTCAGTATGACATGATTCCTGCC
AACTCTTGTATATCCGCCCTTAAAGAGTTCCTTCGCATCCTTTCTCTTCTTTCTCTTCCT
TGCCTCCTCGCTTCTGGTAGTATATATTAATACGATAGAGACGTGTTTTACTTGCC
>dbEST_Id: 50962185,User_Id: ZY097769,GenBank_Accn: EY424613
AACGGCTTCTACTGCCATTGACCCTTTATTCCAACCTCTGCACTACAGGACAGTGACGGC
ACCCTTTGGTGAGCCTCGTGCTTCCGAGGGCAGATCCAAAACGTCTCAATCCGGCGGCGA
GGCGACTCTGTTGGTTCGTCTGTGACGGTGGTGGAGTACGCTTCTGCATGAGACTGGAGT
TCGAGATTTCCAAAACCACTTGGAATCTCTTCTGACACTGGCACGAACCACTCAGCGTGA
CTCTCCGAAATTCCTGGCCCGAAAATTTCTCCCAGCCACCGACCTTTGATCACACGGTTT
CCTGGATTCAGTTTTTTTCCTTTCTTTTTTTCCTCCTGGCTGTTCTTGGGAGAGAGCTCT
TGTAGAAAACTTCTCCCATGACTGGATGTAGATCAGTTGACGTTGTGTGAAATATGGGAT
GTGATGATCTGATAACCATACGCAGCACGTCGGTCACATCAATAGGGTTCCCTGACAGTG
TGATTTTCCATGCATCCCCCAATGGGAAT
>dbEST_Id: 50962186,User_Id: ZY087238,GenBank_Accn: EY424614
AAAACACCTAAGAACAACATGGTCCAAGGCTCCCTAAAGAAGAAAGCCGGTACGGGCCCG
AAACGGCCGCGTGCTCTGGGCCCAAAGCCGGGTCCGAGGCAGATTGCTCCTAAGAAACAG
TCGTTGATTAAGCAGCAGAAGATGACGAAGAAACTTACGGCTGGGTTGATCTCGAAGACG
GAGCGGAATCTTGCGCAGAAGGCGGGACATTTGGAGTTGCTTGCTGGGGGGAAGAAGGAT
AAGAAGAAAGAGAATGGGAATAAGGGTGGGAAATAAATGTTTTGAACGTGGTGTGGTGGA
TTCTTTCGCAATTCCTAGGCATGTTATTCTTGGACTTGAGATGGGCTTGTCAGATTTGAT
ATGACAATGGTTGGGTGCGGTTTGTTCGAGTATACTATAGCGATACGAGTAATGATATTA
TAGATACCCTGTTG
>dbEST_Id: 50962187,User_Id: ZY082549,GenBank_Accn: EY424615
GACTGGCAAATGCAGGCAGAATATTACCATTGAAGAGATATGGTCGCATTATCATTTTCC
CTCGCCCCCGAGGCGCTGTACCAGCTGCACGATGCACTGACGTGCCTTGCCAAGTTCTAT
GAGACTGTAGCCATCGAGGCCGAGTTCGACCTGCTTCGTCTGAGTGTACTGAACTCTACC
AAAACGGCATACGCCGCCTTTGTCTTCGAGTCGGACACCTTCTTTGAGTCCTACTCCTTT
GATATGCCACGGGGCAGCAGAGCATCTAGGACTGGCCGCCCCGATAGATTCTGCTGTCAA
CTGTACATTAAGGCATTGCTTTCGGTCTTCAAGGGGAGAACTAGAGACAAGGATACCGCA
GTTGAACGTTGCGAAGTTGAGTTGCATGAACACCCGGATCAAACTGAATGTAGACTTGCC
ATTAAGATGTTTTGTGGACTTGGGGTCATCAAGTCCTATAAGCTCACTTATGAACCAACT
ACGGTTAACCATGCCGTCTTTGACAGGACAAAAACGACAAATCAATGGAGCATAGAGCCC
AGATTCCTGAGAGAGATAACAGATCATTTCAGTCCTTCCGCAGAGCAGTTGGACATTTAC
TCTGAAAAACGCAAGGGCTGTTTTCACTAGCTTTACTACGAAGATCACTGATGGAAAAGA
AATTCNTTAGAGCCGGTACATACATCAGTGGCCATCGACAAAAAGGACTTTTGATATTTC
CTAGCAGAAGGACATCTCCACATTGCTATCACCTTGGAAGACTTCAAGGCGGTGATAGCG
CATGCTGAGTCTGCACATTCAA
>dbEST_Id: 50962188,User_Id: ZY008344,GenBank_Accn: EY424616
CTCAATTGTCTCTGTGGTACTAGAATAACCCTCTGCATATACAATCCAACATGCCTATCC
CCGTCCCCTCCGCCAACTCCCTGACCGACCTCCTCAGCCTCAAGGGCAAGGTCGTCGTCG
TAACGGGCGCCTCCGGCCCCCGCGGCATGGGAATCGAAGCCGCCCGCGGCTGCGCCGAAA
TGGGCGCCAACATCGCCCTCACCTATGCCTCGCGTCCTCAAGGCGGCGAAAAGAACGCAG
AAGAACTCAAGAAAACCTACGGCGTCGAAGCCAAGGCCTACAAATGCGACATCGGCAACA
TGGAGAGCGTCCAGAAGCTCGTTGACGACGTGATCAAGGACTTTGGACAGATTGACGCCT
TCATCGCCAACGCTGGTCGTACCGCTGACGGCGGCGTCTTGGAGTCCACTGTCGAGGCGT
GGATGGAGGTCGTGCAGACGGATCTCAACGGAACCTACCACTGCGCTAAGGCCGTGGGGC
CACACTTTAAGAAGCGGGGCAAGGGCAGTCTGGTCATCACGGCCAGTATGTCCGGTCACA
TTGCCAACTTCCCGCAGGAGCAGACCTCCTACAATGTGGCTAAGGCTGGGTGTATCCCAC
ATGGCACGTTCGCTGGGCGAATGAGTGGAGAGACTTTGCTCGTGTGAACAGTATCTCGCC
TGGTTATATCGATACGGGAATGGTCGGATTTCGTGGACCAGAAGATTCAGGATCTCTGGG
TGAGTATGATTCCCATGGGTCGGAATGGTGATGCAAAGGAGTTGAAGGGTGGCTATGTGT
ACCTGTGCAGTGATGCCAGTTCGTACATGACTGGTAGTGATCTCC
>dbEST_Id: 50962189,User_Id: ZY007559,GenBank_Accn: EY424617
TATCCTGTCGCCGCTCTTTTTACGGACATATCAGTGATAAAAAAATGGCACCACAGCTGG
AACCATTTTTCAAACAGGTTGACGGCCTTGCCGAATCTTTCATCGAGCGTCTGCGAAAGG
CTGTTGCGATCCCTTCTGTTTCTGCACAGGATGAGAACAGAAAAGACGTTTTCAGAATGG
CTCAGTTTCTGGCCTCGGAGTTGGAGGCTCTTGGCGCTGAGGTGCATCAAAGGCCGCTGG
GAAAACAACCTGGGAAGGAACACCTTGACCTACCCCCAGTTGTCATCGCTCGGTATGGCA
ATGATAAAAACAAGCGAACCATACTGGTTTACGGCCATTATGATGTCCAGCCAGCATTGA
AGGAAGACGGATGGGCCACCGAGCCTTTTCAATTGA
>dbEST_Id: 50962190,User_Id: ZY006458,GenBank_Accn: EY424618
CGAGTACTCTCCCCCCATCCCCTCCGTCCCCGTCCTCAATCCGTCCAACTTGCTTCACAC
ATGCTTCCTCTCCTGGCCGCACAGAGCGTAACAGACTTGCGTATCTTGTACATGAGTTCA
GTAGTTTGTCAGATGGCCAGGTTCGTAAAGTACTAATTGGATCACGACACGATCATCTCC
TAGCCATACCAAACGATGTAGACAATGGCCTGGCATCGGAGTCGGAGAAAGTCAGCTTTG
CCAAGGACGAGCCGATTACACGCCGCAGTCTGGAACAATACATCGAGACGATAATCAAGC
GCCACATATCCCCTATCGTCGATGAGATTGTCGATAGTGCCGTGAGCATGTCTCGCGATC
AGTTCTTCGACGAATGCAAAACGAACGAAGCCGAATTTCGCGAGCAGGTCGACGATGGTA
CTTCCGAGGTACGCACGATGGCCAATGAATGTATAAAGGAGATGCAAGAAGAAGCGCAAA
AGCACATTCATGAAATGGAAGAGCAAGCACAACAGTGGATGAATGATATTCAGAATCAGG
GAATCCAGGTTGAGATGTCTGCGGAGAAAAACACGGCCAAGTTGAAGTATTGGTTCAATG
CTTCTTCACGGTTCTTACTCGATAGCAAGTCAGGTAGCCATGAGCTGGGCACTGATTGTC
GACGCAGTTCCATTTAGATGTGGTACTGCCCTCATAATTCTCAGCATTGTCGTCGTGCAC
TTCGAATTTTTATAAGTTCGCTAGAAGATTAGTGACGTGGGCCGGCATCGAATCGCANAA
CGCGAAACAGCTCCCNNACTCATTTTGCATGATCTAAGTATCGGCGTCATCAGCTCTGGA
TCTCATATCGAACCCGTGCTTTGGATTGAACACCGAGGCAGCCAGCTACCAAAGCGTCGA
AGACAAGAATTCGTGCAAAGGGGACGCAGGGTTGAACTGATGGGGTCCTCCGTCTCACAA
TGCCGATAGGTGCGCGTCAAAATGGCAGAAGCCACAGGCAAGTTCACCTCCAGCATCGCA
GCTGGTTTTTCCAGCTTCTCTCGGGAGCTCCACCAGACACACTCTCCTTCTCGATGTCAA
TGAAGAAACCTTCCGCGTTACGGGAAGGCAGTCAAAGGCTGCAGGATCGAATTCCCGCAC
CTTGTACCTCAGGTTGTTCTTCCACGGNCCACANAGATGAGTAGCAGACAAGTACAGTAA
TTGTAGTTCTGGGGTTTGTCTTGTACCTCGTTCCGGTTCAGTTAGAATGGGGCAGATATA
CATCAA
>dbEST_Id: 50962191,User_Id: ZY107262,GenBank_Accn: EY424619
CGATATCTCCAAGAAGCAGATCACTCCTATGGGTGGCTTCGTCCGCTATGGTGAGGTTAA
GAACGACTTCGTCATGGTCAAGGGTTCCGTCCCTGGTGTCAAGAAGCGTGTCATGACCCT
CCGCAAGACCCTCTACCCCCAGACCAGCCGCAAGGCCACCGAGAAGATCGAGCTCAAGTG
GGTCGATACCTCTTCCGAATTCGGCCACGGTGCCTTCCAGACCCCCGAGGAGAAGCGCGC
TTTCTTGGGTACCCTCAAGAAGGACCTCGTTACTTCCGCATAAGGTGTTTATGGATATGA
TACGGTGTAGTGCAAATTATTTATTTTTTCAATAAAAAAGCGAATACCTTCC
>dbEST_Id: 50962192,User_Id: ZY135501,GenBank_Accn: EY424620
CCCACGCGTCCGGGAAATGCAATCCATCGAGAGTCGCAGCTCAGCCTCGCAAAGTCGCAG
GCAAATCTCTACCCGGTGGATGATGGGAAATTTCTGGTCGGGAGTGGAGGTCTATATGCC
CCCACCATCCGTCATCATCAGGGCACATTCTACGTCGTCTGTACGAATGTCATCCGTGCA
GAGGGGAAGAATAGGGATGTGACGAGGAATTTCATAGTTTCCACCAACGACATCTGGTCA
GGCACATGGAGCAACCCGGTCTACTTTGGGTTTGAGGGAATCGACCCCAGTCTTTTGTTC
GATGATGATCAAAAGGTTTACATGCAAGGGTCCGGTGGAATAGGCCCAGGCACGACGATC
AACCTTTTCGAAATTAATCTAAAGACCGGTGCAAGACTCTCCGAGGAGAAAATCATCTGG
CGCGGCACTGGCGACATTTACCCCGAGGGACCGCACTTGTATAAGCACAAGGGCTGGTAT
TACTTGCTCATCGCGGAGGGCGGAACCCATGGCGGGCATATGGTGACAATGGCACGCTCT
CAAAACGTATTTGGCCCATATGACTCCTGTCCAAACAACCCCGTCCTCACAGCGCGTGAC
ACTCAAGAGTATATCCAGTATACGGGTCACTGTGAGCTGTTCAAGGACGAAAAGGCCCAA
TGGTGGGGAGTCTGCCTCGGGGGCCGCCTAGACACCCAAGGGAGATGCCCCATGGGGCGC
GAGACCTTCTTGACCCGGGTAGACTGGGATGGCGAATGGCCCGTCTTTGATCAGGTGGAA
TTGAATCCCCGTGGCCTTTTAGCAACCCGTTCGAGCCCACGCCTCACGGCAGAAGGTGAA
CTGGACTACCTCTACATTCGAGATGCTATCATGAGCAATTATCGGCTCGAGAATGACCAT
TCATCCCTGACATTGACCGCGTCATCGGTCGATCTGTCTCACCCAGCAGACAGTCCGACC
TTCATCGGCAAGCGACAACGGAAATTAGCTGGTACGAGCTCTGTGGTCCTTAAGGGAAAT
GAAAATTCCTGGAGCTCTGCAAAGATCAACGCCTGGTCTCCCCTGTTTAAAAGAAAAACA
CCCGCTTCTCACGGATCTACTACGAAGCTGAATAACAGGCAGTGGTTCTTGGAAATGGTC
CATGCTGGCTATAAAAGATTGGTCCTTACTTGTATAAACAAACTTTGGGGTAAACCTCTT

>dbEST_Id: 50962193,User_Id: ZY087306,GenBank_Accn: EY424621
CTGGTTTAGCGATAATCATACGATGCGACCTATGACCGAGTTGGTTTTCTCACCTCTAAG
TTCCAATGCTGTCGACCGATGTCGAGAACCAAATCGAGCAGTACTTTTCTCCCCATAGCC
CCCGTCGAGCAATCACCCGTGGATGTGTACATTACATCGGTCGTATCTCATGTTGTCAAC
TTTCAAGTTCTCCGGGCATATCCTAAAATAACACCGCTTTGTCCGCAATGATTGGCTGCA
CAATTTCGACCACTTGCACCAATCATTGCGTGTCGATCACGAGGCGATGACTTGGAGGAG
CACAGCCTCACCTGCACTCAGCAACCAATTCGGATACGCTTATTCTCTCCCACTTCACCT
TCCAAATTGATTGATTCAACGACGGAGGCTATGCTATGTCCGGACTAGAAGTCCTCGGTA
TTGCTGCCAGCATTCTCCAGGTCGTAGAACTTGGCACCCATCTCTCGATTAAGCTCTATA
CATTCTGCCGCCGGCTCAAAGACACAGACCAACGCATCCAGAGCCTGTCCAGTGATGTTG
CCTTGACGTGTAACGTTCTACGACAATTAGGCGACAGCCTCCAACAGGATGAGGATGCTA
AACTCTATTCTATGGAGGCATTTGCTACAGCCCAACAGGTGCTGGGAGAATGTAGAAAGC
TGTTTCAACGAATCGGCGATGCGGTGGATTATCCCGACCAGAAAGCCACGAAAGGCCTTC
TCAAAAAGGCGGCAAGAAAGGTCGGGTTCCTGTGTATCGAGGAAGACCTGGAGGTTCTCA
GAGTCAACTTGGAGCGCCTCAAGTCAACCATGCTTCTGATGCTTAATGTAATCATGTATG
CTGGACAGCTGCGTAGTCGAGCAGAACTGAGCGTCCTCGAGGAGCAGCGAATGCTGATTC
GCACACTTGTCGAAGAGAAGAAACGAACGANACTCAATTTGAACGTTTGACGAAAGCTTA
GAGTCTGCCAAAATACGGACAATCGGCTGAACAAACCCCAGCCAGTGACCTGTTCTACCA
CCACATTTGTATGCAATGATGCTCCATTGGCCGACGATTTACTCTCCTCCGAGCTGAGAG
ATATTACGCCCTGGTGGAGAAAGCCTGTGCGAGATGATGCAGTCAACTAAACTGAACATG
ATCATATCGCCAATGGAAAACAACTTCTACAATTTATACTCGGAAATATCTCCG
>dbEST_Id: 50962194,User_Id: ZY081347,GenBank_Accn: EY424622
AACCCACGCGTCCGGTTCGCACGTCGCTAGGAGAAAACAAGCACGACCAACGTGTCTTTC
GCGTTAAGCGCAAGCATGTTCTCAAGGCTTGTGATCGCTGTAGAGTCAAGAAGACCAAGT
GTGACGGGAAACAGCCATGCAACCGCTGTTCCGCGTATAACCATCCATGTCTCTTCCGGG
AGAGGAAGGCTACGCAGACAAAGGTCTATTCGCGAGGGTTCGTTGAAATGCTCGAATCGC
ATCACTCACTTGTCGTGAAAGCACTACAAAGGCTCTATAAGCTCTGCCTGAATAAAGATG
GATTTCCGGGAGAGCCCCTTACAGAGTCTCCTGACGGTTATCCTTTGACGCACGCAATTT
TGGACCGCCTCGGACTAATAAAACAGGCCGAGGAGAATGCAGATGAACAAGATGAAGACT
CGGAAGATCTTCAATACCTGCGGTATATGGCTTCTACTGATTGCAGTGCAACTACCGATC
CATCTCCAGAGCCTGTTACTCCCCCGGAGCCCTCTCCAAGCCACTGCAGTCCTGTGAATC
CCTCCACTAAGACCGATGGTCCTTATAACTGGGAATACCAACCTGTCCACGCGGCTCATC
ATGAACAATATGCCAGCTACCAACATTCTGGGTTTTATAGCGTGACGATGCCTCGGTCAG
CGGTAGAAGCAACTGGTCATGTTGCTGAGAGCAAGTGTTCTGAAGCATTACCTCCAGTGT
CTAACCCGGAGAACTCATATTACTTTTACACGGGTACCAATGGCAACGCGGAAATCACGA
AAGGCCCTCTTCATCCTGGAGTGACTGCAGGGCCNANGACTCATCATCATTCTACCGGTA
TGCCTGCT
>dbEST_Id: 50962195,User_Id: ZY085770,GenBank_Accn: EY424623
GGGGGGGGGGGGGGGGGGGGGGGGGGGGGGGGGGGGGGGGGGAGGGGGGGAGGGGGGGGG
GGGGGAAGGGGGGGGGGGGGGGGGGGGGGGGGAGGGGGGGGGGGGGGGGCGGAGGGGGGG
GGGGGGGGGGGGGGGGGGGGGGGGGGGGGGGGGGGGGGGGGG
>dbEST_Id: 50962196,User_Id: ZY029751,GenBank_Accn: EY424624
GCCCCTAATAAGTTACTTTTTTAGTTGAAATGAATTGACACTCTGCGTTGTATATTGTCT
TCCGCTCGTTGATGTCCCTGTATGGGGCATACTATAAGCATACCAGTATAATATTTCACT
GGCATCCCTTTCTGCACTCAATTCTGAAGAAGGTTGATCGTCCCGCGCCGCCATGTTCGC
GGCCATTAGGAATCTTGGGATATTGCAAGATGGCTAACACGAGTTTGTTAACCTTCGGCT
TGACACCAGATCCAAGCTTCAATGTGTTCTTCTTCCTTGAACTCGTCGTCTCCTGCATAT
TAGTACTATTCTTCTTGCTTTACTTTAATCGCCTTTTTGCAACCCTTCTCTCGTATGGGA
TTCGCGCCTACACATGGCATTATTATCGCGCATATGTCGACATCAATGCACTCCAAATCT
CTTTGCT
>dbEST_Id: 50962197,User_Id: ZY083459,GenBank_Accn: EY424625
GCCTCGATCAACACAGATTACTACTACTCATAGCAGGGTCTTCCCGCTGTTCTTGCATCA
TCCCGATGTTCTGGGTTTTACCACAATTCTATCGGCCAATGAGTACTACACCCGGGCAAC
TGCCCATGGACAGTAATAAGCTTCCATCCCGGATATCCAGATCATTGCTCCAGCTACCTC
TATCGACGCGGAGAACCTTCCCACACGCATGGACGGTCCAGACTGAACCGTCGGCCGTTT
TGACTGGTTACCATTCAGTGAGAAAACTTCCTTTTGCGGACTTTCGAGCCATGAGTGGCT
CGCGTTATAGTCAATGACCTTGTACAAACAAAGCATGTCAAGCAAGTGATGATGACAGCT
GTCGTCATCACCAAATCATCAACGCCACCCAGTATGGTATTAATAGATCCCCCGCAGTCG
AACGGATTCTTCTGTTTCAGGACGAGCGATATGTGTACGCTGCCAACAGTGATTTGAACA
ATCATTATCGATCCACACAGTACTCATTGGTACGTGGGTGTCTAGACTTGATTCGAGGAA
AGTATCAGGTAGTGACTTAGCAGGTTATCACCATGTCGATGTTTTCGAAAGCTCAGGAGA
CCGTACAGAAAGCGGTGAGCTCCGCTACTGGTTCTAATAAGCCGGATCTCTCGAAATGGA
ATACGGAGGAGATGCTGGAGACCACCGTTGACGAACACGGAAACCCCGTACCTGACGCCT
CATACACTGATGGTGACAAGTTGTCGAGAGGAATCCTCGGTCGAGACGAGGCGGACGCTT
ACGTAGCGGCGACTGGAACGTTTCACCACTCAACCAAAGATGATACTCTTAAGCCGGACT
TCTCAAAATGGAATACGGAGGAGATGCTGGAGACCACCCTTGACGAACACGGAAACCCAG
TACCTAACGCCTCGTATACTGATTATGAGAAGTTGTCGAGAGGAAGACTTGGTGATGACG
AGGCGGACGCTTACATAGCGGCGACTAAAAACTTTCGCAAGCCAGCCAAAGATTTTGTTG
ACTTCGATTAGGCCATTTTTGGTGTCATAGTATGCCGTTGTCCGACTTGGCACGCTTCTG
TCTTTCCTTGATGGATCCTGGTGAGGAGAAAAGATCAAAATGTTATAATGAAATGTACGT
ATGTATGTATGCATGAATGAATCAAACATAGTTATTTCCGTGGTCGGGGCGGTCCGTATC
CGACCGGCAACGTTTC
>dbEST_Id: 50962198,User_Id: ZY086862,GenBank_Accn: EY424626
GTTCTGTACGCTAGATGCGAGATCGTAATTCTTGACGACACCTTCCGAGCTCTCGACGGA
AAAACGGAGAAGGTTATTGTCCATAACCTGTTAGGTCCTGACGGTATCTTTCGGAATCAT
GGTACAACAGCTATAGTTATAACGAACTCTGCCCAATACTTCCCCCTGGCAGATCACATT
TTAGTGCTCTCGGACTCTGAAATCCAGCGACAAGGCTCCTGGGATAAGCTACAGCATGAT
AGACAACAAATAGACAAGTTCATGCCCGATGAACGAGAATACAGACATATCTCAAAAGGG
TCTGAAGCGCAAGGTAGTTTGCAGAAAGACCCCAGGGTTGATGCAGCCCAAGATTTAACA
CGACAGAGTGGAGACTTAAGGCTCTATGGGTATTACCTCAATGCGATGGGTGTTCGGAAT
GGCCTTTTCATGTTAATGTGTACTGCATCGTACTCTTTCTTTATAACCTTTTCACAATAC
TGGGTAAAGTGG
>dbEST_Id: 50962199,User_Id: ZY111003,GenBank_Accn: EY424627
CTTTGGACGGCGTCGGTGCTCAAGTACACCATCTTCCACGAGACGGCCATAGATGTCGGC
GGCAAAAATCCGCAACCACCGTTCCGCCTGCTCGACGGAGTTGATACTCGGTCTGAAAGA
CTTGGCGGAGAGCATGGACTTGATTTGCGTCCTGGGGTTCACTTCACTTTTATCCTCGCC
GCGGATGATTCCATAAAGCCAGTTAGCAGTATCATCATCCAGCTTGGCCCGGAACTGCTC
CAGCGTAACCTGTAAAAGATCGCTAACTTGTTCGGTTCCAAACAGAGCAGTGACCTGATC
ACCCAGCTTACCCCCAAGCATTCGTATCTTGGTAAACTTGAAGCCACCAAGGAAGGTCTG
GATGGCGCGATTGCGAACAATGGTCTGTTTGTTAGGTTTGTTGCTAGAGCTCCCCAACTT
TGCCATCATCTTGTTCTTCGCTATACCTGCGGAACACGTATAACTCAGATTATCCCAAAC
CACCGTGCGAACCGCTCGGACAATATCTGACCCAATAAGCATCGCCACATCATCCCAATC
AGGATCATCCACCTCTGTCTCGTTCTCGTCT
>dbEST_Id: 50962200,User_Id: ZY081121,GenBank_Accn: EY424628
CTCAGTTTCACAGAAAGAAGTTAACGATCTATCATCATGCATTTTTCCACGCTTACTCTC
CTCCTTTCTGCCTGTGCATCTCTCACGGCAGCCTGGAATGTAACCGCCTACTCGAACACT
GACTGTACCGGATATCTTACTTCGTACGCTGGAGATACGGTCTGGGGCTGCCTGTGGGTG
GCTGGTGTCGACGATATAAAATCCTTCAAGGCCAGCGATACCCCTGAAGGATATGTATTC
AGCGCAGCGAGCGGAACCGGTTGTGATAAATTTCGTCAGACGGGAGGAGATGGATGTTAT
ACCCAGGGACAAGGTTTCCAGTCCTTTACGTTTTACAAGCAGTCGAACTGATTCAGAAGA
CTTGGATAGCGGAGGGTGACCAGGAGAAGGTAATGGCAATATCAAGAGATTACGGGCGCG
GCTGCATTATGGCTCAGACTTTGTTGCTGCTATGACTGAATCGATCGAAAAGAAGCCAAT
CCGAGCATTACTTGAACTGCCAAAAATCGCCCAGGACGCATATTATAGTTTCAATATATA
TATGCGAAGATGTAGCTTCAATCAGAATGGAAAACTCGACTTTGGGACAACATATTTATC
GCTCTTACAGAAGCTATGGAAACGAATTCAACGAGT
>dbEST_Id: 50962201,User_Id: ZY006958,GenBank_Accn: EY424629
CGCCATTCCCCCTCTTCGTGCTTCTCGATACCTTCGTCCCCGCTTACATTCCCCCTGTTC
CCGCTCGTTTACTTTTCTAAGTACTATATACGCTCATCGCCATCATGTCTGGAAGCGCAT
ACGACAGACATATCACAATCTTCTCAGACCAAGGTCGTCTGTACCAAGTCGAATATGCCT
TCAAAGCCATCACCTCAGCTAACATAACCTCGTTGGGTGTGAGGGGAAAGAACTGTGCTG
TGGTGTTGTCTCAGAAGAAAGTCGCTGATAAACTGATTGATCCATCCTCTGTTTCACATA
TCTTCCGGCTCTCTCCCTCTGTTGGTTGTGTCATGACCGGCTCCATAGCGGATGCTAGGG
CTTCCGTTGACCGTGCTCGTGGAGAGGCGGCGGAGTTCCGATACAAATACGGTTATGAAA
TGCCCTGTGATGTTCTTGCGAAGCGACTTGCCAATATCAATCAGGTCTACACACAGAGGG
CTTACATGCGCCCGTTAGGAGTCGCTATGACCCTGATCTCTGTCGACTCAGAGAATGGCC
CACAGGTCTACAAATGCGACCCCGCAGGCTACTACGTCGGATACAAGGCCACCGCATCTG
GTCCGAAACAGCAGGAGGCAATCACTTACCTGGAAAAGAAGCTGAAGAACAAGGATTACG
CCGAGGGCAGTTGGGGAAGGAGTTGTCGAATTGGGAATCACAGCATTGAGCAATGTGCTT
AGCGTTGATTTCAAGAAGCACGAATTGGGAGATTGGAATCGTTGGCGGCCCTC
>dbEST_Id: 50962202,User_Id: ZY087964,GenBank_Accn: EY424630
GGACAATGCATCTGTCATGCCAATATGGGCCAAGCAGGCAATGGCTGCGAAGACAGATTC
GAACGCACGCATGGTGAATGGTTTATACCTTCTTAAGCGTTAGATAATGGGTGAGATAAA
CCACTTGAAGTATGCAAGCAATAGAGCAAGGACAGCGACACGGTACAATAAGAGTTGATT
ACAATGCAAG
>dbEST_Id: 50962203,User_Id: ZY081379,GenBank_Accn: EY424631
AAATCCTCCCTTCTGATTTCCCCGACTTGATTCTCTTCTCGTCCGCTTTCTCATTCCCTT
TCCAAACCTTACAACAATTGGGACGCACTGCCAGTTAGTGGCCGTTTTTTATTTCGTCGG
ACCCGAATTTCAGATTGGTTCTCAAGGGATCATGGATATCGCCCTCGAAGTCTGGGACAC
CTTCATCGGTGACCGCTTATACGCCGCTCTTCTCCCCGTCTCGCTTTCGTCCTCAGTTTC
GTTCCCTGGCTTTAATCATGCGGCCAATAACACACTGTCCTTCTTCGGCGCATCCCAGCC
CTTCATCTATGAACCGGCCACGCACCTGATTTATCTGGAACCCTCGAAGTACGCGTACAT
GAGTGCTTGGCCTAGGAACAACATCTATCGCCAATTCCTGAGCTTCTTCTTGATTGTCTG
GATATTCGGCCTTATCACCTATTTCATATCTGCAACACTGTCTTATATTTTCATCTGGGA
CAAGACTACCGTCAAACACCCGAAGTTCCTCAAAAACCAAATTCCCATGGAGATTGCACA
GACCATGGGATCTATGCCCATCATGTCTCTTCTGACTGCCCCTTTTTTGGTCGCCGAGGT
ACGGGGTTATGCAAAGTTGTATGATGGTTTCTCCGACGAGCCTTTTCCGTACTACAGCAT
CATACAGTTCCCATTGTTCATTGCATTCACCGATTTCTGCATTTACTGGATCCACCGCGG
CTTACACCACCCGTTGATCTATAAGTCTTTACATAAGCCGCACCACAAGTGGATTATGCC
CAGCCCTTTCGCCTCACATGCCTTCCATCCGCTGGATGGATGGTCTCAGAGTGTCCCATA
CCACGTATTTCCGTTCATATTCCCACTCCAGAAGGTCGCCTACGTTTTTCTCTTCGGTTT
TATTAACCTCTGGACCGTATTGATCCATGACGGCGAATATGTTGCCAACAGCCCGGTCAT
CAATGGGGCTGCCTGCCATAACATGCACCATCTTTACTTTAACTACAATTATGGGCAATT
TACACGCTATGGGATCGATTGGGANGGAGTTACCGAAACCAACAAGGACTTTTCCGCGTG
AGACAAGATGGACAGGGAGGATGGAAGAAACAACCGAAGAATGGATCTATCTCAGGATGT
CGAGGAGACATGATCGCATACTAGTCGAGATGATCTAGAAGACT
>dbEST_Id: 50962204,User_Id: ZY007276,GenBank_Accn: EY424632
ATATACTTACTCTCTCGACGGAGTACTCTTGGTATCTTCGAGTTTAGTGTATCCTATCTT
ACGTACTTGAATCCGACATAAAACAAATCCCTCCCCCCTCCTCACTTGTCAACCCGGCCA
TTATCACCTCACATCCATTGGTGCCCTAGCCTTCCTGCTTTCTCCGCTGAACCGAGGTTG
CGCATTACTTTAAACCGGTCCATTGCGCCCCAGAACCACTTGATCTCCCCTCCTGAACAA
TCTGCGCATATCCTCTCTGTGCTGAAGCATCCCAAATCAACATCAATCATCATCATGTCT
GGACACGAGAACAACGGTGCTCCCCCCGTGGGACAGGAGAAGATCAACACCGACATCGTC
ACCCTCACAAGGTTTCTGACAGAAGAACAAACCAAGGTGCCAGAAGCCACTGGTGACTTC
ACACTCCTCTGCCACGCTCTTCAGTTCTCCTTCAAGTCCATCGCCTACTATATCCGTCGC
GCATCCTTAATCAACCTGACAGGACTGGCGGGTTCCTCAAACACCACAGGCGATGACCAG
AAGAAGCTCGACGTAATCGGCAATGATATCTTCATCTCCGCCATGCGCGGCTCAGGTAAA
TGCCGTATCCTCGTCTCGGAAGAAGAAGAAGAAGCCATCATCTTCGACGAGCACCCCTAC
GCCCGCTACGCAGTCGTCTGCGACCCCATCGACGGATCCTCCAACCTGGACGCTGGCGTC
TCGGTAGGAACCATCTTCGGCATCTTCAAGCTGCCCGACTCCGTCCTGGGTCCCGAGAAC
AAGGTCTCCCCCAAGGATCTCCTCCTCCCCGGTACTGAGATGGTCGCCTCCGGTTTCACC
ATGTACGGTGCCTCCGCCCAACTCGTCATCACCATGCGCAATGGCGGCGTCAACGGCTTC
ACCCTGGAGAACTCCCTGGGTGAATTCATCCTCACTCACCCCAACATGACCCTCCCCGCC
AAGCGCGCCATCTACTCCGTCAACGAGGGTAACAGCAGCTACTGGGAGGAGTGGACCAAC
GCTTACTTCCACTCGCTGAAGTTCCCCCCCGAGGGCCAGAAGCCTTACAGTGCTCGCTAC
ATTGGTAGCATGGTGGCTGATGCTTACCGGACACTGCTCTACGGTGGTGTCTTCGCTTAC
CCGGCCGACAAGAAGGCCCCCAAGGGTAAGCTGCGTATTTTGTACGAATGCGCGCCCATG
GCTATGCTGTTTGAAAACGCCGGTGGTCTCGCTGTGAACTCCCGCATGGAGCGCCTTCTG
GGCGTTGTCCCGGAGCACATTCACGACAAGAGTGGTGTGTTCCTCGGCTCGAAGGATGAA
GTACAGAAGATCATCGACACATATAACAAGTACAAGAAATAAACTGGAAATATATCGGCC
CATATGTGGCCGGCTTATACCCGTGAGAGGCCTGGAGATTCCACCACCGGGATGGTATTT
AATGAGGATGGTCATGGGTATTTAATGTATGAAAAGCGTCCTAAACTAAATAAATCTTGA
AATAACATTCGAAAAATTTATAT
>dbEST_Id: 50962205,User_Id: ZY029990,GenBank_Accn: EY424633
AATATCGACCCGATGTTTCGGCAATCTGTTGAGAAATGGCCCCGTTATCGATCCACACCT
CGTCCACTCCAAAATCCCGTAATAACGCCTCTCTTTCCGTTTTTCTGGTCGTTGACGCCA
CAAACGCCCGATGTGTCTTAGCAATGGCCGCTGCCGCCAGGCCCACCGAGGACGTTCCAC
CGCGAATCAACAATCTATCTTTGGGTCTCAAGGTGAGTGTCCTTATCAATGAACCCCAAG
CTGTCTGCAGCATCTGTGGTAGCGCCCCCAGCACGTGCCAGGGCAGCTTTGTCTTCAGTA
TCTGTACCTGCTTTGCCGGTACACATGTGTACTCTGCATACCCCCC
>dbEST_Id: 50962206,User_Id: ZY007179,GenBank_Accn: EY424634
CGAGGAAAGAGTTTCCTTCCTGCTGGCTTCTCTCCGTTTCCCTTTTCTCCCTTTTCTACT
GCCTTTCACAACCTATTTCCAATGGCCTTTGGGCTTCTATTCTGATGATCTGATGACCAA
AGCGGGCTTTGCTGTCGTTATTTATTTTTCTTACATTCTACCACACTACCTTCGCTAATT
GGCATTTTCAATTTGTCAACCGGTGGCTCCATGTTGCGTCTTAAAAGGTGACATTGCATG
CTTATTACCGGCGTCCTGGGTGTTATCAAAAGAGATAAATGTGGCTAGAATTCGTGCCTG
ACCATGTAATACTATTCATTGGGATTTATACTTTCCGCTTCGATGTTTAGAGGTTTCT
>dbEST_Id: 50962207,User_Id: ZY007107,GenBank_Accn: EY424635
CAGCTGCCCACCACCACACACCCCAGCAGTCCCTAATATCTGCTGAATCGCTACACCTCC
GCATTCTACATCGCCTCGGATCATCAATCCCTCACAATGGCCGCCATCGCCCCCATCACC
GGCATGCTCCGCCGGAACCTCGTCCTGGACCTGAGCACCGCTTTCGGTTTCGGTACTACC
TTCGGCTACCTCTGGTGGTACGGCTACCACCTCCCCCGCGTCCGCGCCCGTGACAACTAC
TACGTCCGTCTGGAGCAGGAGCGCGCTGCTGCCCAGGAGTAAATCTTCGAATCATGACCC
ATGCATGAACCTCGCTCGACTGGATTTGTCAAGGATAACCCGATGATGCTTGTTTCGTTT
CGGTCCGCTTTCGCTATAGATGTCTAGAAGGAATGGGACTGGTGTTGTTGGTTCATTAGT
TGGGTTGGGGACATGTTATGGGAGTGAGTCAGTGAGGTTGAATTAAATGTGAAGTATTTG
ATTTGAGGCTTGCAGTTACTACGGGTTAGTTGTTTGAATAGGGTTGTATATAT
>dbEST_Id: 50962208,User_Id: ZY111191,GenBank_Accn: EY424636
CTGATCTCATCATTTGGTCTATCGTTCTTATAGTTCAGTGTCGACAGACTCTATCTGTAT
TCGAAGCTCCCTGATTCGGTAGGACGATCACATCAGATCCATCATGGACGACGAAACTGC
TGCCATTGTTATTGATAATGGTTCCGGAATGTGCAAAGCTGGCTTTGCTGGCGATGATGC
TCCCCGCGCTGTTTTTCCTTCCCTTATTGGACGTCCGCGTCACCATGGGATCATAGTTGG
CATGGGCCAAAAGGACTCCTACGTCGGAGACGAAGCACAGTCTAAACGTGGTGTCCTTTC
ACTCCACTACCCGATTGAGCACGGGATCGTTAACAACTGGGATGATATGGAGAAAATCTG
GCATCACACGTATTTCAACGAGCTCCGCGTGGCATCTGAAGAACACCCCGTTCTGCTGAC
GGAGGCGCCCATTAACCCGAAATCTAATCGGGAAAAGATGACTCAGATCATGTTTGAAAC
CTTCAATGTGCCTGCCTTCTATGTCTCTATCCAAGCTGTGTTGTCTTTGTACGCCTCTGG
CCGTACTACTGGTATCGTTCTTGATTCCGGCGATGGAGTCACACA
>dbEST_Id: 50962209,User_Id: ZY077811,GenBank_Accn: EY424637
TTCAGTTCCACCTTCTCCGCATTTCCAGTCGTTTAATATCCAGACGCATTCCTTCAAAAT
GGGTGGCCACTTGGATCCTAAGAACGGAGTTTTCCTCGGTACCTGGGGTGATTTCGGTTG
CCCTACCCCCCAGCGCATCGCCTCCTACTCTCTGTCTCCCAACCGTCAGCGCCCCTTGGC
TGGTACCACCCACGCTGCTTTCTTCAACACCTTCCGGAGATTCAGACACCAGGTTCTCTA
CGTCGCTCCTCCTTTCATCATCGCCTACGCCGCCATGAACTGGGCTATTGAGAAGAACCA
CTACCTCAACTCCAAGCCTGGTCGCCTTGCTGAGGGTGGTGACGAGTAAATGGTTATTTA
AATCGGTGCTATGATTTCAAACTGGAGGATTAAAGAGTGGGATTGCAATGTACAGTAACT
AGAAGCAATCGAATGCGCTGCGTGTTCCATTGTCCGC
>dbEST_Id: 50962210,User_Id: ZY081496,GenBank_Accn: EY424638
CTTTCAAACTGCACACACAGTCCTTTCAGTTCTTTTCAGTCATTCCTTTGACTTAGATTA
TCGTTGAGGTTGACCCTCCGACTTTCATTTCTATATCCACCCTTCCCGGCCCCTCCTTAG
AGCCGAATTTGCCTTCCCTCCTTATTTCTACGACAGCCCTTGTCAATTCCCATTCACTAC
CAGCAGAATGATGCTCTCTAAGATCCTTCTTTCCGCAGTTTGTGCGATGACTGCTTCTGC
CCTCCCTCATCACTACCCCAGAGGTAGTCCTGTCAGCGTTGCTCCGACCACCACTTCCAT
CGCCGCCAGCTCTAGCTCCAGTGCCAGTGCCAGTGCCAGCGCCAGTGCCAGCGCCAGCGC
CAGTGCCAGCGCCAGTGCCAGTGCCAGCGGAAGTGGCAATGTCCAGATTGTGAACAACCT
CGGCAGCACCGTATACCTGTGGTCCACCTCCGACACCTCCAGCGACACGCAGACCATTTC
CTCTGGCGGCAGCTATTCCGAGGCTTGGAAGACCGAGTCCACCGGCGGTATCTCCATCAA
GATGGCAACCACAGACAGTGAAACCAGCGTCTTGCAATTCGAGTACACCGCGGATGGCGA
CACCGTTTACTGGGATCTCTCGTCTATCAACCTGGACTCTGACTCGGAATTTATCACCGC
TGGCTTCTCGGCCACCCCGAGTGATTCGAGCTGTTCGTCTGCATCCTGCTCCCGCGGGAG
ATACCGACTGCGCCGCTTCGTATCAGCAGCCCGATGACACCGACACTAACAGTTTGTTCT
GCTAGTGCTGGCATTACGGTCACCCTGCGTTAAGAAGGAGAG
>dbEST_Id: 50962211,User_Id: ZY082454,GenBank_Accn: EY424639
TCACAATGGGTGGAGTTCCACCGAACACCTTCAAAAAGATTAAGGAGAGCCTTAAATCTA
TCTTCAAGAGAAAGAAGGGCGATAAGAACAACGCCCAGGCCGCGGAGCAAAAACCAGAAG
ATGCCGCCGCCGCAGGCGCTGGTGCAGCTACCACCGAAGCAACCGCCACCCATGAGGCCC
CGGCTGCGGAAACCCAGGCTCCTACAGCAACTGGTCCGGCACAATCGACGCCTGCCATCT
CCCCGGGTACCTCGATACCAGAGCAAGGGCAGCACAATGATCATGAAGCACCTGCTCCGA
CACCCTTGCCCCAAATCCCGCCCATAGAGACAACGGAATCTGCCGCTCCTGCTGAGACCC
CCGCTGCCCAGCCAACTGCCGGCTTGGTTGGTGGAACAGCTCCTGTTGAGCCCACCAAAC
CTGAAGCTAAATAAGCCCCTCGTTCTTCAATTCTGTTTCAGTCTCGTTCCGTTTCGCCTC
TCATACCCCAGCATTATTTGTGTTTTTGGTCCTGCACCCATGCTTGTCGGCCGTGCCACT
CGTATAATACCCCCGGTTTCTTCCTCAGATCATGGTTTCACTGAAGAATGTTTGTAATAC
AGGCCATGCGCCGATCATTATTATCCTTCGTGTTAATTTTTGAACCGAACTGCGGCTTCA
TGGTGACTTAGTGTTAAATGGAAATAATAAAACCATTCGTCTCATGTTCAAAAAA
>dbEST_Id: 50962212,User_Id: ZY007760,GenBank_Accn: EY424640
TACGAGAATGCTTCCCACCCCTCGCCATCGGACGAATCCCGAAAGAGGAGGATCATGTCA
TACTCGGAGGAGCCTATGTCGGGAAAGAGGACTACTGGGCCGCCAATCCAGGGCAAGGAG
CAGCCGCCAGCCTACTCTTATTCACCTTATTTGCAATCATTGCCTGCGATGAATGGCTTC
GTTGCTCCATATCACCCAACCTCGTCACCCCGAGTTGCTCCAGCGCAGTACTCGACTGTA
AATGCAACGCCACAGTCCAACATCCGAGCACCCTCACCCCTCGCCCCTTCATGGAGTCCC
TCATACGTGACTGTCCACGGAGATTCCAGAGCTCCTGGATTCGCCTATGGCCACGGCCTC
CGCCAGCAAAAACCAACCTCCCCCGCGCGTCTCTCTAACCCAACGCTTATTCGCACCTCT
ACCCTGCAGCAGTCAAGCAGCCTCGGTCACCACACTCAGTCATTCAACCCCTATGCCATG
TATCCCTCGAAGGCTGTTTTGAAGCTCAATGGCAGCTTGGACTCGATGACAGAAAGCTGG
ACTAAAGAGGAGCGTGAGGCTAAGCGTCGCTTGGTTCAATTCACTCGTATGCAAAGTGGG
AGCACCATCCATGCGGATTTTAACCCAGTTGCTCCCGAAGACCGTGCTCCCAACAGTATC
TGCATTAGTTGCATCTACTGGGATGGTAAAGATGAATGCTTCATAACGAGCGTCGATACG
ATCTACCTCCTTGAGTCGCTGGTTGGTGTTAGATTCACCGTGGAAGAGAAGAATCGTATT
CGCAGGAACCTGGAAGGCTTCAGGCCACTTACTGTTTCAAAAGCAAAAGCCGATAGCGAA
GACTTCTTCAAGGTGATCATGGGCTTCCCCGCCCCAAAGCCGCGCAATATTGAGAAGGAC
GTCAAAGTATTCCCCTGGCGGATACTTGGCCATGCGCTGAAGAAAATCATTGGTAAATAC
TCCGCAAGTTACTCGTCGACAGCTGGGGCACTCCCCACCCCCATTAGCTCAACTTATACA
AGTAACGGCGCTGCATCGGACTCTGGCACTGAGCCCCCAAACGCGGCATCCCCACAATCT
GTCTCGGACACTGGTCCATCAACCACATATGGTGCCCATGTTGCAGCCGCAGCCTACTCC
CCTCCAGCACATCACCACCCCGCTCATTCCATGACCGGCACTCATGAGCTACGAGCTGTG
CTACCTGCTGTTAGCCAACCCTACCATCCTATGGCTGCCCCCTACTCTTATCCAGCGGTC
TGCCAACAACAGGGTGATCTTGGCCTCTCTGCACCAGGTAGCAGGACTTGGGAAATCAAC
CCTCTCATCAACGCTCCTGGCACAAACGGAGGCCCCACCTACAACTACCTGACCCCGATG
TCATACTCCGTCCAAGACCCGTCTCATTAAGCCCGGACATTTATAATACGTTATCCCCTT
TCCAATCGCATTGCACGGCGTTTTCGGTTTTGTGTGTTCGAGTTTACCCTTTCTGATATC
CATTATCGTCACTCCTTTTCTAAGCCGCGGCGCTGGGTCAATTATCATGTCTTACGTGCT
GGGACTATTGTGAGTTGGCTTCAGCGTTTTTTTGTTTGATGATCATTCGTATGATCCGAT
GTCTCTCCTTTTCAATATTCTTCATGTCTTAATGCCCCATCTTTTCGTCATTTAAAACCT
GTTGACATGACGCATCTTAGACGATCTGTTGTCCGTTCCCTTTAGCATTTGCATTATATA
TGGGCATTGGGATTTCACTCCTTTCCGGCAGTTGTACAATTATTTTGGCATAGCATGGCG
CTGCTGTCCTTCCTTTTGGTTTCGCAGGTCTGGGTATTTGGGATTTCTGGGTGGGATGGC
GAAGGAAAAGTGTGCAATGTGTTCTGTTTCAATTTCCGATGCACTGTGGTTCACTTGTGC
TCAAGGCACACTGAGACTCCAGGCAGACTTTTGTGTTCTTTTACTTATTTGGGTCGACCT
CGATCGGGGAGAATCCACTATATATGCATAACTTTGGCGTCTGTGAATACCGCTATCTTG
ATTTGTTTGTTGCTTGATTGATTCCATTCAACCACTGTGTTACCGATTGATTTGAGAATG
GCTTTATAGTATAATATCAAGATTTCGCCCTTTAATAGAGACACACCACACAGCCGCAGG
CAGGCCCAGCAACGACGGAGCGCCACCCGACAGGACCACACCCCCCCCCTCGCCTACTAC
CCGTGCGGGGGGGGCGCCTCACAAAATATTCCTCCCGCAGAGGGCCCAAGAAGTATTACC
GTACAACCACCTCTGTCTCGGACAAAACGCCGAGGCCCCCTAATAATGGGAACTCGCTAT
ATTTAAACACCACACGCTCCTTACGCCGCCTTTTATTCTTTAACAACCCTCTATGAGAAT
AGGGAGAACAAACTCGGCTTCCCCTTTGAGGAGCCTCTTCCTGTTACCGGCAGAAACCCT
TTACTCTTCCTTCGGGGCGTTGAGACCCAATATGTATGGACAATAATATCCTCCCGCCTC
GCCAGAATATTTTCATCGTCGTTCTTATTGAGGAGGGAAAATGTTAAAGTTATTTATACA
GACAGCCTTATTGACTTCGTTCATAAACTACTTTCTCCGCTTTTCCTCCTTCGTTCGCAC
TCTCTACAAATTGTTCAGGCCATCATCGCACCATAGGTCTTTATCTCCTACTTTCATCTA
CCTACCGCGGACCTTAGATGATATCTCACATAGGTCTTGGAGGAGTATCTATTAAATTCT
CACTCCTCCAGGCGACCCCTTCTACGGAGTACACCCTGCCCCAACCAAGTATGGTATTGT
GTCAGACTCTCCCGCCAATTGCCCGCTTTGAGACAAACACGTCACTCGGTTCTTAAAAGC
CCTCGACCGCTTGTTATACTGAATACTGCACACCTCTA
>dbEST_Id: 50962213,User_Id: ZY030212,GenBank_Accn: EY424641
AACAAACTTTCATAGCTTCAAGCTCTAGTACTTGCCACAGTCAAGATGAAGCTCATCCAA
CTATCATCAGTTCTTCATTTCACTGCTCTCAGCTCGGCTTTGACTCTTCCGTTAAACCGT
CGCTCCCCCTGCGAAGAGGAAACGTCCCACAATGCTCCCCTCCTTGCAACTCTAGGCGGC
AGCGTCTTCGACGTTGACGTGACTATTGGGGCTGACAACCAGACCTTTAAGCTGCTCGTC
GACACAGGGAGCAGTGATACATATATTATGCAGGACGGCTTTACTTGTATTAACGCCACT
GATAATCAGATCATCGCCCCAGAAGACTGCAAGTATGGTCCAGAAACATACCATGTCTCG
TCAAGCTACGAGCAAGTCCCCGACCAAAACTTTGGAATCGAATACGGTGCCGGCTTAGCC
AGTGGTGTCATGGCCTACGAGACTATCACTATAGCGGATGTTACCGTGCGTACAAAGCTT
GCATTTGCCGACCGCTCTCACCCGATGGGCGACGGGGTGAACAACGGACTCCTCGGTCTA
GGCTACCCCAGCTTGACCTCGGCTCATCCGGGCACTTTCACCCCCAATGACACCTACTTC
TATAACCGGGCCGTGTACAACCCCGTCGTCAACGAAATGTACGAGCAGGGCTTGATAGAA
GAGCCGTACTTCAGTATCGCGTTGGCTCACACCGCACGCGACAGTACCGGAGCGTTTGGC
GGCTATATCAGCCTTGGCGAACTCCCACCAGTGGAACTGACGAGTGAATTTACCACCGTC
CCTGTGGAAATCATGGAAAACATCCCAATAAATATTACCTCCGACAAGCGACAGATCTCC
TACTGGGCTTTCACTACCCCGGCCGTCAAATACGGGCCAGCGGAAGAAGAAAGGATGCCC
TCGTAGTCGATCACACCCCCTTTCAGCTCTTTATCGACACCGGAAACGAATTCTCTATTC
TCCCTACTGCGGTTGTAGACCCGGTTAATACACGGTTCGAGCCTCCCTGCGTGTACAACG
ATGAGCTGAAGGCTACATTGTTGACTGTGGGGCCAAGCCACCCTGTGTTGGNTGTGGTTG
TGGGAAACAGACCTTCTACATGCTCCGAAGATCTCATCTACATACTGGAAACGATATGCG
TCTCTACCTTGTCCCTCGGAAAAGATGGAAGCCCGTCNTGTGATCATATTCTGGGAGTCC
T
>dbEST_Id: 50962214,User_Id: ZY080388,GenBank_Accn: EY424642
GAGATTAGCCTGTTCGTATTCTCTACATTGCAAATCAATAGAGCTTCACTTTCCTGATAT
TGTGTAATTAATAGTGAAGGAATTATCAGATGGTTCGTTCCAATACTGCTTATTAACATG
CCCCAGGTTTGTCTCCAATTCTCCAAACGCCTGGATCCTCTTGATACAGAATAAAGTAAA
AGCGTAGCAGAGATATACACTACAAAATAATGGAGGAAAAGAATGCTGCCTTAGCATATC
TTCACTCTTCCTCCATCGCCGCATCATTATCACCACCCGCGTTGTCGTTGAACAAATCAT
CTGCACCATCATCCCCATTCTCTAATACTGCCATCGTCCCGGGCTGGTTCTCTTCTTCCT
CTTCCTCTTCGTCGTCGTCAGCAATCCGACGATTCACCTTCGCTCGGCGCCGTTGAATCA
TGTTTTCCCCATCTCCATCTGCACCGGTATCAGCCATCTCCTGATCGTGATCGGATTCCG
CCACCGGCGTTGTGGCGTTTTCGGTCCCGTCCTCCTCGTCGGAATCCACCACCAGTTCAC
TGCTCTTATACTTGCTCTGCGTTTTCCCGCCCGACCGACGTTCTAGTCGCCGCCGTTTCT
TGGGGGCCGCTTCACCCTCGCTTTCCGGCTCTGAGCTTCCAGCCCTGGTCGGTGATTCGC
CGTCACTGATGAAGTCGTCCTCAGCCCGCTTCTTCTTGCGTTTAGTCGAAGATGATTTCT
TCTTGCGTTTCACCTTAGCGCCTGTCTCCGATTCCGTCGTTAACTCCGCTTCCTCGCGTG
CGCGTTCCTCCTCCGCCCGCTGCTCCGCTAATCGCTGTGCCTCCTCCACCATTCGCTGAC
GTTCCTCTGCAACTCGCTGTTTGCGCTCGCGCCGGACGCGTGG
>dbEST_Id: 50962215,User_Id: ZY006967,GenBank_Accn: EY424643
GGACATTTCTCTCAGATGATATCTGTGCACTCGCCTACATTTGCTCCTATTAAGAAGGTC
ATGAGGGAGTGTACTATCCAATTAGCTCTTGGGGTATATCTAAATAAAGCTTGGCAATAA
ACAGTGTACGAAGACTTACAGTTGTGAAGGAACCGTGCCTCCTGTATTCTATAATGGCAG
TGGCGAGTACCCACTGGGCCTGTACCCTTCCATCGGACCGAAGGCGTACCATAGCAGCCA
CACGTTTTCGACACAAGGCGACCCGGATATACCGACAAAGTCTTCAGCAACCCATCGGCC
GAGATAACATGGACATGCTCATCACAAGCTGCATCCTGCTCGGAATGTTCTCCTTCCCTG
CCGAGACGACAAGTCCGCTCGATTCCTGGGTTTTCTCAGATGACCCGATCAGTATGAACT
GGCTCTCCGTCCAATGTGGCCTTCGCTGTCTCCTGGAGATCACCAAACCATGGATGGACG
ACAGCATCTGGAATGAA
>dbEST_Id: 50962216,User_Id: ZY030264,GenBank_Accn: EY424644
GGCGATATTCACACAGCTATGTCCAGTCTCTAAGCATTGTCACGGCCTGTTCGCCCCAGT
TCAAACCGTTCCTCGACAGTCTGCGCTCAACGGGGATGCGCCTTGGTGGAATGACAAGCT
ACGGTCACTCACAAAAGGGATACGGCTCATACTCCGCTTCGCGTGCCCGGAGTCGAAGAG
GCACAGTTCGCAGTGACACGCATGAGCTTGTCCCCCTACCCATGCAGGATACCCACCAGG
CTACTGTAACTATCTCGACGCCATCGCTGGGCTGGGATGGGGAAAGTCAGTCGAGCCAGG
CGCCTATTATTCATGAAATTAGGACTTGGACTGTGACC
>dbEST_Id: 50962217,User_Id: ZY082839,GenBank_Accn: EY424645
CTAACAAAAACACCACAAACTTCCACCCTCCCCCAAGACACAACCAAAAGCCAAAATCAA
AACCGAAGAAGTCAAAAGAAAAATGTCCAAACCAACCGCTGCAACATCCGACACGGCCTT
CCGCAAAACCTGGGACCGCGAAGAATACGCCAAAAAAGCCGCGGACGAAGAAAGCAAACG
CAAAGAAGAATCCAAAGCACGCTATGAAGCCAAACTCCTCGGCAAAAAATGGCACGCGCC
GGTCGACTACAGCTCTTTGGAGGCCACGACGTCCCGAAAACAGCGACTAGATGTGGCGTC
GATGGTGGGCAAGACGACGATTGTGTCGGCTGGGTCGGCGGTGGGCAAGAGAGGCCGGGG
AGCTGGTTTCTACTGTGGGGACTGTGATCTTACTTTCAAGGATAATTTGCAGCTGGTGGA
GCATTTGAATAGTAAGCAGCATTTGATTGCGACGGGGCAGAGTGGTGAGGTGACGAGGGC
TACTGTTGAGGATGTGCGGCAGCGGCTACGGTTGCTTGCGCATCAGAAACGGGTACGAGA
GGAGGAGGAACGGAGGGCTTGGCAGCTTGATCTCGGGGCTAGGCTTCAGGAGAGGGAGGA
GCAGGAGGCTAAGGAACGAGAGGAGAAGAGGAGGAAGAGGAATGAGAAGCGACGGAAGGG
TGGAGATGGGATCAAGCAGGAAGACGACAGCTGGGAGGGTCGGCTGGGAATCATCGCATG
AATGCATTCTTTCCTTCGTTTTGGGACGTGCTGGCTTGTATATGGATTGGTGCTTTATGG
TCGATAAAAGTTGCAGTATTNNAAAAAAANAAAAAAAAA
>dbEST_Id: 50962218,User_Id: ZY083824,GenBank_Accn: EY424646
CTATTCTATCAGGAGACCACACTTGAGGCTGTTATGAAAGAACAAGAGCAAGAAAACATG
GACCTAAACACGAGCGTCGCCGATATCAACGACTCAACCTTAAAACAGAATGGCTATCCT
CTATCTCCAGGGTTGGCCCATGTTCACAGCGCATCTCAGATACCATCACCCAGTGAACCA
GCCCGATTCAGCAATCTCCAACGGGCCCCTACTGCACCTCCTTTATTCCCTCACCCGGAA
CATGCAGACTCTGAAAGTTCCCCCGCAGATCCTTCGACTACTGCATCTGCCACCCCTCCT
GTTCCACCAATACCGGACATTCATTCTCTCCCTCTCAGCCCCAAGAAGAGCGACTCTCAT
TTCAAAAAGGAACGGGCCAAAGAGGAAAAGGAGCGAAAAGCAAACGAGAAAGAAAAAGAG
AAACAGCGCCGGAGGGATCAGGAAGCGAGAATCAGAGAACAGCGACGAGAGGATGCTGAA
ATCCGAGCTGCGCTCGAGGCGAGCAAGGCGTCCAAGGCCGAGGAAGATCGTCGACATTCC
CCCGATGACACCAAGAAGTCAAGCCATGGCTTGAGCCGTCTGAAGCGCGGTAGCAAGAGC
TTCAGCCATCGGCTCGGCAAAGATAAAGAGAATCGAGTTTCTTCATCCAGTCACTCAGCA
ACACCTATTGCGGAACACCCACCATCAAGAAACGGGGCCTCCGAATCACAGGCACAACTA
CCTAACGGCCAATCTCCAGGTTCTCATGGCTTACATACTAGACATACAGGACTGGATGAA
GAGCGGGATACACTCAAAGATCCCAAACACGACAGAAGCGGACATCATGGAAAATGGAGG
AGTTTCAGTCTCAAGAAGAAGTCATTTAGCATTCTTTCATGAGCCTTTCTTCTCGTCCCG
GTATTTCGGCGACAAGTATCGGCGATGTTTTTCTGCACATAGAACGCTCGTTTTCCGTAC
ATATTTCGATGTATCATCACCTTTATCTTCATACCGGTTGAATGGATCTTTCGGCGGCAT
ATTTCACAGTCCCGCGCATCTTCTGGCAAGGATCCCATAGGAACCGGTTATGTTTTACTT
CTTCGTGCGTTTTTGCTTCTTATCGCATACGATGCATTCCATTTGCTTGTTATTTTAGCC
ACCACTCTATATCTTCGATTCATCAACTTTGTGATACCCGTGCCTGGGTCACATAGCTGG
GCAAATGAGGCGTTTGGCGTGTTCATTTCTGTTTCACATTGCTTTTCAAATGAGCTGGCA
ATTTATGGCAAGGGGTTCAGGTCTGTTCAGGTTTTGGGACGGTGCGCAATTCTGAAAAGA
ANAGACAGCAGAGCATTTACTGTACTGTAGGTAGGATGGGCGACATGTCCATCCTTTCGC
CATGTATATCGTGGTCTATTACTCTAGGGGGATGTCACACAATAGACNAGGGTGTATGAA
ACCAGC
>dbEST_Id: 50962219,User_Id: ZY007285,GenBank_Accn: EY424647
CAGATTTGATTGAGTTTTACTATCAGCTCAGATCGCCTCCAACATCAATCAGACCTTTAT
TTGATTTCGACTGTAGACTAGGCTCCTACTCGCACTTTGACACCATGACGACTCTTCACT
ATTTACCTCCGGTGAAGCCCTCTGCTATTGCTCTGGGCACGTTTTTCACACACACCGCGT
CCTTGGGAATACTGGCTCCTGTCTTCGGTGACACTTACCATCGTGCGCAGGCAGCCAACA
CGAAAGAGGAATTCATCAAGTCCAAAGAGGCTGCCGGGGCTGCCGCAGCCTGGGGAAGCT
CTTTGGTCGGTAGTGCCATGCAAACTTATGGAGTGGCTGCTCTGATTAACGCAACCGGGA
CGCTGAGTTACAAGGGCGCGGCGTATCTGGGAAGTCTGATTTTCATGGCTAGCTCTGCAC
CAAGTTTCATCAGCCAAATTTTTACCGAGAAGCGGCCTCTGGATACAGTTGCTGTAGGTG
CAGTGAGCCGAGTCTTCGAGACAGTCGGGCTTAGTTTATTCCTTACTTGGTGGGGTACGC
GTACGAATCTTTTCGATTAAGTATACCTCTGTTATGCTTTGAATATGATATTTGCTTGAG
AGGCTATCCAACTTTGTGGACACGGTTCATAGGCGTGCTCAGTACATGTTCTGGTGCTCA
TGCTGTAATGTGGAAGAAAAGGTACATGGAACCAAGTAATTTCAAACTACAAAGGACGAT
GAAAAGATTGCAATGGGATCCATAGCTTGAAGAATCTAAGATATTCTAAAGACCGGGACG
AAGTAATCTTTGAGGTACTGGTACTGCG
>dbEST_Id: 50962220,User_Id: ZY135209,GenBank_Accn: EY424648
GCACGATGACGAATGTGATTCCTATTATTATCACTTGTTCCTATCTATATTGAACACCTT
TTCCCCAGATAGATTCCAATCCACCCACTCCGGTGACGTTGAAAGTCTTGTCAGGAACAA
TGATTGGAATGTGGCTGTGGAACGCCATTGGCCCTGTTGATACATTGGACCCAAGGACTC
CCTTTCCTTTCTTTCTTTCAGGCTGGAATTAAAGGGTTGCCAAATCCCTCTTGTTCAGTT
GTCTGATGTTGTACCCTAATACTTTGTACGATTATGCGATTCCCTGCAATCTCCCCATGT
CTACTGTCCCTAATACACCGTTCTGCGTGAGAGATATAAAACCCGTCAATATTCCATCAG
GCCATCGGATATCCCCCCCCCTCTCTCCCCTGACCTTCTCCAGCCACTCCAGGCGGTGGT
TCGTCCCAATTCAACGCAACCATGGTCCCAGAGGCCTGTGACAGACATCTGTAACAGGAA
TAGTGGGGGATGTGGGGGTTTCTTTTTCCTTCGAGTCTTCGCCAGGCATGTTTCCCCATT
ACTCTCCTCTCTCTCTCCCCTCCCAGTGAGTTGGTTAAGGGGCAAAGAAAAGGTTGAAAG
GGTAAATAAGAAAATAAAATAAAAAACTAAAAAGGAGAATCAGAACCCATCGATGAAAGT
CCAGATACCTGAAAAAGTCTACGACCTGTCCGGACGCGTGG
>dbEST_Id: 50962221,User_Id: ZY081389,GenBank_Accn: EY424649
CTTTCCTTCTCTCACATATTTCACATTGTATTTCATGGCGTTAGTCCGTCTCCACACTCA
TTCGGGATTGGCGTCACGGGTTACTACTCATCCTCGGTCTGGTCTGGGCTGCTCTGGTCT
GCTTGAGCGTCTCAACTGTTGGGTCTTTGGTGCCTGGCGTCTACAACTGCGGTACTAGGT
CATCGCTTCTCTCATTTCTTTCTATGCATTGACTGGCGAAAGCGAGGCAAAAGCGATAGA
CGCGTTGGTTGACCATTTCTGTGCTTTCTATCACTGCTTTTTTTTTTTTTTTTTCTTTTT
CGGAACGTTAACTGAGAATGGGTGTTTTTTGCGGGAGTTCGTTGATCTAATCCTTGTTTA
TATTCTAGTTTTAGGATTGGTGGATGACTGGAAGGCATTTCGTGGTGTATGGGCTTGTCA
TTAATCCTCAAATCAAGTCAATTCTCCTTTTC
>dbEST_Id: 50962222,User_Id: ZY140782,GenBank_Accn: EY424650
GCAGACACCGTGTGAATGCCTTCAATCATTGATCCCTTTCAGGAGTCCGAATTCGACAGG
AAGTTTAATACGCAACGGAAACTCCACCGCCTGTACAATGGCCCTTCAAGGAACACTAAT
ATCGACTAATGGCTTCATGAATGGCTTTCTACTATTGATGACGCCACGATATATGAGCTG
CCAGGCATCCAAGACCCCAAGCTGCTGTGTTGGAACTTCCTGATGGCCCTGACGACACGC
TATGCTAACTTCGCGGAGCCACACATCATAGCGAGCCGAAACGGAACCGAATACACAGTC
AGAACTCTTGTTGATGAGTTTCGACGCTTTCGTCTAGATTAAGCGGTATTATACGCGGTA
ATTCAGACTCCCGCATTCTGACATGATGCATATTTCTCCTAAATCGATTACCCACAAGAT
CGTCATCTCTATTTAGACCCCCATGAGTATGGTACCATCGCCAAGTCGGAGGTCAGTTCT
GAATGAGGGTTATACATCCGCATCCGATAGGAATTCCCCCATACGCACCCGGGATGACGG
TTGCGCAAGATATTCGGAAATGTCAAGTTCCGATATCCATAGAAGAACTTTGCCTAAAGT
CGCACCGCGTTACAAAGCCCGTCGGTCACTGGCTTGCTTGGGAACTTGCGTCTCACGAAT
ATGAGACTCGGATGGACAGTCTGCAAAGGCCTCCAGATAGACCGGAA
>dbEST_Id: 50962223,User_Id: ZY088017,GenBank_Accn: EY424651
CTTAATCATACAATGGCCCATGCGGACTATATTTACAATATACCCGCAATCTCAATAGGC
TATTGATAGGGGGCGCATTCAGTATGACTGCTTTGAGATATGCGGTCTTGTCGAATTTTA
CCAAGAGTGTTGAAACACTCTTTATGGCACGCGACAAAGCATCAACAAGGCTTTGTTGTG
CACAATGATTCGCTCCATAGTCTCGAGAAAGCCGCGTTGGTTAATGATTCCTTTCATCTG
ATCTCCTAGCTGACGGTTCCTCAGTCGGCGTGGTGTTTATTTCAAAAGCCCGGCTCTCGC
ATCTTCTCGAGCCTGTATTGCCAACTCAAAACTTCTTCTCAAGGTTAATACAGGCTATAT
CACGTCTACTAGCTACTCAACGTTGATACGCAGGCCGTGTCTGTTGAAGAAAAACGAAAC
TTTGAATGTTAAGACCAGCGGAAGCCGTGCTTTTTCTTCGACCACAGCCATGTTTCGAAC
AACTCTAGCTCATATTACTAGTCTGGTCAAAACCGGCTTCAAGAGCCAGCTCAGAAACCG
TCGTATAATCGACGTCGCTGATGCAAA
>dbEST_Id: 50962224,User_Id: ZY140937,GenBank_Accn: EY424652
CATTATATGCATTAGCAACCGCCTGGACCCTGAAGACTTCCGGGCCTCGGTGAATACAAT
TGTCAGCGAAGTTCTCCCCGAATGACAAATGAATCTCGAATCCTCTCTCTTGCCATTGAG
GTGTGGAGTGAGCGCACTTTTCT
>dbEST_Id: 50962225,User_Id: ZY087755,GenBank_Accn: EY424653
TGATATTCTCTTCATTTTACAGTCATACACCTAATCTCAAGAGCTATAGTAGAGATCAAA
TATCTACTTCTTCCATGATAATCACCACTCATGCGCCTCGTTCAAGGCCTCGCTCCCATA
GGCTCACTCATCTGCATATTTCCAAAGGCCACCCGGGCGCATTGCTTCTCTATATCGTTC
TTTTACCTTATCTCTCTCAAGCCTTCTTGCCTCCTCACGATCAAATTCTAGTTCTTGTGT
GTCAGGCATATCCGTACGCCAAAACCCTGGTGGCGTAGCCGGACGTGGATGATGATTCCT
ATGTTTCCCAAAACAGTCGGCAATCAGCCTTGCTTTTGCCTCATCAAGGAGCTTCTGATG
GTCCTTCTCACCAAGTCCATCAAGCAAATGTTT
>dbEST_Id: 50962226,User_Id: ZY077803,GenBank_Accn: EY424654
GAAATCCCTATACACTTTTTGCTCCGACCTCATTGTCTTGTTATCGCCGCTATTCGCACG
CTTTGGTCATTACTTTCTGGGAAAAGGATTGTGCTACCATCTGTTAATTAGAATGGCCCT
CCGTCGGACCTTCGCGCTTCCTCGGCAACTACTGCGACCGGTAGCTCGCAGCTCGCTTGG
ATACAACACAGAACAGCGAAATGGCTTCGCAACGGCAGTCCCTCCAGTCACTCAAGATGC
AACTGGCTCCAAAGGGCCCTACCCGCAATGGTATTCTTAAACATGGGCGGCCCCCTCTAC
GACGAATGAGGTGGAAGACTTTTTGAGCAGGTTATTTGCCCGACGGTGATCTGATTTCCC
TTGGGACGGCTTCAACATATCTTGGACCACTTATCGCAAAGCGGAGAACCCCAAAGATCC
AAAAGCAATACGCGGACATTGGAGGCGGCTCGCCTATCCGAAAATGGTCCGAATACCAAT
GCCAGGAAATGTGCAAGTTGCTAGACAAACTCAATCCTGAAAGTGCGCCTCATAAACCCT
ACGTTGCATTTCGGTATGCTGCGCCTTTGACGGAAGAGATGTATACCCAGTTACTCGATG
ATGGGTTCGGAAGAGGGAAGGGAGGACGTGCTGTCGCATTTACACAATACCCACAATATT
CCTGTTCGACTACAGGCAGTTCTCTGAATGAACTATGGAAATGGAGAAATCGCCTGGAGG
GTAGGCGCGCCAATGAGAGCGTGGACCCCTCCGGCTCCATCCAGTGGAGTGTCATTGATC
GGTGGCCGACTCATCCCGGCTTAGTGGAAGCTTTCGCAAAGAACATCGAGGATCAGCTCA
AGACATATCCGGAGGACAAGAGGAACAGTGTAGTTCTGCTGTTCTCCGCCCACAGCCTGC
CCATGAGCGTGGTGAATAGAGGTGACCCGTACCCGGCCGAAGTTGCAGCAACTGTCCATG
CGGTAATGCAAAGACTTGGTTTTAGCAACCCTTACCGACTGTGCTGGCAATCTCAAGTGG
GCCCGTCGGCTTGGCTTGGAGCTCAGACCAGCGACACCGTCATGGAGTATGTGAAGCGCG
GACAGACTGATATAGTCCTTGTACCGATCGCCTTCACCAGCGACCACATTGAAACTTTGT
ATGAGTTGGACCTTGAAGTGATGGAAGAAGCCAATTCCCCTGGAGTTAAGCGAGCGGAAA
GCTTGAACGGAAGTCCCATCTTCATCGAAGCCCTTGCAAATATCGCGCAGGAGCACTTGA
GAAAGGGAGAAAATGCTCTCGTCAGATGACCCTGCGCTGTCAGGGTTGTAAGAGTGATAG
ATGCCTGGAGCAGAAGAAGTTCTTTGCCGGGGAAGAAGCCGCGTCTCTTGTAGTGTAAAA
CATT
>dbEST_Id: 50962227,User_Id: ZY095162,GenBank_Accn: EY424655
CGCCCAGATCCCACGTCCGTCCCGCGCGACGAGATCACAACATTCCATACCTCATTCGAC
AGGGCGCTATCGCATTGCTCCTCAGCAAACATCCAGGTTTGATTGCGAGTCCTTAGTACC
GATATACACTGCAATACTAAATTTGTGACTCGGCGCGGCCGCTAGACCTGCAAAGAATGG
CTTCTCGAGTACGTTGTCTCATCGTCAAATCGAGTGAATGTTTGGGCAAAATACCTGGTT
GCGCTGTCTGGTTCGTTCAGCGAAGACAGGCAGCAACCGCCAGCCAAGCCACAGCAAACC
CGGCCCATTTCTACGAAGAGGAAAAGGTTGCACATACTATACCTGCTGAATGACCTGTTT
CATCATACCAAGTATCATTTGGATTCGACTGCCGCCTTTTCCACCTTGACCGGTTCATTA
CAGCCGTACATTGTGGAATTACTGGGCTACGCTGCTTCCTACGACCGAGAGAAGCACCCC
AAGCACCATAGACGACTAGATACACTGTTGGATATATGGGAGCAACATGGCTACTACGGC
AGCGACTATGTCAACAAGTTGCCGGAGGTGGTCAAGAACTCGGCGTTGTCGGGTCCTGTC
AAGACCTCTATTGACGTCCAAGAGAGTAACACGGACTCTGCCCAACGGGCTTCCGAGCAA
GGATGTACT
>dbEST_Id: 50962228,User_Id: ZY141300,GenBank_Accn: EY424656
CTCTTCTTCTTTCTTCTCTTTCCCTTCCTCAGTTTCATACTCCCTGCGGTTTTGAGTCAA
TTGTCAAAGGTTAGTCGACACGATGTCGCGACCTTTCCTCTCCATGTTCCGCCCTGTAGG
GCGGCGGAACTTCTCCGTCTCAACCTCAAGAAGAGCAATCGATAAGCTATGTGAATCAGC
TCAGGAAGCCGTTAAGGACTTGAAGGGCTCCTCCACTCTCCTTGTTGGAGGTTTTGGTTT
CTCGGGTGTGCCCAATACTTTGATCAACGCTGTGCGTGATCGTCCGGAGGTCACTGATTT
GACCGTGGTCTCCAACAATGCCGGCATGCCGGGTGCTGGTCTTGGACAGTTACTGGAATC
CGGACAAATTGGTAAAATGATTGCTTCGTTCATCGGTGAAAACAAGGTCTTTGAAAAAA
>dbEST_Id: 50962229,User_Id: ZY036611,GenBank_Accn: EY424657
CCACGTCATATGCATAAGAACACTATCTGATCGCTATAATATCCCAGGGCATGTAATCAT
ACAAGAGTCTTCACCCCAAAAGGGGAGGACCCCTCTCACTGTACCACATGGCATGCTTTT
CGTCATAATGTTAATATAATTTATAAGGACTCCCTACTCATAGGAGAGAATACTTTTATA
CAGTCGACGCGACGGCCCTCATTTATTATACTGTTAACCAGGGCATTTTAAGAGGGTATC
TGTCTCATTGAAAATATGAAAGCCGGAGCTAGAAATCTAAAATATTTGATCAGAACCCGC
TTAGAGCCACTGGAAACGCGAAATCAATTCTTTGCGAGATTCCAGAACTAGGAACTTTTT
CTAATCAGGCCCCACACCACCCCCCCATTTATTCAGCAGGCCAGGGCGACACACCTCCAC
GTACGTAGGCCCCACCTCCCCAGCTGCGCTACAAAGAATTCTGGCCCGGCCAAGGGGGTC
ATAGGCAAATCGTGGTGAATGTTGGATGATAGGCTATCTATAACCTTGATTACAGGTCCC
TTTCACGGCCGTACACCAGGGTTTATATCTTCAAAGCTCTGGGGCTGGAAGATAATGTGT
TCAATCTGGGCTGGGTAGGTCCCTTCGTTCGAGAGCCGAGTGATTCTGTACCGATTCCTA
ACTCTCGATCCTAGGTATTCCTCCTCTTATATACGGTCTTCACCACCATCGCCGGAAAGC
ACGGGTTCGGACAGCCCATTACTAGCCTGTCCATGGATGAAGCCGTCCAAGCCGTGTACA
TGGAAATGGTCGGTCAGACGTTCGCCGTTCTGGGGATGGCCATTGCGAAGCTTTCATTGG
GTATATTTCTTTTGCGGATCGTGGTAAAAGCATGGCATCGAAGATCGATTTGGATCTCAA
TGGTCAGTCTATCAGTTGTCTCTGTGATGACGGCGATTATCTTCTGGACCCAGCGCCTTC
CCTCCAAGGCAATCTACGATCCTCGTGTACCTGGTCGAACTATTGTCAGCGTTACCCCGT
TCTCAGTACTACTCGGCTCATGGTGTGCAGCGGTCGACTTTTACTTTGCCATTCTCCCGT
GGATATTCATTTGGGAGCTCAACATGCGGTTCAAAGAGAAGATGACGATCGCTATCAGTC
TGAGCCTAGGATTCATTGCCGGTATCTGTGGGGTCATTCGTACTATAGAGCTCGGCGGAT
TGTCAAGTGCTAATTACACAGAGGACACGGTGCCTCTCATTATCTGGTCCGCCGTCGAGC
TTGCCGTGACGCTTATCTGCGTCGGCATTCCCACGATCCGTCCTCTTTACCGGTACATTG
TCCACGGATCCAGTGTCAAGGAGTCGCATGAAGTCTACAAACGGCAAGATGAAAGTGGGA
GTGGCAGTGGAAGCCGCGGCAAACCGACTTTTGCGATGCCCATGAGGAACTTCGCTCGGG
CGGGCCGAAAGGACGAATTACTGACCACTACAACGACCACCGTCGACATTCCAGACGCCA
ACGACAACAGACCGGATGGGAATAGTCGGTCTTACGTGACGGGTGCCGGGCAGAATGACG
AAGAAGCACTCGTGGCTACTATCGAGGAAGAAAATTCTCGGTACAGGGATCACATATGCG
TGCGGCAGGAAGTGCATGTAGAGAGAAATTGATTTGAAGAAGAATGTCTGGGACACTTAT
TTACAAGTAGGGGGTTTCCCTTTGGATGGTTGAACAATTCTGTTAGAAACCTTCTCCTCA
CATTCCTTGTTCCATTCCTCTGTCGCTTCGCAGCTATTGTGTCGTGAGTGAAGTTCCGGT
CGGAGCAATCAGGGTCGGTTGGAGTATATCAGAAATGTATATCTTTGGAAAGGGTAGTTA
TAATATGTCGAATATGAATTTAGGTAAGAGTATTTGAAAC
>dbEST_Id: 50962230,User_Id: ZY006904,GenBank_Accn: EY424658
CACCACTTCCGCCGTCGCCTCCAGCAGCGCTAGCGCCAGCAGCACTGCCACCGCCGTTCC
CACCGGTGTCAGCGGCCAGCAGATGGGTATGACCTACTCTCCTTACACCAACGAGGGTGG
CTGCCAGTCTAAGGACCAGGTCCTCAAGGATGTTGCCCTGATCAAGCAGAAGGGCTTCAC
CCACGTCCGTGTCTACTCCACTGACTGCAACGGTCTCGAGTACATTGGTGAGGCTGCCCG
TGAGAACGGCCTCAAGATGATCATTGGTGTCTTCATCTCCAGCACCGGCATCAGCGGTGC
CCAGGAGCAGGTGACCGCCATCACTAAGTGGGCCCAGTGGGATCTGGTTACCCTCGTCGT
CGTTGGTAACGAGGCCATCCAGAACGGTTACACCGATGCTTCCAGCCTCGCTGGCTTCAT
CTCCTCTTGCAAGTCCTCCTTCCAGGCTTCCGGCTACTCGGGCCAGGTCACCACCACCGA
GCCCATCAACGTCTGGCAGCAGTCTGGCAGCGCTCTGTGCGGTGCCGTTGACATCCTCGG
TGCTAACCTCCACCCCTTCTTCAACGCCGATGTTACCCCCGACCAGGCCGGTAGCTTCGT
CCGTGCTCAGATCAAGGACCTTGAGGCCGTCTGCAACAAGGACGTGATCAACCTTGAGAC
TGGCTGGCCTAGCGCCGGTAACGCCAACGGCAAGGCCGTCCCCGGTACTGCCCAGCAGGC
TGCCGCTATCAAGGCTCTCGTTGAGGAGGTCGGCTCTCAGTCCGTCTTCTTCTCCTACTC
CAACGACCTCTGGAAGGATGCCGGCGAGTTTGACGTCGAGCGCTACTGGGGTTGCATTGA
CCAGTTCAAATAAATGATCTCCCGGATGTCAATAGTTAAGGATCTTTAAGGCTTGGAGTT
TTTTCGTTCTGCTTGTCTCGGAAATACCGACAGCTTTTATTAACTTTTTTTCTTCTCCAT
ATACTTTGAATTGAGTAGATATAACCCTTTCTATTTCATGTGTCGATCTCCCGGAGCATT
CTGTTNTCTTGGTTTGGAT
>dbEST_Id: 50962231,User_Id: ZY080633,GenBank_Accn: EY424659
GATTATCTGGCGCCTGGGTGGTGTCAAGTCCGACTTCGATCTTGGGCCCAACGTCAAGTT
CTGCTTCCAGCATCACGCGCGCTTTGTCTCTAGGGACGGTGATAAAGAAGTTATCTCGCT
CTATGATAACTCTGCTCATGGAACTGAGAACGGCCGTGGCAGTGAAGTCCACACCCATCC
CTTCTCCCAGGGCAAAATCATCGAGATCAATACGGCTACTTGGAAGGCCTCCATTGTCCA
AGCCTTCCAGCCTCCCGATGGTCTCCTATCAAAATCTCAGGGGAGCACCCAGCTCCTCCC
CAACAGGAATGTGCTCGTCAATTGGGGCTCTGAAGGTGCCCTAACCGAATTTCGTCCCGA
CGGTACCCCTATCTTCCATACATACATGGACTCTGGTTTCTTGGGTTTGGGTGTCGAGAA
CTACCGTGGCTTCCGGTATAACTGGACCGGTCTTCCCAATGAGACGCCGGCCATTGTTTC
TCTCGAGAACGATCAGGGCACTACTGTGTACGTCTCTTGGAACGGAGATACCGAAACCAA
GGTCTGGCGCTTTTACCAAGTTACGGATGAGTATGGCTCGCGGCAGTACCTTGGCGAGAC
CAAACGTACTGGTTTCGAGACTGCCTTTTCCCTTAAATCCGGCAATGTTCATACGGTGTC
TGCTGAAGCTATCGGTGCTAATGGCCGTGTCTTGACTTCGACCGGCATCGTAAAGACACA
GGTTGAAATCTTACCTCCACCCAAAGGAGTAGAAGCCTCGTCATCCGTTTCGCTTCAAGA
CAAGATGCAGCCCCAGATTTACTTGGGCCAGAAGAGCCGCTGGGAGGAGCACATGATCCT
GAAGGTCGATCGCTTCCATCTGGATTAAAGTCGTCCCTCCACAACGTTCCCTTAAGTTAC
TTTTCGGAACATGATTCTCCATCGGCCATATATCATAGCTCTTGCTGTCTGACAAAAGCA
TATTCGTGCTTCCAGTACCTAGTCGCTATTCCATAGGTATGCAAAACATCTTTTGCTATG
TACC
>dbEST_Id: 50962232,User_Id: ZY111096,GenBank_Accn: EY424660
AGGCAATCAATGAGCTTCCCAAGGCGGCCTACAGAGTTTTACAGTGGGTTGCAGAAAGAC
CAGCCGGCATACGCAATCTAGTTCTGAAGTGTCCCCATGCAGCTGTTCGAAACAGTTCAA
TCAGGGTCTTCATAAGCTCGCTCTCAAAGCTTCAGGAGCTGTGCAATAATGTTGAGCAGG
AAGAGGGCTATAAAGACAAATGGCATAAGCGGTACTTGGATGGCTTTGAGAATGTGGTCG
CAGCATTGCATGGCCTCTGGACGATTCTGCACACTGCAAGCAGGGCATGGGATGATTACT
TCGAATTCCTTTTACTGCTTGCAAGTTTTGGATCTCTTGAAGCCGGGATGGTGCTCAGTT
ACGGATTTCTTTCAAGATGTCTGGAAATTGTGTGGCTTGATCGTGATGATTCAAAGAGAC
TGAGACGCCACTACATTGCTTATTGCAAACTCCTTGAAAAGGGAAGAAGATTCTCACACA
GGAAACTCACAGATCTTCTGTCTGTCTTGCTACAGAACATCGATTTTTCTGCGCCCCCTA
CGCTGGGCGAGGAAAGACAGACCTTACCCGACAATAGGTATTCTCTTACAGTTATGGAAA
GCGACCTTCTTCGGCCTGTTGGGAGAAAAATGAGCTATTAGTTCTGAAAAAGCTTCTTCA
GCAATACAGCAGCCCGCCAGCATGTAGAAGCATTGTTGGAATACTTGTTGATG
>dbEST_Id: 50962233,User_Id: ZY097607,GenBank_Accn: EY424661
GGCAGACACTTTACGCTCCTGAGGCACTCATGCTCTTTCCTCTTCGAGTTAGTGCCTTGC
GGACACTTGTCCTGTTCTGGTAAGTGGCTGTTTTCCTCTTTTGGGGCGCTTCCCTCTTTG
GGAGATCCGGGGGTTGTAAGTTATTATTCTTTTTCTTTTCTTCTCTTTCCTTTATTTTTT
TTTTTATCATTAACATGGTTGATCACCTCCTTCTGGGTCCTCGACCTCTACTACTTGTAC
TGCCCCATTCTGCTCTTTCACATCCACTCCCTTTCTTTTGCCTTTCCGATATGCCTTTGG
TATACTACGACTGCTCTTCCGTCTCCGCATCGCTCTTCCTACTCCTCATGCATTAATTGC
GCAATGGGGCTGTAAACCCGGTCTCTCTGTGCTACTCTCTATGTATTATATAACACCTTC
TCCACCGTGGATCATCACTGTTCCTTGGACCTGTCTTTGCTCGGACATCCCTCCGATCCT
AATTGAGTATGCTACTCACATTGAAGCCGTCTTCTCAGAACGGGATCAAAGGCTCTCATG
ACTACGCTATCGTTCGTCAGTCTATTCCAACTCCTCGGTCCTCTCCGCCCTCCGCACCTG
ATCCCGCCGCGGCCATTGTAACATCCAAGAGACCCTCCGTGGACCACTCTATGGAATCTT
CTCGTGGTGGCTTGCCACCTCCCTCAACTCTGGCATTGCCGCCGCCGGATGTTGGCTTCT
CTTCCATGAATTCTGTGAATCAATCGCTGCCGCGCCCTGCGGCGCAACGGCAGAGCGCCG
ATGATACTAGCCAGTACTGGCATGCGAAGGCGGAGGAAGACCGGAGAAGGCAAGAGGAAG
AACGGACCCACCAGGAATCGCTGCGTCTAGAGCAGCGGAAGATCGAACAGAGTATGCTTC
GAGATTCCCTGCAAGCCGGCGTACCTGCTCATATGATTCCGCTCATCTTCGCGGGCATCA
GCCAGAATGGCGTCCCCCAATCAGTCATAGAATGGGCCCAACAACATATGACACAGGCGC
CTGCCGGTCCCCGTGCGCCACCACCTTCGGCACCGGCTCTATCTCATTCATCCCATCGGC
GCAGCTTGCACGCCCCGCCGAAAATCTCGCTACATTCCTCCTGGCCCTTATGCGGCTNCA
CCACCGCAACATGTCATACCTGCCCCCGGGATCCTCTTATCACAACCTCTT
>dbEST_Id: 50962234,User_Id: ZY111044,GenBank_Accn: EY424662
CCAATCCGTAGTAGAGCCTGGCCTCATATCATCCCATATCCCCTCTTCGTTTCCCCCCCT
GAAACAATCAATGAGTATCATCCCATATCAAAACTTCGATCCTCACTCGAAGACTTCACC
CCATTAGTCTTTAGAGGCGTTCGCCGCTGGGCTTCGATCTCACTGTCCACTAGTGTAAAC
GCCCGGTCCAGCTCCATCGCGATCTCAATATCATCAATATCCCGTTTGATCAATGAAGCA
CATTCGAAGATCGCCTTTGCAAGGCTGCCGCATCGTGTAGCGAAGTCGCGTGTTCCCGGA
GCCTTGCGACGCTTCGCCAGCATTATCTGCATCATACGGTCTGCGCAGGGGCAGGGACGT
TCGGGATCCGACGTACATTCCCAGGAACAGATGCACGATGAGCGACAAACGCATTTTCTC
TCTTTCATGTAATCGCTCGGGCGACGTCGCTCGTCCACGCGCCTGACGTCTCCGATGCCT
TTACCTTCCATCTTGGCTAAAGCCGACTGACGATGGTCCTTGACGAGCTCACCCTCCCAA
AGTCCCGGATCGACACTGTTGCGGTCAATGAATGGAAGATCGAAACCACTAAATGACAGC
ACAG
>dbEST_Id: 50962235,User_Id: ZY081090,GenBank_Accn: EY424663
CAGCGTCAGAACGCAAGGAAGCTCCAAGAAGACTAACGCTGCTTCGATCACCTTGAGAGA
TGAATCGGCATCCGGTATACCCCAGAGCTCCCCTGCGAGCTCGTCTTCTCTGGCCCCTAC
ACCTCTGGAATCGATGCGGAACTTTGGGAATACACTCAACCCTCTTAATCATATTCCTGG
CATGATCAGGAGCTTTGGTCGTGCTACTCCAGACGGCACGGGGGTCCTTTCCACTCCCTC
TCCTTCTACAAAGAGCCCTCCTATCTCGAGAGAAATGTCCTCAAGCATGACAACTACTCC
GTCTAAGATCGATCCCCCGATTCAGCGTTTCCTTCAGACAGCACACGCCAGCGATCTCAC
GATTGGAGACGTAACCACCCTACTTGAGATTATAAAAGGATTGCCGCAGTCTTGTTAAAG
CAAGGCACCAATCCAAAATGAGGACCGAATTTCTGATCTAACCATGTTTTCGTCCCTTCT
TTCTTGTAATAGTTTAATCTTCCCCCTTTTTTGCCATCATCATAGCGTTGCGAATTCCGG
ATCATAGATTGCTGATGGCGTTCTGTCTTTTTACCTATCATGATGAATATTTCCTCAAGG
ATGTAGGCAGCTGGCATTGAATGCCGCTTGAATATATCCTGTGTGATCTGAATGCTTATT
TCGTACAGTAGT
>dbEST_Id: 50962236,User_Id: ZY086676,GenBank_Accn: EY424664
GAAATAATGGTGTCCCAACATCGCAGTTAGTGACCCCCAACGCACATCCAAAAGGCGCCG
ACGAAGGCCTAGGTCTGGCAATCAATGTGCATCCACCTCAGGAGTTTGATAATGACGATG
TCCCACCGCCTCCTATACCACGTCATGATCCTCCAGCTCCCCCCTCCGACACTCAAGAGA
GCACTGTTCATCCTCCCCCACAGATTCCTGTGGTTCATCCCAACATCTTTTCGAACGCCA
TCTTCGCGCCGCTGGGGCCCGTTCAAAGCACCGATAGCAGTGAAGACTCCTCTCTCCGGC
GACTTGAGCCGACACCTTCCTCACAGACAGTAGACTCATCGGCAACCTCGGTGGTTCCTT
CGACTTCAGAACACCCTCGCCCACGAACCGCG
>dbEST_Id: 50962237,User_Id: ZY081149,GenBank_Accn: EY424665
CTATATTTGATTGGGGGAGTATAGTTGGTTACAAACATCTGTTCTTTAAGTGAACGCTAC
AACGGGATTTGAGTCTGTGAACTCAGTGATTAAAATCC
>dbEST_Id: 50962238,User_Id: ZY087438,GenBank_Accn: EY424666
CTCATATTTCTTCCTTAACAACATCTTCAATCTCTTTCTCTTTCTGTAATCAAATTTGTG
TCGCTGCCTTGCGGACCTCTCACTCACACCAGAGCGCGTTGAAAAATTTCACCTTCTGAG
GCTTTTCCTGACCCACCTCTATACCCGACTTTTTTTACCCCAGACACATTATCGGCCGAG
ATGAGCACACCAGGGGATTATGACGCCGTACGGAGGGACATTGTCGCCCAACTGAAGAAG
CCGGACTACGACGATGGTAGCGCAGGACCTGTATTTGTTCGACTGGCATGGCACTCTGCA
GGCACATACGATGCAGAATCAGACACAGGCGGTTCCAATGGTGCAGGCATGCGGTATGAA
GCAGAGGGTGGCGACCCAGCCAACGCCGGTCTTCAGCACGGACGGGCCTTCCTCGAACCT
GTAAAGGAGAGACACCCCTGGATCACATACTCCGATCTATGGACATTAGCAGGCGTAGTA
GCTATCAAAGAGCTAGGCGGACCCGAAGTGGAATGGAAGCCAGGTCGTACGGATTTAGTC
GACGACTCGAAGGTGCCACCACGTGGTCGTCTGCCCGACGCTGCCCAAGGTGCCGAGCAC
CTGCGTTTCATCTTCAACCGGATGGG
>dbEST_Id: 50962239,User_Id: ZY093821,GenBank_Accn: EY424667
CTCGGTTTCCCTTTTCCACACTACATATCTATCATGGCGTGGACTGACTGGTTCATGATC
ACGACAAAAAAGTTTGAAAGCAAAGCCTCTCACTTTTTCATTTTCCGTGCCTCTTAGGTA
TATCACTGGCCATACTCCCTGACTCGACAATAGTCGGTGGAACATGCTACCTCTCAAGTT
TCTCTAGTCCCTCTGCACGAGACTTGATGATTGCAGCCGACTCACAGATGGACTTGGCCA
GCTTGCGGATCCGTTCCAATTCACGTAATCTGTTTCCCTCTGCGATTGCTACTATCCTGC
GCACGGTTTCAATCTCTGCAGCTTCCATGTCTGTCAGTTTGCCAGCCAGAGGATCAGTGT
CCTGAATGTGCTTCTGAATATTGGAGACTTTGGTGATCGCTTTGATGAGGGGTAGCATAG
CTGGCATATTAAAAGTCAGCCACGATGCATGCTCGGGAGTGGCGCCTTGGTGGCCCCAGA
TCATGTCCATGACTGCTGCCCGCTGTGTAAATTTTCTAACACTGTTAGCCCCTGTTGGCA
CAGGGGCTTTGTTCTCATCCCAGTTGAACTCTGGAATATTCAATGGCTTCTGCTGCTCAG
TTTGGTTATTGTGCTCATCCCCGTAATTGCGGGTGTCTTGCATTCCTTTCCAGCGCTCAT
ACAACTCCCATTCGGATTCCGTCATCTGTGCCCTAGCTGAGCTTTCCAAATCCCTGCGCT
TGCTGTGCGACGCCAGCTTGAGTCCCGTCCACAGTGCAAGACTATTGCCCCGCTCAACAA
CCCTGGCGAGGTCCTGCATCTTTCGCGATGTCGTTTCCAGGTCATCGGTGTCCGTAGGCA
CAGGTAGCATCTTTAGGTTCTCGCCCAGGTCCTTGAGAGCTAGAGGATCCATCGTCGCCC
CGTGCGGTCGTTTAGAGCTGGAACTCTGTTCATGACTGTCGCTCTCCCCGTTTAGTGCAC
GAGTAGGTAGTCGGCTTTCCATCCGGCTTTACGCTGTCCTAGTTACATAATTGGACAACA
CACACCGCGGACTGTGAAAAGAATCTCGGTGAATCGTATCACGTGGTAATGCTGCCAATC
CTGTATAATTTCTTTTGCTATATGGAAACGGTGATGGGAA
>dbEST_Id: 50962240,User_Id: ZY098051,GenBank_Accn: EY424668
CTATCGCTTACCACGAGTCGACCTCACTCTGCATTACTATCAGATCCCTTCATATTTATG
AGATTGTGTATCGACATATCAAGACATCAATAGCGCCCATAGTCAGTGCCTATACCGTCG
CCGTTTGACGTCACGATTGTTTCCATTCCTCGCATTGGTGAACGAAATAATGTCAACCAC
CGACTCGCCTGCGATGCGGGCAGAACCTGATTTACAAAAATGTTCCTTTCCAAATCCTAA
ATTCCAACAACTCCAAGAAGAAAGGTTCCGATTTACTCCTGTCAAAGTTGCGAAACCTGT
CCCGCGCATCTGGGATCGTCAACCGTCCACCCCGTTTCTGGCGCGTCCCAAATCGCGGAA
AGTGTGGAAGCGCTTCCGCTCCTCGTTCAACAGTATGAAGGCGCTGCAGCGCTTGATTTC
CGCGCAGAGTGGTCCTAATGACCACGATGACCTCTACACTGAAATCAACACGTCGCGGAA
TGAAGAGTATATGCGCGGCGTCAAGAGACGGTGTCTTGTGCATAATTCCGAGGAACAAGG
AGAGGCAACGACATCCCGAGGACGCTCTTTTCTAGAGACAAAATGGGAGT
>dbEST_Id: 50962241,User_Id: ZY097835,GenBank_Accn: EY424669
CCAAAGTGTTGTATCTATCTTGTGCACTGTTCGTAACAACTCGCCGGATAGTGTGTGGTT
CCTCCAGTTTCTTTCTTTCAAATCCTTCATGATTCCGACGGCCCACGGCTCCTCAACATG
CCAGGGTTTTTGGGATGGAAGTCGTCATCGCGAGTGGGAAGGTTTGTATTACTCGTTACT
GGAACGGTACTAGCCCTTGCTTTGATTCAGGGAGTAGCCTTAATATCTCAACCGATCACT
GTCCATGTTAATACGCCGTCTATAAATCATGAGAGCCTACAGAGTTCTCCCAGCACGACT
CCGATTGACACCACCTCGCCAATTGTCACGGAACCTGCAGAAGTCTCTCAAAAGCCAAAT
TACGCCTTTGCAACAATAATCACTGGAGAAGGGGACACTGAGACGGAGGTCAAAGATGCC
TATTTCACCGCAACACGACTACTCACCTATCAACTTTTATACAGCCCTCAAACGAAGTCG
CGATCAGGCCATATTCCCTTTCTTGTCCTAGTTACGAAGGAAGTACCCCAAGAGCAACGG
GACATTCTCACAAAGGAGGGTGCTACGGTCATTCCAGCTGAAACCCTTGAAAGGGAATGG
AT
>dbEST_Id: 50962242,User_Id: ZY140960,GenBank_Accn: EY424670
CAAGGAGCTCAAGAGGGTTATCCCTACTGCTGCTGCCTTCGGTGGTGCTTGCATTGGTGC
TCTTTCCGTTGCCTCTGACCTCCTTGGCGCTCTTGGTAGCGGTACTGGTATCCTCCTTGC
CGTGACCATCATCTACGGATACTTCGAAATCGCCGCTCGTGAAGGCGATATTGGTTCGGG
CCTCAAGGGCCTTGTTCCTGGCAACTAAACAGGAAGCTTTCAGACTTTTTTTGATGAACA
GCATGAGAAAGAAGGATTGTAGGTTCGATATACTTTGTATTTCTCGTTCATTCCCAGGTG
ATGCGCTGCCGCTGTGGCCGTCTGGATTTTGGGTGTATGTCTAGTTTTGCATGGAAGGTA
AAGAGTCTTCCCATCGGAAAAGCGAGGCTGCAGCTGTACATAGCATGAACCTGGTTTGTA
ACCATATATTCTATAAAAGACCTTAAAATGATATCTAATTTGCTATG
>dbEST_Id: 50962243,User_Id: ZY087119,GenBank_Accn: EY424671
CTAGAACTAGTCCGGACAGGGCCAGCCTCCCCAACAATACCAGCACTATCAACCACCTCC
ACAGCAAGGATATCCAGGCCAGCTTCCTGGGAACCGTCACATTGAAGATGGTGACAGGGA
CCTTCACCCCGACAAACACGGTACATACCCCCGTCTCGCCAGACTGGGTGATGGATCGTT
ACTCACCTCGTTCACCCACTTCCAGGGCAAGACACGCGTGCTCGCCGTATCGAGAAGTAC
GGACGGCGGTCGGACCTTCCAGGACTGGGGAGAAGTAAGCCGCGGCGAGGGCGACGTCGA
CAACGTGTTTCTTCTGGAGGTCGCACCGGGCACTGTGTTGGGGGCATTCCGCAACCATGA
CATTGGGCCCCACGGCCCCACGTACTTCCGTATCACAGTTTGCCGGTCGACCGATGCCGG
TAGGAGCTGGCACTTCCTGTCGCAGGCGGCAGAGAAGGGTGCACCAAACGGCATCTGGGA
GCCCTTTATGCGGCTGGGCAGACAGGGCGAGGTCCAGCTGACGTATTCGCTGGAATTCGC
GCATAACAACCAGAGCACGATGATGGTGCAGTCATTCGACGGCGGTGCCACCTGGACTCA
GCCGCGGTGTCTGCATGGGGACTGTGATGCGTTGCGTGATGGGATGAACGGCATCGCACC
GACTTGGNGACACGGTCGCGAAGCGCTGGTGATGATCTTCGAGACTACCTCCTTTGGGCA
CTTCATTTGGAAAGCGTGATCTCCTACGACGATGGTCAGACT
>dbEST_Id: 50962244,User_Id: ZY081459,GenBank_Accn: EY424672
GTTGCCAACATCGAGAAAATATCCCCGCCATGTCTAAGCCTTTGATCGTGCTCCCCCGCC
CTGGGACAGTGCCACCCAGCGGCGCAACGCAGCCCATTCCCGCCCCATTGGAAGCCGCCT
TCGTCGCAACCTTCGGCAACCGGCTTCCACCAGCATCATATTTACAAACCCTCCACGGCA
AAGCAGCATACTACGAACTACCACCCTCATCTCCTGTTTCCACGGATGGTAAACAGCCCA
TATCCCGGGTACTATTCGTCCACGGGGTGCAAACACCTGCAATCGGCCTCCAGCCATTAG
CCAACGCACTGTCCTCGCGTTTCCCCTCGGCTCATTGTGTCCTAGTGGATCTGTGGGGCC
ACGGACTCTCAGAAACACCGTTTGTGGCGCACGACCCCGCTCTCTTCCATGGATTAATAG
AAGCCGTGATGGTTCATCTTGGATGGACTGATGCCCATTTCATTGGCTATTCTTTTGGCG
GGTCTACCACAGCAAGTTTTGCGGCAGCGCACCCCGAACGCGTCGCGTCGATGGCTTTGG
TTGCCCCGGCGGGCCTACGCCGCACCGCCGGGCTCGATGAGGTGCAGAAAGGTTACTTGC
GTGGTGGGGGAAGGGTTGGAAGAGGCTGCCCGAAGATTGGATCCTGGAAGTGCTGGAAAG
GGGGCCGGGTTGGTTGGTGCCTTCCGATTGGGAAAGAAAAGGTGGGGACCAGGTGAAGTT
GTGGGCAAAAACCTGGTCCAAGATTGGGGGAAATGGAAAAAAGCCTGCCAGGGCCATGGC
CCCCTAACCGTTAATCCG
>dbEST_Id: 50962245,User_Id: ZY141232,GenBank_Accn: EY424673
GCGCCTTCCTTATCGCCGGAACAGCGTCCCACCGCGGCCGAAATCGCTTCCATCAAGCGA
AGGTGCGCGGTAAGCATCCTGTCATTGGTCCCTCGTCCCATCGCGCGGCGCTTCTTGGGC
GTTCCAGCGAAAATTGTCATTGGACAAACGCCCCCTGAACGCCAAGAGCATTTTAAGGCT
CCCAATGAACAGAACCACCAACATTCGGAACCAGTTTGTGCCTTATCACCTGACCCATTA
TCGGACGATGATCTGGAAGAGTCGCTCCTTCTCGCGGCAATTGAGAACGACATTCTGGAT
CTATTCGCCGATGAGTATTGCAATAAGCATCTAATCTACTCGATCATTGAAACCGTTCTA
GCAAGGCTTCTCCCCGAGCTATCGGAACGCAGCCTAACGGAGTTGATGGAAGACCGGGGC
GTGTCTTTAGACAGCGACTGANACCCACGTATACCGATAGATATAATAACAACAGAGAGC
TATAATATAGG
>dbEST_Id: 50962246,User_Id: ZY078171,GenBank_Accn: EY424674
AATCACCCTCTCGCCTAACGCTACCTCAGAACAGACATTTCCCATCCATCTTCCTTTTTA
AAACAAAACGGATCGATAATTCGACCATGTCTGAACACAAGTACATATTTACTGTCACCA
TGAGCTGTGGCGGTTGCTCTGGGGCCGTAGAACGAGTACTGAAGAAGTTGCCAGGTGTCA
AATCTTACGATGTCAGTCTGGATTCTCAAACTGCCACCGTCGTGACGGAACCATCTGTAT
CGTATGAGACTGTGTTGGTTACTATTCAGAAAACTGGGAAGACGGTCACGGCCGGAGAAG
CAGATGGGCAAACCATGGCTGTGTGAATGAAACTCTTTGCGACAGGTGGCCACACTTTCA
AAGAATTCGGGTCAATGAATCGATGGATAGCAAGCAGGCATATATTGCTACTAAGGCAGG
AAATTCTCTAATCTAGCCTCTTTTAAGATAATCATGACAGAGCTGCGCCTAGAACCTCTG
CTCACAATCAAACCTTTCCCCATATTTCTTTCCGGAAGGCGAATGCAAGTGGTTTATCTT
CGGCTAAGGGTACCGAACATTCTCAATACTCGAGTGCAGACATGTTTTTCATTATGGCCG
TAGTAGATTATCACGATGTCAATTGGCACACATCTGGGTATTATGCTTATGATATCACAT
GTATGTACAGTATCCATGCAGGAATCTACACTAGAAACTAGCTCTGTTAAAAAGAAAAAT
ACCAATTGCCGGTTGTGATGTCTTTGATTAAATTTAGTATGGATGAGCACAATATTTTTG
GGGCGGCTGCTATAATATCCCCGGGGGGGCCAAAGTTATACGGATCCAAGGTTTTTTTTG
GAAGTGGTCCCCTATATTGAGGTTTTGTAAAAGCGGTGGACATTGCGTCC
>dbEST_Id: 50962247,User_Id: ZY111290,GenBank_Accn: EY424675
ACGAAACATTCCAATACTCTTCAGCATATAATTTCGAAATGACGACCGACACAGAGATTA
ATCCTGAAAGCGCGAGGCCGGAGGCTCATGGCTCCCTCTCTGTCACCGTTGAGTTCACTG
GTGGTCTTGAAATGCTGTTCTCCAATGAGCGCAAGCATAGTGTCACACTACCTGCTCGGC
TGAGTGACGGTGGCCGGCCGAGTATAAGCTTCCTCCTCGAATACCTTGTCAAAAATGTGA
TGAAGGATGAGAGAAAGGAACTGTTCATGTTGGAGGACAATGTGCGTCCTGGTATCCTTG
TCCTCATCAACGACGCAGACTGGGAACTGGATGGAGAAGAAAATATGAGCTCCAGCCTGC
CGACAACATTGTCTTCGTTTCTACACTCCATGGAGGATAACAGTTCTTATAATCTAT
>dbEST_Id: 50962248,User_Id: ZY008033,GenBank_Accn: EY424676
CGACAATTAATCTAGTCCACGTGAACCAATTAGCCATACAATTATCAACCGGTGATTGAT
CACTCTGCTCAATATGTCTCGTTCTTCCCATCGGGATGATTTCTTTCAAACTACGTTCGT
CATATACCCTCCATAGAGCTTTCCCTTCTTTCTTGTCTCGCTCTCCCGTCGCTGATCTTC
CTTCCCGTATTCCAGGGCGGCGCTTGACGAGCAGAAACGAAAGGACGCTAAATCTAAAAA
TACAAATGGAGACCCCATCAGGCTACAAAGTAAGATCTTGGCAGTCGAGGCAGACCCTCT
GAATCCTGGCGCCGTATTCGTGGCGCAGAGTGGTGGCACGGTCCGAAAGATTATACTCGA
AGTAGGTGCACGGTGTCCTTCTTGTTGGATGCCTCGCTGGATACGTAACTAAGCCAATCG
TCATCTGCCTCGGTTCACTTGTAGACAGGTGAAACGGCTGCTCTTTACAAAGGACCAACG
GCCCCCATCACAAGCATCTGCTTTAGCCCCGACGGTCGATTACTCTTCGCCGGTTGCTGG
GACAAATACGTCTGGTGCTGGGATGTGGCTTCGAAGGAAGTGAAACAGAAATACGACGGT
CATACCGACTTTGTAAGAGCGGTGGTCACCACCCGACTCCAGGGCAAGGATGTTCTCGTC
TCTGGCGGGGCTGACGCGCAGATCTTGGTGTTCGACATTGCCAGTGGCGAGCGGCTCTCC
GTCATGAAGGGGCATGCCAAGGGTATCCAAGGACTTGTTGTAGATCCCGTCTCTTTAGAT
TCTGACAGCCAAGAGCTGGTTGTTTTCAGCTCTGGCAGCGATCGGGAAGATCGCCGTTTC
GACATCGCCAGTGGTAGCAAAGACCTGACGGGCACAGACGCCATCCTAGTCCATGATACG
AATGTGTACAAGCTCTTCTTTGACCGGGATGCCGATTTGTGGACTGCCTCCGCAGACAAA
TCCGCAAAATGTCTCGTGAGAGAGGAGGGCTGGAAGCCAAACTTGACATTAACCCATCCA
GATTTTGTCCGCGACGTAGTTGTCTACGAGCAGGGTGGCTGGGTTGTGACAGCATGTCGA
GATGAAGAGGTTCGCGTATGGAATCGCTCGACCGGACAACTTTACCATACCTTCTCTGGT
CATTTCGAGGAGGTCACAGGACTCGTACTCCTGGGCTCAACGCTGGTCAGCGTCAGTATC
GATGCCACCATCCGTCGGTGGTCTTTGAGGCCTGAAGATCTCCAGGTCGCTGTAGAAAGG
GCTAAGAACACATCAATCGATGAGGAACCAGAGCCAAATCCGGGATCAATGCTTACGGAG
GAGGAAGAGCGCGAGTTGGCTGAGCTTTTGGAAGACGACTGATTGGGTTGGAACTCATGA
TATCCTATACATTATCCCACCGAATANACATTTCCGAGAATA
>dbEST_Id: 50962249,User_Id: ZY087212,GenBank_Accn: EY424677
CGGACGCGTGGGCGGACGCGTGGGTTTGCCAGCGCATAAAAAGCATCATTGACGACAAAA
TGGGTGACTGCTGCTTAAAGGGCTTCCGCTGGAACGGCAAGCCTGCTGGCCGAGAAACCA
TACTGGCTGGCATGAGTTGCTACACGGTAGGAACAAATTCCAGCGTCGCCATCCTACTGC
TCCACGACCTCTTTGGCTGGACATTTCCCAACACGCGACTCCTATCAGACCATCTGGCGG
AGGAGGTTGGCTGTACAGTCTATGTACCCGACCTGTTTGGAGGTGAGCGCCTCCCACCCG
ATGTTCTCCTCGACGAGAGCAGATGGAACGAACTCGACCTCCCCGGTTTCCTGAGCCGCA
ATACCAAGGCTATTCGAGAGACGGACATCTTCAACTGCGCCAAGGCTCTGCGAGGGGAGC
ATAAATACTCTTCTATCGGTGCGATTGGATTCTGCTTCGGTGGCTGGGCAGTTTTCCGTT
TAGGCGCAAAGGATGTTCGGCTTGTCGACTGCATCTCTACCGCACATCCCACATTCCTTG
AACAGAAGGAGATCAGTGATATCGGGGGTTCCAGTTCAGATTATGGCGCCTGAACATGAT
CAACAGTTTACGGAGGAGCTAAAGGCTTTCAGTAATACGGTCATTCCTAAGCTTGGTGTG
CCGTATGACTACCAGTATTTTCCCCTTCTTACGCATGGATTTGCGACACGGGGGAATCCA
AACGATAAGGATGAAATCGCGGGCATGGAAAGGCCGAAAAATGCGGCGGTTCTCTGGTTT
CGCCAGTGGTTGCACAGACCACACAGCGAATGATATGTCTGGATCAGCA
>dbEST_Id: 50962250,User_Id: ZY106296,GenBank_Accn: EY424678
ATTCCCTCTTCGAGCAGCAGGAAGATGGCTCCTCCCGCTCTTTCGTCTCAGATATTATGT
TCTTCGATTTCCGACGTACGGTTTTCACATGATGGTCGCTATATCGTGTCGAGGGACTAC
CTTACTGTTAAAATCTGGGATGTCAACATGGAGCGCCAACCATTGAGGACGATTCCCATC
CACGAGCATTTGCGGCCACCCCTGTGTGACACTTATGAGAATGACAGTATCTTCGATAAG
TTCGAAGTGGTCTTCTCTGGAGATGCAGAGAATGTCGTGACTGGGAGTTACCACACCCAC
TTTATGATCTTCCCTCCCGACCCACTCCTGGAAAACCTAGATTTGGGTTCCGCCGTCGAA
TCCATCTCTCCTCCCACCCCCATAATGGTGGGCGGATTACGCCCCGTATTTACTTAGGCG
GCCTTGTCGTACTTACGGGTCGTCGGTCTTAGCCTCGCTCTCCGTTTTATCCCCCGCCCC
CGCCCTTACGCCGACTCCTCACCCTATTCCCCCTCTTTTCGAGCCCTTTTTTTAAGCAGG
TTCAGACCGCCTCTTTCCGCTCCACCCTTCTCCACCACCCCAACTCCTCTCTCCCCCCCC
GCCCTCTTCTTCGCCTACCCCTGTGTTTTACCCTACGGCCCCCGAATAATTCCGTGCCCC
CATTCGGTGCCTCGGCGTTCCCCACCCACCCCTGTCCCCCTTTCTTCCTCTGTCTCGCCG
GTGGTTTGCCCCCGCGGTAGCTCGGCCGTGTTCTTTGTGCCCTACGCTTGTGTTCGCTAC
CATTTATACCCCACCCGCTCTCGCCGCCTCGCCTCCCCTCCCGCCTCGTTCTTCTCAGTA
CTCCCCCGCCTTCGTTCGGCGCCCTCGTTTTCCTCTCTCTCACCCTTATGCACACACTCC
TCTCTCTTTTTCTTCTTCC
>dbEST_Id: 50962251,User_Id: ZY093854,GenBank_Accn: EY424679
CGAATCTACTATCTACTTAGTACTACATCTTACATATTCCCATCTACAACATTACCTGAT
ACTTCACGATGGGCTGTGATTGCGGAAATACCTGCGGTTGCTCCGGTCCCCAGAGCTGCA
CTTGTGGCCAGTCCTGCCAGTGCAAGAACTGCGGAAAGTGATCCATTCGTCCGCACTTGA
TTACATACGAGGAATCCGATGAAGTTTACGATGTTGAATGAAGGGGATGGAAATGATTTG
GAGTATTGTCTGGGCGTGATTTTGGACTTTATTGGATACTACTTAATACACTCTCTTTAA
ACGGTCTATAATATTGTTTATGTCCCGTACTATACATATAATTCTAGAGTCTATACAGTC
T
>dbEST_Id: 50962252,User_Id: ZY087948,GenBank_Accn: EY424680
CGAGGAATGGGCCTACAATCACGTCAGGCAATGGCGCACGGCCTTGATTCCAGGCCCAGC
GTTGAAGATTTTCGCGAAGACAGCGTGTGGGTGCAGCTAGCCAAAACTCACTGGCTCGAG
ACACCCAAGGTCCGGAAAGTCAAGCAGGATGTCATTAAGAAGGATATATGGGACCCCCTC
GAAGCGGACAATTTCAACTTTCGCTCACTTCTAACATTGGAAAATTTGAATATTTTAGAG
AAGTTTCTTTGGCCGACCTACACAGAAGATGCCTCGAACTACCATGTACTGCTGCTGGCG
CTGATTGTCACTGTCAAGCAGCGGGAACACCTACCGATATGGGACATCTTCTCCGACCGA
CCGGATGATTTTTCCAACCTTTTCCATCGAATTCTATCCATGAGTATCGACCAGTCCCTT
CTTACATCGTCGCGCCTGTCCATCGTATCCTTCATAATTAGCTCTTTTCAATCCCTCGAG
AATGTTTTGATACGGAAGGAATGTGCACCTCTGGTTTCAATTTCAATCTGGCACAATCTC
TCGAGTGACGATGCACGAGAACAGGTGCTCGGAAAGGGCCCAACGTTGAAGAAAGCATGG
AGAGCTGCCGCGAAGCGATATGACGCAGCAGACGAA
>dbEST_Id: 50962253,User_Id: ZY080909,GenBank_Accn: EY424681
GCCCCCTCCCCTAATTCCCAGAATAATTTCTTATTAACTAAAAATACACCAAAAATGGCC
GACGAAGCCGGTTCCATCTACGACGAGATCGAAATCGAAGATATGACCTTCGACCCCATC
ACCCAACTCTACCATTACCCATGCCCGTGTGGCGACCGATTCGAGATTATGATCGATGAT
CTTCGCGATGGAGAGGAAATCGCCGTTTGCCCCAGCTGCAGCTTGAGGATTCGGGTCATC
TTTGACCTTGATGACCTCCACAAGGACGATCAGCAGCAAGGTCCCAGCGCCGTTGCGGTT
CAGGCTTAAACTATTCAAGAGGGACATAGGGAAACAACTATAGGGGCTATAAACTGATAC
CGTCATACGTCGTTACACGTACAGTTCAAGGAATCTATCGGCTTCTCGTCTGGGTCTCGA
AGGAAAGCATAGAAGTTCAGTCTTCGCTACGGAGTCATGCGACATGGCGAGCGCAATACA
GTCGGATACCCGCATCGCGCCGGTGTAAACATGATCGGAAGACTGGAGTGTTAGTGGGGT
CTTCCCGTGTGCATGATGTGAGGGGGACCTGCTGCCGGACCCGGCTGGGAATATTGTCTA
AGAGGCATCGTATCTCTTGACTTTGTGCTGGTNGAACATANACATGAGACGAAGCGCGTT
AGTGGGCGTGATGTGAAGACACNATTAGATCGCATCATATGACGATGTGGTACTATTAGG
CGATGATCACCTTCTAGAATGGGTCGCTTGTGCNGTCGAATATGCAGAGCAGCGGGATCT
CGATACTGATTC
>dbEST_Id: 50962254,User_Id: ZY085710,GenBank_Accn: EY424682
AGAGTGTTTTGATCACCATTGTAATCGCGTCACCCTCATTCTCGGGTGTCTGAAAAGTAC
GAAGCGGACCTGGGGCTCCGCTAAATGTGCGTATGATTGTGTCCGATCCACTGCGGCTGA
CATTCTCTCGGATTCTATCGAGAAATGGAATGCCGAACCACTGAAATCGATTCCGACGCC
TCACGATTCGAACGACGTGGAGCGCGCCAACAGTAATGTACCTCCAGCAGTTACCGTTGC
GGAAGGGCAGGGCTTAATGATACATGAACTTGCTCCGGGGTTCATCGATCCGACTTGCTA
CAATGCCTCGTTCTTCAACTGCCTGGCAGATTTTGATCTCAGCTAGACCTAGTTTATTCC
AATCAAGGAGCACTCGGTTATAATCTCAATGGCTACGCTACTGAGCTCCGCCTGTGTTGT
CTCTCCTAAAC
>dbEST_Id: 50962255,User_Id: ZY140919,GenBank_Accn: EY424683
ATCTCACCCTCAGCTACACATACACATACACATACACTGATACCTAATCATTCAAAATGA
CATCCCTCCTAGAAAAAGCCTCGACATTCTTCTCCTCGCATATCTCTCAGTTCCGACTCC
TCATACAATCGGGTAATGATACCCGGGCTGTTATTGTTTCTGCGTTGTCGGCTACGGTGG
TAGCAGTTACGCTACCTCGTATCTATCGCGATTACCGGACTTTTATTTCCTATGGGCCCG
GGGGTGTGCCGTATAATCTTATTGGGTGGTTTGCGGCTAGTGTGATTCTTCCGCCGTGGG
GAAGGGAGATGTTTTCGACGGGGGTATATGAGGAGAAGATTGCGGCGGGGGAGACGACGA
GTTATCTTGGTGATGAATGGGATCTTTTGAGGAAAAGGGATCATCGACCTCAGATTGGAC
CGCATATTGTGCCGCAGAGACAGATTACGGAGTTTCCTTCGGAGGAGATTAAGGAGAAAC
TGAATCAGGATTTCTACGCCTTCGCCAACCGCAACCAACACCTCGTCAGACTTTCCCCGT
CGAAGCTCGAACTTCACGCCGATGCCCTCTT
>dbEST_Id: 50962256,User_Id: ZY140705,GenBank_Accn: EY424684
TGTGGACTGCCGGCTTGGGGGAAATGTGTCGGTCATAGTGAGTGAGTGAGTGGGAAGTGC
TCTTATTGGCCGGTCTGATCTGGTCATGATCATTCCCGCTGCGGCGTACAGGATGGGATG
TCGGCGATTTACCGCGTTCGGGGACAATAAGATTGTCGGCTCATATTATCACCCAGGGCT
TTAGGATGTCGTCCACGATGGTTTGTTCTGCGGTTTAGCGCAGTTTCTCTTCTTGTACTA
TTAAAGTTGGTATTTGTATACATAACATATCCATTTTCCTC
>dbEST_Id: 50962257,User_Id: ZY081749,GenBank_Accn: EY424685
CCGCCATTGTTCAGGAGCTGCTTGCGTTTGAAGATAACCTAGGCGAATCATTTGTTCTTG
AGATGTGCATTTGCTGATTCCGGTACTACTTTTCTAACAATTGTTGTCAGTGACATTCGG
GTGTACTGACGTCAGAGCTATCTTAGCTTTCGCTTGCGAGGACGCCAGCCTGCGAGCAGA
GAATAACTCCCCTATCTGTTTCTTTTTCTTTTCTTTTCTTCTCTTTCTCTCTCTTTCTCA
TTTACGGTTACAAGCCGTGGGCCTTTATCATGATTACAATGGCTGAACAGCGAGTCAATG
TTCATATACCGTCCCACCCCGCCGTCCTAGATAGCGTGCGACTCCGTGACATTGAGCTCC
CTCTACCTGCCGCCCCAGAGGCATGGCATCGGCTTGGGAAGTCGCAGCCATGCACTGCTT
CTCTGAAATTATCTTACTCGTCGGCTGTTGCATCTGCGAATGCGGATGATGTGTCTCTTT
CTATCGACTATGGGAAGCTTTACCGCCGGTTAGAAGAAGACATTCGCACTATGGGGCAGC
ATGAGGAACATCCAGGGAAACGGATGATTAGCTTGGAGGGCAGTCGACGAAATTCGATGA
TGAAGAATGATGTTGGTCAGGATGTACGACTGACGGCAGCCATTGTTGCGAACTGCAGCC
TAGGTTTACTCGATGAGACTACGGCCGGGGTTAGGAGAATGTCACACTTGCCACAATGCC
GCAAGTCAAGGCACCAGCCCTCGACATCCCCTATTGACGGTATTTTTTGGTCCATGTGAA
GGTTTGGGCTACATCTCCCTAAGGCTCTGCCTGCGTTCCCGAAGAAGGCTTTGAAATTAC
CGCAGCCGTCCCAGTTTTGGGGGTTAACAAGCCAAGAGAACCAAAGCTGGCAGGCAACCT
TTCAGGACTCTTGAAACGGGGCCCCTGTTTTTCTAGAAAGAGGAAATCCGGTTTTGGAGG
GCATAAGAAGCCCATTGGTATTTCTGGGGGGTCAATTTCCAATGAAAAAAGTTGAAAAAA
CAGGCCCGGTGATCCTTTATCTTGGGAATTTCAGAGGCCCCGGCGCACATTGGCAATGGG
GAAATAACTGTTGGGAAAACCTTTTCTCAGCGAATGAATATGAGGCGTG
>dbEST_Id: 50962258,User_Id: ZY036949,GenBank_Accn: EY424686
GCAGCAAGACACAATGGAATCCTCAAAAACTACAGCTGATATTGCTATTGTTGGCGCAGG
AATTGTGGGGTCCGCGCTGGCTTATTTCTTATCGCAGACCGATAAAAAAGTGGTTCTCAT
CGATCGCTCATTTTCAGAGTTGAAAGGCTCGACGGGTCATGCCCCCGGCTTCGTTGGTCA
ATTCAATGAATCCGAGGTTCTCACACGCCTTGCAATTGAAACTGTGGGAGAATACACGAA
GGTACCCGGCGGATTTGATGTTGTTGGAGGTCTTGAGATTGCTACCAGCTGTGAAGGTGT
CGCCCGATTAAGATCGAGATGTGAGATGGCCAAGAGAGCTGGACTCTCCGCCGAATTAAT
ATCCTCCGGGCAGGCAACTAGCTTGGCCCCAGAACTGGTCAATGACGACAACCAAATAGC
CTTGTACTTTCCTGGTGATGGTGCTGCGAACGCTATCAGAATAACTACGTTTTATCACGA
AAACGCACGGGCTCGGGGCGTCGAACTCATCGAAGCAGAAGTTACCGAAGTCCAACAGGC
CAATGGCTGCGTGAATGGTGTGATGACCACATCGGGGCTCATCCCGGCCAAGAAGGTCAT
TATCGCCACGGGAATTTGGGCAACTAACCTTTGCAAGTTCGACATTCCAATCCCGATCGT
ACCTGTCGCGCATCCATATATGTACGGCGAGCATCACGCCCCAAAATTACGCAAGGCGCC
TTGGGTCAGATGGCCACAGCATCATGTATATGCTCGTGATCATGGTACTTTCTTCGGCTT
GGGCTCTTATGATCATGCCCCGGTTTTCAATGAACCGAGGGATACTGCTATCGGTGACTG
GATTGGACAATTCGATGAAACATTAAGCCAAGCCATGCGTTTCATACCCGAGGAGACGCA
GCTCGTTCCGAGAGAACGATTCAACGGTATATTCTCAATGACGCCGGATAATATGCCGTT
GGTAGGAAGTATCCCCTCCATCGAGGGTCTATACATGGCAGCGGCGGTGTGGGTTGCCCA
CGCAGCTGGAGCAGCAAAGTTCTTGGCTCAAATTCTGGAAGATCAGCCAGTCGATGATGG
TATTAGGCGAGCACTGGATCCTAGCAGATTCCAAGGAAGAGATATGGCAACCTTGACACG
GGAATCTCTCAACGGTTACAACAACATCTACAAGACAGAGGAGAGCCGAGCGCAAAGTAT
GTAACTTACCTTCTTAAGGGAGCGGTGTTCGTCGGTTGGTTTGTGACAGTTAGACGTGAG
CTGCTTGCTGTTCAGAGCATCTTCACAACTATCGAGGACCTCCTTCAGATCATGTCTTCG
GATGAAGTGACCGAAAGGTCATGCCTATACTGTATTGCATTTCTCACCC
>dbEST_Id: 50962259,User_Id: ZY080339,GenBank_Accn: EY424687
AAGATTGTCCTCGACCATGATCATGGCAGCCACACCAAGCGAGACGGGAAGAAATCCTGC
ATGAAAAACCATGGCGGTCCGAACTGCAGCGACAAGTTCAACATTCACAATAATAAGTGC
AAGAAGAGACATGACATCTGCATGGATTACAACGGATGGTTTTCGAACTGCAAGAAGAAT
GGCTCGACCTGGAGGAACTTCCCCGGCAGTGACTGTGATAAGGCACTAGGCCGTGGTAAG
TGCGGGAATGAGGTTATGTGAGATGTTCTTGGCTGTTTGGGGTGTGACTCGAGGTCGGTA
TGGAAGGGCGTTAGTTATGGTGCGCAGTAGGAGTTGGGGAGAGGGGTCTTGTTCTTGTAT
GTAGATGTCTCAATCATAACGCTCTGAAGAGCTGACCAGCTTGCTTTGTTAAGTGTATTG
AGTGAGTTAGAAGCAATGATGGTTTTCAATAATGTAAATAAGCACTCGCTCTGCCACGGA
CGCGTGG
>dbEST_Id: 50962260,User_Id: ZY098234,GenBank_Accn: EY424688
GTTACCCTTGCCTGGGAAGGTCCCGATGTCAACAAGCCAGAAGATGATGGCGATGATGAT
GTGCCCCTCGGAATGCTCTTCCCCGAGAAGGCTACTGCAGCTGATGATAACAGGCCCTTG
GGTCTTATGGAGAGACGCGAGTTAGAAGAGAGCGAGCCGTTGAGCAGGCGTCGCGCGAGA
TTGCGGGGTGAACCACCGCCTCCGCCACGCACCCCTGACCACCGTCCGACTACCATGTAC
GCGCAGAACGCACAGGAACCCGCCGGGGGTGATAGTGGCGATGAAGGGGAGACTCTGGCC
GAACGCTTGAAGCGCTTGAAGGGTAAGGACCGCCGTAAATCTGTAACGGGAAGTGAGTTT
GCCGACGAGATACTTGCGGAGGTCGACCACCTGAATGGTAACGACAAGG
>dbEST_Id: 50962261,User_Id: ZY006951,GenBank_Accn: EY424689
GGCACGCACCAACAGGCTACTCATGTGGTAGCGCCAGTACCAGGTCTATGGTTCAGGCGA
GTCTATTGCATATCATATGGGACACGCAGGCTCCCACGATCGCTACCCTGCTAGAGCAGT
TTTAAGTCTCCTGATGCAGAAGACTAACGTTGGTCAATATACATATCAATCATTGACCCG
AATCCTTGTCGTACTTTTTTTTTTTGTTTTCCTCAGCTTCCACCCTTGTCGGTGGCCACT
TTTTACACCTGCATCGTTCAACGCCGGCTCCCATGGCGCGTTTGATCTAGACAGTACGGC
CATTGGAAGATAATGGCTATCAAAGTACCTCCTGGTCAATCACCGCCATTCGAAACGGTT
GACGGTGACCACCATGCGGGAATTATCATCATAG
>dbEST_Id: 50962262,User_Id: ZY029450,GenBank_Accn: EY424690
CTCCCCCTCCCCCGCCGTCCGACTTTTCTCCCCTTTTCTACTCTCTTCGTATACTCACCA
CTGCAATCACCTTATCCCTTTGTCTTTTTACTTAAAACACATCTAAACAATGGCTACCCC
CAAGGTTGGAATCAACGGCTTCGGTCGTATTGGCCGTATCGTCTTCCGTAACGCTATCGC
CAGCGGTGACGTTGATGTTGTTGCTGTCAACGACCCCTTCATTGAGACTCACTATGCTGC
CTACATGCTCAAGTATGACAGCACCCACGGTCGCTTCCAGGGTACCATCGAGACCTACGA
CGAGGGCCTCATCGTCAACGGCAAGAAGATTCGCTTCTTCGCCGAGCGTGACCCCGCTGC
CATCCCCTGGGGCTCCGCTGGCGCTGCCTACATCGTCGAGTCCACTGGTGTCTTCACCAC
CACCGAGAAGGCCTCCGCTCACTTGAAGGGTGGCGCCAAGAAGGTCATCATCTCTGCTCC
TTCTGCTGATGCCCCCATGTTCGTTATGGGTGTCAACAACAAGGAATACAAGACCGACAT
CAACGTCCTCTCT
>dbEST_Id: 50962263,User_Id: ZY097782,GenBank_Accn: EY424691
AGCTTGTCAAGGCCTACCGTGGTATGGGCAGTATCGCTGCCATGGAGGACAAGAAGGCTG
GCGCCGGCTCTAAGGACAGCAAGGCTAGCAACGCCGGTACTGCTCGTTACTTCTCTGAGA
AGGACCGTGTCCTTGTTGCTCAGGGTGTTTCGGGCTCTGTCCTTGACCGTGGCTCTGTCA
CCAAGTTCGTTCCTTACCTTGTTGCCGGTGTGCAGCACTCTCTGCAGGATATCGGCGTGC
AGAGTCTCGACGCCCTCCATGAGGGTGTTAACAACGGTACCGTCCGCTTCGAGATGAGAA
GCGCCAGTGCCATGGCCGAGGGTAACGTCCACGGTCTGCACAGCTTCGATAAGAAGCTTT
ACTCTTAAATCGTGAAAACACACGATTCATATTCTCATTATGAGCTATTTTGATACTCAG
GGTGTATTTGCATGATGACGCATGGTTTGCACGAAACAAAATAAATGGAAAAAAGTATGG

>dbEST_Id: 50962264,User_Id: ZY106195,GenBank_Accn: EY424692
CCCACACGCAAACTCCATCCCATGATTTCTATCCACCACCGAGCCTCCCAATAACGCCTG
TTCCTGTGCAAGATGCGCCGCCGATCGTAACTCAGAGTGTACCGGTAACGTCGCCCGTCG
ATGTACAGCAAGCGCAACAGCAATACATGCAACTCATGCAGCAACGGTACGACCCAAGTC
GTCAGGGGTACAGTATTCCCCCGGAATTCCAGCAACCCTTTCCCGGTGTTCCCACTGTGG
AAGGCCACCCGCTGATGGTCACCTATCCCCATAATTTCCAATATAAACAACACCAAACTC
GCATTCTTAACCAACCCGAAGGAACCGACTGGGGCTTCTTGGGAGTGGGTTAAATAGTAC
TATGGGCACGCTCAAGCCACCAATGTAACCATTAGCCTCTTTTGCGGCCATTGTGTTCGG
CCCGTTTGGAAAATCGCCAAGATGAGGCCAGCAGAACTTTTCAGTGTACTTCGATAGTGT
TCCAGACTGGGACCATGATACTAACTGTATCGTGTGATGCCTATAACGACAGACTTACGA
GCGTTTCGACTTGGGCAGGTTGTTCATTTCATTTTCCCATATACGAGTTGATTTTCTGTT
ATTATTTTTTGTGCTGCAATCTTCGTGACCGATGATATCACTGCTCGTTTCTGCTTCCAT
TTTCTTGCAGCTTCTGCGACTTTTTTGATTGATTCCCCCTGTTTAAAAGGCTAAGGTGAG
GCGTTTGTGAAACTTGAATACCTACGAGAATTCCTTGCCTATCTTTGGGAAACCGGGTAA
GTCTACATTTGTCCATACTTGCATGGAATGGGGGCTAAAAATTCGCCCCTTGTTCGACCA
AATGGTAAATGGGCCTGGGGTATTTACCGGGGTTACATAATTCAGAAAATTCTTCCCTTC
CGAAAAAATCTACTTTATAAAGAACATCCAGAAGATAATTTAATAGAGATAAGGGGGGGG
CGCCCCATTATCTCCCTCCGAGGGGCGCCAACT
>dbEST_Id: 50962265,User_Id: ZY007892,GenBank_Accn: EY424693
CTCGCGCCGGCTTCGTCAATGTCCTCGAATGGTGGCGTACTTCCGGTCTCGAACTCCGGT
ACACTGAGCGAGCCCTCGAGTCAGCCAGCGCGGAAGGCCGTGTGTCCGTTCTAGACTGGT
GGAAGAAAGCCTCCGCGAACGCACCCCCATCGGACCCCATCCCCCTCAAAGTCGGAAAAT
CCGTCCTCCTAGCAGCACAATCAGGCCGCACAGCATCCCTCGCCTGGTGGGACGCCTCAG
GCATCCCCTACAGCCACGCCGAATCAGTTGCCCGCATCGCCAGCACGCACGGCCACGTCC
ACGTGCTCGACTTCTGGTACCGACTCAAAGGCGCCAAGATGATCTTCGACTCGCAGGTCC
TTGTCGGACCGACAAAGAACGGACACGACAACGTTCTCGAATGGTGGCGACAGAGCGGTC
TCCGCGTCGAGTTCAAGACGTGCGATATCGAAGAGGCCCTCGAAGATGCAGACCCCGTGT
CCGGTGCCGAAGAAAGAGTTCGGCGGTGGTGGGCTCGCAATGGACTCAACCTTGGCGTGG
GGACGAGCGAATGGATGANAACGAAAGTGTTGTGATTGTACTTCTTGGGCTTCCCTTCTT
CTCCTTCCATTTGTATAATGACTTGATCGGATTCTTATTGTTAGAAATACCCCTTATTTG
GCTTTACGGGTTACGGAGCACAACTGGTTACGCACTTGATTATATAGGTATAGCCTACAC
TTTAAAATGAAC
>dbEST_Id: 50962266,User_Id: ZY083555,GenBank_Accn: EY424694
CCACCATGCCTGATTCTTATTCTGATATCGAGATACGGATCGTACAGGCCTGTACAATCG
CCCAAGGCCAAAAAAAGCCCAATATCTCTGCGCTAGCGCGTCAATTTAATGTTCCTTACC
AACGACTCCGGGCGCGTATTCATGGCCGAGCAAATCTTTCCTCACGTCCTATCTCAACCA
AGACACTTGATGATTCACAAGAAAAGGCACTAATTCGTTGGATTCGTCAGCTTGATAATC
TATATAGTCCACCTACGGCCGGAATGATTGAGCAGAGTGCCAACCAAATACTGCAGCGGA
ATATAACCGACGGGCAATCTCGTACAGTTGACAAGAACTGGGTTTATCGCTTTATTAAAC
GTCTTCCTGAGGAGTTTAAGCTCATTCAGCAGAAGCCGAAAGATAAGAAGCGTCTTGATG
CAGAAGATATAGGTGTTCTCCAACACTGGTACGACTGCTTAGAGGCCTTTATCAAGAATA
TACCTCCCAAAAATATATACAATTTCGATGAAACTGGCTTTCAACTTGGACAGGGAAAGA
CTCAAAAAGTTGTAACTACTATGCCTCTACGAGCTGCAAGAGGAAATCCCTCTAAAGAAG
TAGGGGAACTGATCTCTGCAATAGAGTGTATTGCAGCGGACGGTTTTACTCTTCCTCCAT
ACTTTATATTCAAAGGAACATATCATCTTGAGCGGTGGTACGATGCAGATATTCCAGAGG
AATATCGAATATCTCTATCTCCAAAAGGCTATACTACAGATAAGATTAGTTTTGACTGGA
TTCAGCACTTCCACCGTCATACAAAACACCGTATCCCCACAAAAAAAGAGGTTCGATTAC
TATTTTTCGATGGCCACGAGTCCCATCTTACCTATGAATTTCTTCAATTCTGTGGACTAC
ACTATATTATACCATATTGCTTTCCTCCTCATACAACACATCTTGTACAGCCTCTTGATG
GACAACCTTTTCAAGTCTATAAGCACTTTTATCGCAAGAGAAACAATGAGCTCGCTCAAA
GAGGTGCTGAGATGGACGATAAGAGTGATTTTTTAAAGAGATCCATTCTATTCGTACGAT
GACCTTCAACCACGTACATTCCGGGATGCCTNTGAAAAGCGAGGTCTATATCCCTTAGAT
TCAGAAAAGTGATGAAATCTCTACCTGAGGCCTTTGGG
>dbEST_Id: 50962267,User_Id: ZY133875,GenBank_Accn: EY424695
CGGACGCGTGGGCTTGAGACGAGAACATATTGCCCAATTTGTGATTTTTTCGGACTAAAA
TTGGGCTTGAGTCGAAACTTCGCGGACGTACAATTCACTCCTGATCCGCGACAAGACCAC
TCGCACCTTTGAGAAACCACCTGGTCGGATTTTTGTCGCACCCCAAGGAACAAGCATCCA
GAACAGACACAGGGGAACCCCTCTACTCTTACGACGATGCGTCCAAGCTACCTCTTCCGG
GCGATGCAGCCCCTCCGCTCTTCTATCGTCAGACCTACATCGACCTCAACCCCAGCCGCA
CACATCTACTCTGCCATCTCGACACCTATCCGCCGCTTGAATTCGACGACTGCTACACCC
ACGGAGACCCCATCGTCCACAGCACATTTCTACACCAGCAATGGCTCCGCCTTCCCTCCA
CAACTTCCCTTATATCGTTGATGACCGGTCCCTGTGGTCCTCCGGTTGGTCGTCATGGTA
CGTTACTTGGTGCGGCGTCTCGCCCCGACCACATTCATGGGGGAACAGCTCCCCCTTCCG
CATGTACCCATTCCCGAAGTGTCAACGAAGTTTTCCTGGGTGTCCCCACACGATGCGGAA
TTGCCCTGCGCCCATAGGGTGAAGTCTAATGTAGTATATCCTTCGGGGGGACCCCGATAA
AATCTGGAGATGCTGCACCCGAGGTCCGAGTATGAAGAACAATAACTACCGGTGCGGTAG
TAGGACAGATTGTGGAAGTTGTTCTATTCTATATTCTTTCACCTTCGTTGAAGCGCGGTA
CTCGTAATACGGTGTCGCCCTTTCCATCACACGTTGTATTAGGAGCTCCGCTGTGTTGAC
GCT
>dbEST_Id: 50962268,User_Id: ZY106290,GenBank_Accn: EY424696
GCCCGGCGAAAGTAGCCATGCGGATGAAGTGTCTCAAGCGATTATATGAGTTGAATAGAA
CGAGGGAAATGAGTGTATCGAGGGGGGTGGAAAGAATTGTTCTAATGCAGATAATGAGTC
CGCCATCGAGGTTGCACAGAAACTTGACTGTCACGGAGGATACAGATAGCGAGGACAGCG
TACGCCAATAACAGCCGTACTTACCAATGCGTGAGTGTGAAGGATCCTTTACGGGATATT
ACTTCTCCAGCAAGAAGATCCACGCGTTCAACGACGATGATCCAACGTGTGGTGGTTGCA
CCAGAAATGAGATTTGCGGCACGTTCTTGAAGGTATACTTTACTCGTTGGGCTGCGACGT
GAAGACGAATATCAGAAGTCACAATAAATGAGCATCTTCAACCACGACTATTCTCTTGGC
TTCTCCTCACTGTCCTCAGTGCCCCACCAGAGGATATAAATCTTGCACAGATGGAATCGA
TGGTAAGTATTGCTTTACTGTGCGTGTGGCCGTCCAGCGTCAAGGTCACCATACCATTGA
AAACAAAGTATACTATATCCAGCGTGGCCTTGGACTACTGGCAAACTTGACAATTCTAGA
TGACGGACAAAACGATTATTGCGCTTATCAAGCCCTACGATACAAGGTTCAGTGTTTTTG
CACATGGCGATGGAGGCGGAAGAACAGTTCTTGAGGTCGATTGGGCTACCGTGTTATCTG
GAAGGCAGATGATTGTCCAAGCATGGAAAGCTCCATATCTGATACATTTCTGCTTAGA
>dbEST_Id: 50962269,User_Id: ZY087136,GenBank_Accn: EY424697
ACGGCGATCCTGAAGTCATTGGTAAGATCGGTACCGATATCAAGGACAACAAGTGCTCTT
GGCTCGTCAATCAGGCTCTCCAGCGCTGCAATGCTGAGCAGCGCAAGGTCCTCGACGAGG
CCTACGGCCGTAAGGATGACGCTCTTGAGGCCAAGGTCAAGGCTCTCTACAAGGAGCTAG
ATCTCGAGAAGGTCTACCAAGAGTACGAGGAGAAGATCGTCGGCGAGCTGAAGGAGAAGA
TCGCTGCCGTGGATGAGTCTGGGGGCCTGAAGAAGGAGGTCTTCAACGCCTTCCTCGGCA
AGATCTACAAGCGCTCCAAATAAACGCATTCGCGGCTGATCGTTTTGTTCTGGGTGAATT
AGAAGAACGATACCCCTTCTATTTCTTGTAATTACACGCTTTTTGCCACGTCATAGATTA
GCCAGCCCCTAATAAGAGAAATATATATTAATGACTGTGAC
>dbEST_Id: 50962270,User_Id: ZY087203,GenBank_Accn: EY424698
ATTCCTGCCATTTTCGCTAGTGTACCAAAGCAGAGAGGCAATGATATCCCGTTGGAATCG
GGACGCAATGCAGGTCAATTCTATCCCCTGGTATTCATGTTCAGATAATCCCCTAGGGGA
TTTGCCGTTTGGGGGATCCAACTGCAGACACAACTCTTTACTTTTGGTTTTCCAATCTGC
CGTCCTGCAATCTCCCACATCTCAAGGTCCTCGCAGAAATAGTCCAGGAGCTGTTCATCA
GACAATGCTGATGTATCCTGCCCATGCGAAGGCAGATGATCCACCCTCGAACCTAAATCG
TGCGAACGAAATGATAGCGCAAATTCGAGGTCTTGCTCTAGGCAAAGAGCCCTCAAGGCA
TTCATTATACGGGCTAGTCTATGCATTGACCTCAAGAGAGGTGTCATTGGTACGGAAGAT
TTATCATTTCGCCAAACGAAGGCATGCAACTGGCAAACCCACTCACACCATGATCTGCCT
GAGATGTCATCCAGGATCTAGGGTTTGTAAGCTAAGGATCGTAAATTTCTATACTATGTG
CAGCCGAGTATTCATTACCTGAAC
>dbEST_Id: 50962271,User_Id: ZY141347,GenBank_Accn: EY424699
GAAAAATTTAGAAAGGGTCGCCCTCGTAGAACAAATGAAGTGTCTGCTTGGTAGAATCAA
GACCGACCTGGAAAAGTCCCTAATCAGGGTCTACTACGGAAAGTGCACCCGGCCCGAGCT
TCTCACTCTCCTCCAAACCTTACAGATGATTGCGCAGGAATTTGCTGGCGTCCAGTCTCC
TGCTGATACTGGATTCTCGTCGCCTCTCATTAGCAAAGCCGTCGCGTCTCTCCCAACAAT
TCTAGAAGATGTTGTGCGCTTCCTGGATAAAATAAACATGCATGCAGCGAAAAATGATGA
CAAATATGAGTTCTTCAGAGAATCGGAGGAGACAGATGAGATTACTGAACACAAGCTTGG
AATTGGCGCCGTGGAGCACGATCTTGAAGAGCATCGCTCCACAGCTGGCGAGATCCTTGG
GAAAAGGAAAGTAGACTATGTCACAGTAGCGGGCATTGAATACTTGATTGCGGTTGAGAA
CAAGTCGCCGTCCATCAAAAAGGTGCCGGCATCATGGGTGAAGATATCTGGTACCAAAGC
AGTTTCAAGATTCCACACCCCAGAAGTTATCAGGCTTCTACGACAGCGGGATCAGCATAA
GGAGGCTTTAGCGGCAGGTTGTGACAAGGCGTACGCAACTTTCCTGGCT
>dbEST_Id: 50962272,User_Id: ZY093757,GenBank_Accn: EY424700
AGCGTCTCCGTAGAGACCGTCACTGATGAAGTGACGTCGGTGGACTTTAACAAGAGAACT
GTGGCCACTAAGTCGGGCAAGACATACCCATACACTAAGCTGGTACTTGCTACTGGAGGT
GTGCCACGCACTCTCCCTGTGGAAGGCTTCAATGACCTAGGCAACATCTTCCTCCTGCGC
TTTGTCACCGATGTACAGTCCATCCTCAAGGCAGTAGGCGAGAAGAACAAAAAGATCGTT
GTCGTCGGTAGCTCATTCATTGGTATGGAGGTGGGTAACGCACTCGCCAAAGATAACGAT
GTCACCATTGTCGGTCAAGAAAAGGCCCCTATGGAACGCGTCTTGGGTGAGGAGGTCGGC
CGAATCATTCAAGGAAATCTGGAGAAGGCGGGTGTCAAATTCAAGCTGCAGGCCGGCGTT
GCGAAAGCTACACCTTCTAGTTCGGACTCCAGCAAGGTCGGCGCAGTCCATCTCAACGAC
GGCACCGTCCTCGGAGCCGACCTAGTCATTCTGGGGCGTCGGTGTACGTCCAGCTACCGA
CTTCCTTAAAACAACCAGGCCATTACTCTAGAGAATGACNGGTTCATCAGAACTGATGAA
CATTTCGCCGTCCCTGGTCTAGACAACCATGTCTTTTGCATCGGTGACATTGCCACATAC
CCTTATCATGGGCCCGGGTACGGATCCAAAGGGCACTCTCACTCGTATCGAACACTGGAA
CGTTGCGCAAAACGCCGGCCGCGGCGTCGCCCGCGCCATTGTTCATAGCCTCGCAAACTC
AGCCTCATCGCTACAATCCCTGAAACCGAAGGCCTTCATCCCAATTTTCTGGTCTGCCGT
GGGGGCTCAATTGCGGTACTGCGGTAACACCCCCAACGGCTGGGATAGCCTCGTTTTGAA
GGGCGAGCCCGAGAACGCCAAGTTTGCTGCGTACTACTGTAAGGGCGATACAGTGGTCGC
CGTTGCGACGATGGGCATGGATCCCATTATGGTGAAGTGTGCGGAGTTGATGCGCCGGAA
GAATATGCCGTCTAAGTCGCAGATTGAGAGTGGTGTTGATGTCTTGAAAGTAGGATTGCC
GGAAGGTGTAAAGATTTAATTAACATAGTTTTCTCCAATAGTACAGTTTGTTGGTTGTTC
TTA
>dbEST_Id: 50962273,User_Id: ZY087206,GenBank_Accn: EY424701
GTCGAATGAAGATGGCAGAGAAGACAGACACTTTCCAAGCAGCCCTCTTGATTTTACGAG
TATAGCCAAGGAGAGTCCGCGGACCCGTTTACTGAATATTTCGGGGTTATCAGATCATAG
CCCTAAGCCGCATTCTAGTCCAGCAATTCCCCATACCAAGCCAAAAGGGCTGCCCCCTTT
AAAGCAGGGAGTGCAACATGCATTTGGGCCTGTGAAAACACATGAATATGGTTCACGAGG
CCATGTACTTGAAAATCACTCGCAGAGCCGCTCGGCGAGATCTAGGAGCCAAGAATGGAG
TCTTGCAGCACAAAAGCGTCTGGAGGGGGAAAGCATATCCATATGCCCGTGTGATTCCAA
CTCTAGTGATCGAGGGAAGCACTCACCACCAAAGGGTGGTTCAACAAACGCCTTGGATTA
CAGAATAGGACATTCAACCGTTTCGTTGTCGGCTAGCTTGTCCCAGGATTCAGAATCAGA
GGAGTACAATACCGCAGATGAAGCTGCGCCGAGTGCTT
>dbEST_Id: 50962274,User_Id: ZY081158,GenBank_Accn: EY424702
CCGCGTCGGGATGCGGTAGCTACGGACCGGAACGGTGCAGAGATTCGACATGGAGATACC
GTTCGCGAAGTGTACGGTGAGCAAAGGAATGGCGTGATCCTTCACATTCACCGTTCATTT
CTGTTCTTGCATAACAAAGCTCAGGCTGAGAACTCCGGTATTACTGTCGTGCGTACGACC
AACGTTGTAACAGTATCAGCCAAGGGAGGCCGGTCTACGGGCCCTGATCTTACTAAGATG
AACCCGGCTCTGATGAGTCGTGGTGGACCCAGCGGTATGATGGGCCCCCCGAAGAGCTTC
GGTCGCGACAGGATGATTGGAAAGACAGTCATGGTCCGAAAGGGGCCCTTCAAAGGTCTT
GTGGGTATTGTCAAAGATGCGGGAGACGTGCAGGCACGTGTGGAGCTCCATTCCAAGAAC
AAGCTAGTGTCGATTCCCAAGGAGCTCCTCGTGGTCAAGGACCCTGTAACGGGCCAAACA
ATCGAAATGGGCCGCGGCAGAGGAGGACCACGCGTCCCTTCAGCAGCTCCACCATCGGGC
TGGCAGGGTGGTCGGACACCGATGGCAGCTGCAGATTCATCCAGGACCCCC
>dbEST_Id: 50962275,User_Id: ZY006544,GenBank_Accn: EY424703
CTCGCTCTTCTTCTCTCTCGATACCTTGGTGATACTTCAATTCTGATTCCATCTACCCCT
CCAGCCATGTCTTCCGGACTAAAGTCGGTTGCATATTTTGTCAATTGGGCGATCTATGGG
CGCAATCACAACCCCCAGGATCTCCCTGCAGATAAATTGACCCATATCCTCTATGCATTC
GCCAATGTCCGACCTGAGTCCGGAGAAGTGTACCTGACGGACACCTGGTCCGACATCGAG
AAGCACTATCCCACGGACTCCTGGAATGACGTCGGCACTAATGTCTACGGATGCATCAAG
CAGCTGTTCTTGCTCAAACAGCAGAATAGACAACTGAAAGTTTTGCTGTCTATCGGTGGA
TGGACCTACTCGGCCAATTTTGCCCAGCCGGCAAGCACGGAAGCCGGACGCACTAGGTTC
GCTGAAACTGCCACGAGGCTGGTGTTGGACCTTGGTCTTGATGGTTTTGATATCGATTGG
GAATATCCCAAGGATGATAACGAGGCATATAATTTTGTACTGCTTTTGCAGAAGTGCCGT
GAAACCCTAGACAGGGCAGCCGGCCCACAGCGGAAGTTCTATTTGACCATTGCTTGCCCA
GCAGGTAAGGAACATTACTCAAAGCTCCGGCTTCGTGAGATGACACCCTATCTGGACTTC
TACAACTTAATGGCATATGACTATGCTGGGAGCTGGGACAGTGTTGCGGGTCATCAAGCA
AATATCTATCCTTCTCCTGACAGACCTGGCTCGACACCATTTTCGACAGTCGACGCACTT
ACATATTATGAGACGGCGGGTCTCGTGCCGCGCTCTAAGATAGTTGTTGGTATGCCTATC
TATGGACGTGCTTTTACCAATACCGATGGCCCTGGGACCAGTTTCTCTGGCGTGGGCGAA
GGAAGCTGGGAGAACGGGGTTTGGGACTACAAGGCACTTCCCAAACCAGGTGCAACGGAG
TATGTTGATCCCAGTATCGGTGCATCGTGGAGCTATGACCCTGCAACCCGCACGATGGTC
TCGTACGACAATGTGCGCATGAGTGAGATCAAAGCGACTTTCATCCGGCACCATGGACTA
GCTGGTGGTATGTGGTGGGAGACTAGCGGTGACAAAGAAGCCAAGACTGCCAACAAAGCG
GATGGTAGCTTTGATTGGAACCTTCTTGGAGGGCGTGGGAGGACCGCCGCCTTGGATCAG
ACCCCGAACGCACTTGCATACCCGGAAAGCAAGTACGACAACCTGCGAGCCGGTTTCGCT
TAGACCTAAGTTTGAGATACCCCCAGTATACGACAGTCTTGTTCCTTGTCGAATTTGCAT
GTTCTTGCCGTGGTCTTCAATGCACATATATATACTTTACGCATCGTTAGATTTAGATCC
AAGCTATGGGACGAGTGTTTCGAATTTTTAAAAAAAAAAAAAATTCAAACGAAAGATTCC
T
>dbEST_Id: 50962276,User_Id: ZY088140,GenBank_Accn: EY424704
CGACCCACGCGTCCGCAACATCTCCCTGGCCGGTAAGACCAACTTCTTCGAGAAGCGTGT
CGGTGATTACCAGAAAGCTGGTGTGATGGCCAGCACCAAGAAGGAAGCCAAGCAGGAGGA
GAGCTCCGGCAGCGCTGGCGGCCTCAGCTTCGACGAGGACTTCTAAACCACCAACTTCAC
GAATATACCCGGCAGTGTGCTCGCTGGCACCTGCCATCAGATACGAGCTAATTTTTATCT
TGGTCGTTTTATTGCTGGGCTCCGCGTTATTGATTTATGAGGCTATTTGAGGTATAAGCA
TGGGTTTGGCGTTGGACTGGCGGGACTCTTTTCTCAAATGTATTGTCAGTGTCTCATCCG
ACATCCGACCCTTTCCATGGGATGGATGGGCGGTAGACTGTACTTGAATAAATAGGATAT
CACTGTACATTCAATTGGATATTTCACGATATAATCGAAAAGTCACTGTTTCTTGCAATT
GCTTTTGGTCTGAATGTGATATTTCCTCTGCACGTAACAACTTGTAAATTGTCTATGTAC
AACACGTATATCATTAGAGTATGAAGTCTCTCGAGTACTAGTACTCGTCTATCGGTGATA
AAGGGATCTTCCTCTCACTCCCCATCCCTCTGCATAGCGGACGCGTGG
>dbEST_Id: 50962277,User_Id: ZY029903,GenBank_Accn: EY424705
ATTTTTGCGCAACCATTGCAGGCGACCACTCAGGATGGCGCCCTCACACTCGTTTATGTT
GTTTTTGTCTGTCATTTGTACCCACCTGTGTTCACTCGTTGTTGCCGTCCCGTGGGTTGT
CACGGATTACTATGAACAGGCTGTCGTCACGGAAGCCTATTACTACGGTAGTGAGGTTAT
AACTACGATCCAGGAAGTTTCTCCGACGGCCACTTCCTTGCCCGAGGCAGTCTCGACTAT
CACCTCCATCGGCACCGGATACTATGGAGGAGATGCTACCGTCATCCAGAAGCTGTATCC
CACCGGCGTAGGAGAGTCTCTCGATGACTACGATCGTTACCCCTACTACCGCGATAATTC
CCATTACACCATCTTCAAGGTCTATCTGACCTACTCAGCGCCGACGGGCTGCGCAACACA
ATGGACCCAGACCACTGCCGTCCCAGTGAGTCCGCCCGTTGTAGTGCAGAACTTGCTGCC
TCGAACCGCCACGGAGACTTCAATTTCGGTCGACTCCAGCCAACCCTTCCAGCCGACCAC
TTACACCTATGACGTGGTCTATGTCGACCCGACCCAGGTCCCCAGTAGCAGTCTCGACTC
CCTCAGTTATTATAACCGACCCACCTCCCTGTACACAGGCGCACAGTGCTATTACACCAG
CACAGAGGGTTCCTACAGCAGAAGTTCCTACGGCGGGTACTACGGGTACGACGACGACTA
TAACTGGTTCCTTGACGACTACTATATGGGTATCTCCCCGTTGGCCCTCACCCTTATTCT
CAACATCCGCTGGAT
>dbEST_Id: 50962278,User_Id: ZY135538,GenBank_Accn: EY424706
CCCGCCTACAGGAATAGCTATAACGTCTGAAGACCTCGCGACGGTTGAGGACACCCGACT
TCGCAAATTTACCCTAGAGAATAAAGACTACGATCACGTCAAGAACAGTTTCAAATTTGA
TCCCAGTGATGAGCTGAAGCCTTTACCAGGCGATAAGGCAAGAATTGTCCGGTCGCGGGA
GGAGAGGATGGGGTTAAGTCGACGCAGTTGAGATGATTCGGGTCATGGTTTATTGTCTTC
TTTTCGCATATTTTTACGCATCTTGTCTATCGGCTATACAGCAATGGTCAAGTTGTCTTC
GCTCTCCACGGTCCCAATTAATGCATGCCTCCGAATATTTCGTTATTCTAGGATGAGTGG
ATTTGGGCAATGATATCTACAGCTGTTATACATGTCATTTACCATATAACTGCCATAACA
GGCTCTGGAGGGTTCGCAAATATATTGTTTCATCTGTAACCCAGGCTATTCAGAGGTTTA
ATTTCCTGGAATTCCAACCG
>dbEST_Id: 50962279,User_Id: ZY097757,GenBank_Accn: EY424707
GTTGTCGACACGGCGTTGCGGGACGACTTTGGATTCCAACACATCTTATGGGTTTACTCT
GGTCGTCGTGGTGCCCACGCCTGGGTCTGTGATCCACGTGCTCGCAGTCTTCCAGATGAT
CGGCGACGGGCCATTGCAGGATATCTGGACCTCTTACGAGGAGGGGCCCAGAGCGGCAAG
CGTGTCAATCTGAAGCGTCCGCTGCATCCGCATATGTCCCGTAGTCTGGAGATCCTGAAG
CCTTACTTCGCCCAGACTACCTTGGTAGACCAGGACACTTTTGTTAGCTCGGAGCAGGCG
CAACGCCTCCTAGCGCTACTTCCCGACAAGGCCTTGAATGATGCGTTGCGCAAGAAATGG
GAATCATCACCAGACCGCTCTAGTACGAACAAATGGGCCGACATTGACTCGCTCGCGAAG
ACGGGAAAAAGCAGCACTCTGAAAACTTCTACATTACGCGAGGCGAAGCAGGATATTGTT
TTGGAGTACACTTATCCCCGCCTTGATTCTGAAGTCAGTAAGAAGATGATTCACTTGCTC
AAGAGCCCGTTCGTCATACACCCTGGCACAGGTCGCGTTTGTGTTCCCATTGATGC
>dbEST_Id: 50962280,User_Id: ZY081446,GenBank_Accn: EY424708
ACCGATCTTTATACAAATCATTTGCGCACTTCCCCTGGCATCGCCCTAAACTTGACACCC
TGTTAGAAGAAGGGGAAACGCAAGCAACGAGAATTCACGGGTAAAATCAAGGGTTTGCTC
AGTATTTTTTCGTCTCTCACCCCTCCACTGCATCTGAACACCGCGCCTCACTATGTCCAA
CATTCTTCAAAGATTACGAGGTGGAAACCTCGAGGTTTTCAAGTTCGGCATGTACGTTCT
TTTCCCGATCGGATGGATGTATTATTTCGGAACAAACCTCGACGACCGCTTCAGTGTCCC
CGGGTTCTGGCCTACTACCGAGCAATCGCATAAGATCCCCCTCGAGAAGGAAGAGATTGA
TAAGGAACTAGCGCGAATGCGCATGGTGGATGCTATTAGGAGAGAGAAGCGCCAACGAGA
GGCCCAGGCGCAGGCTGAAGCTCAAATGCAGGTTGAGAGTCAGGCACAGAACGCGGAGTG
AAATATATGAGTATTATGGACTCGGGTTTACCGGAAAGTCTTGTGACTGCGTAGGTCCAA
GGTAATGGGGGTCTGGGTCTATACGAAAGGAAGCACTGCCATTACGCGGGGCATGGGAGT
CTGATAAAAAGTTTGGGGAGTCACCATGTGGCAGTTGCACGTGTACTACTTTTTACGTTG
TTCTTGTTTAACACTCTTCTCTGGGCATATGGGATTGAAATCCGGTCTAAATGGGCATCT
TNNGTCTGTTACGAGTTTATTTCGCCTGTACTTCTTTCNGTGAGACTCATTTTCTCACGC
TCTGCAGGCCGGGTCCTAGATCCAGTGATGGTGGGATA
>dbEST_Id: 50962281,User_Id: ZY111426,GenBank_Accn: EY424709
GTTCTGTTTTGCTGGGTGTTTTCTCCTTTCTGTATATTCTGATTGATGCTATCGTCACCC
TTCAACCCCTGAAACGTGTCTCGAGACTCCCGTGTGAGGTGTCTCTCGTTTGACAGCCTC
GTTTTCCCCTGACATCCCTCGGCCCCTGTTGCGACGCGACTCTCCGACACCAGGCTTCCT
TGAGATTGGATTATTGTTGCCGATATACTTGACCTAGTCACGGACTGTCGTTACCGTTCG
CTTCTCTCCTGCAAGATTCTTCGTCCGATCAGTGGATCCTCAGAGACGATCTCTCGTAGA
GTCCCGTATTATCATCGCAAATCGCTCAGATCATATTCAATATGAAGACGTCAAATATTC
TTCTGTGCTTGGCGCCTGCAGTAGCACTCGCTGCTGAGGCTGATCAGGTGCCTGCCGCTG
TCGCGCCCAGTCCTTCGTTACCGAACATTACGCCTCCGGTCCCCTTGCCGAATATTCAAA
ATCCTCAAAACGGAGAAGACGAATCGAAGCTACCATTGGAAGCACGTCAAATGGTCCAAA
TTGCCAATGCTGGTGCGGCCAAGCCCCCGGCTGCCGCAACCACGG
>dbEST_Id: 50962282,User_Id: ZY081129,GenBank_Accn: EY424710
TTCCCTTCTGCACAACTCTCTTGCGACAAACACACCAGCAGAGCCAACATGTCCGCCCCA
AGACTCATCCAGCGCTTCGCGCGACCCTCATTGTCGCCATTCTTTCTCAGAACAACCCTC
GCCCGTCGCTCCTTCGGTAGCTCGGCAATTCGTCCCAAAGACGATAACGGCCGCGCTCCC
TCAACAGCGCCAGAGCACCGTGAATACCAGACCAACCGGCCTCCCAACCAGCATGTACCC
AACACGACTTCTACCATGACCAGGGACTTTCCCAAGGCCGGGGGAAAGTCCGTGCCACCG
GAATTTGTCAGCGCTGCCG
>dbEST_Id: 50962283,User_Id: ZY107066,GenBank_Accn: EY424711
GCTGCCCATCAAGCACGGCTTGTGTGTTGGGTCGTCGTCCCCTCTCCGGGGGGGACGGGC
CCCAAAGGCAGCGGCGGCACCGCGTCCGATCCTCGAGCGTATGG
>dbEST_Id: 50962284,User_Id: ZY110734,GenBank_Accn: EY424712
CCAACATGGAAGGAAAAGCTACAGAGCTACTGGCGGTCCTGAAGAACAATAACCTTGCGA
TTGATGTCAAGGTCAGCCATCTGCTGAGCATCAAATCCGATATCAAACAGAAGAATGTCC
CCGATAATGCAGTGCATCTGATTTTCGAGAGCCTACGGCTAGCGATCACATCTCATCACG
CCGCCCTTTACGCAGCCGGTTTCTCAACGTTTGGCCACTTCCTGAAGCGGCTGTTCATAC
AGGACCAGGCTCATATCGTCTCCGCTTATGCCCGTCACTTCTGCCCCGTACTTCTCGAGC
GCCTGGGAGACCACAAAGAGCGTGTCCGCGCTCAAGCTGCTCAAATATTCACCGACTTAT
GGCCAGCTGCCAGCGCCGACGTAGAGCACTATGTGCTCGAAGTAGCCTTGACGGGGAAAA
ACCCTAAGGCCAAAGAGACAAGCCTGATATGGCTATCTAACATGTCGAGAAATCACGGTC
TCCTTTTCCGATCATACGTGCCGAGCGTGGTTTCATGCTTAGAAGATGCAGATAGTTTCG
TGAGACACACTGCTAAATCGACTGTAGTCGAACTATTTCAGGGTGCGCCTGCACGGGCTA
AAGCAGACCTG
>dbEST_Id: 50962285,User_Id: ZY008286,GenBank_Accn: EY424713
CACCATGCGGATCCGCTATCCTTTCGCGGGCGCCTTCGTCTTCCTCTTGCTCTTGGCTGC
CTATATCGGTCTCCTCCCCCACAGTGCATCCTCAAGTGTCCCATCGCAACTACAACCCAA
TGACAAGCTTCTCCATGTCGTGACGTTCTTCCTGCTGTCTCTCATCTTCTACTGGATTCC
CGACACCACCCGCCGACGCACGCTACAATTGACCTTAATTGTCTGCACCGCCGTTCTGGG
AATTGGCTCCGAGATTGTCCAAGGAATCCTCCCCAATGGTCGCTCGTTTGACCCGTTTGA
CCTTCTCGCCAATATCGTGGGTAGTCTCGGCGCAGTCGGCTTGTGCAGTTGGTACCACCG
GCGGATGCTGGAGAGGCGGCGCAAAGCCCGCTTCGGAGCTCTTGGAGACGCCACAGATGA
TGTTGAGCTCGGCGTTGGCCCCGGTCATAGTGAGACCGACCATGATCAGGAGGGGCTAGG
GCCCCAGGAAACGGGGGTCACGAATCTGGAGCGTGAGGTCGACAATTGGGATGAGAATGC
CGTCGATAACTGGGATTCAGACGACGGTGTGGATGAGCCTTCCGGTTTGATCGCGGAAGG
CTCGAAAACTTCTGCCCCTGCTGTTAATGGGGACAAGGGAGAGGGGAAGAAACGAAATGA
CTGATTCGATCTACATTAGGATCTAAAATCTAATTGGTATGAAATATACCTCGTCATTGT
TGCAGGGAAGGNCCAACTTTCACGCCATGCCATCCTTACCAATGCCAACTCTATTCCTCA
TGACTGATCTGTGTCACCGATTCACCCGTCATGTTTTACGCCCTCCTACAAGCAATATCA
GATCGGTATTGCTATGTTGTTCAGCTTGTTTGATGATTTATCTGCAGGACATAACACTCT
TTACGATCTTACTCGTGACTATCTTTATATGTGGATTTGCGGTCCATCCTCGTACATTAG
GGCTCGACTTTTTGGCGTGTTCTTTTTATCAGGGACTTCCGGCGTTGTAAATAAGGTCAA
AAGCTTTGTGCTTTTTAGCATACGGAGCAGAATATCGCTGAAAATAAATCCTATTATCTT
ACTCTTAC
>dbEST_Id: 50962286,User_Id: ZY007029,GenBank_Accn: EY424714
CCGGTTTTCTACGACTGCCTTGAATCTCAGTTGCTGCTGTCAATCATCGCTTTTTTAGAA
CGGTTCTTGCTTAGGTCCTACTTCTAAGTTTATAGCCAAGATGTTCTCTCAGACCCTTCG
CCGTGCTGCGGCCCAGACTGCTGGTGCCTACCGCTCTCCTTTCGCTCCCAAGTACACTAC
TCCTCTTAACTTCCACGGTGTGACCGTTGGCGCTGCCACCAAGTATGCCCAGATTGCCGC
CACTTTCGGCGCCAGCGCTGGTGTCTTCGCTCTCTTCTTCTTCGGTGAAGTTCCCCGTGT
CCGCAACGATATCCTGCGTCAGCTTCCTTTCTTCGACCAGTACTTCGACCGCACCATTGC
CCCCGAGGACAACCCCTTCTAAACCTTTCCTTACGAAGTACGATCCATCAACCATATCCT
ACTCGCAGGGATTTCTTATGTTTGCGCATATGCTCCCTATCAGCTATATAGTGGAGGAAG
GAGTCGGTTCTGTACTGTGTAGAATAGCAGCGATGAATTGTGACAGCACATAGACACGCC
TCCTTAATTATCACTTCCTTTGTTTCTC
>dbEST_Id: 50962287,User_Id: ZY007401,GenBank_Accn: EY424715
GACAGTCTATCCAACAACCCTTCTCCAACGACCTCTTCGCCGTTTTCAAACCCACCTTTT
CCTACCAACAACGCCAATATCCCCTCCACAATGCGTGAGATCGTTCACCTTCAGACCGGC
CAGTGTGGTAACCAAATAGGTGCCGCTTTCTGGCAAACCATCTCTGGCGAGCACGGCCTT
GACGGCTCCGGTGTTTACAATGGCTCCTCCGATCTCCAGCTGGAGCGTATGAACGTCTAC
TTCAACGAGGCCAGCGGAAACAAGTATGTCCCTCGTGCCGTCCTCGTTGATCTTGAGCCT
GGTACCATGGACGCCGTCCGTGCCGGTCCCTTCGGTCAGCTCTTCCGTCCCGACAACTTC
GTTTTCGGCCAGTCCGGTGCTGGTAACAACTGGGCCAAGGGTCACTACACCGAGGGTGCC
GAACTCGTTGACCAGGTTGTCGATGTTGTCCGTCGCGAGGCTGAGGGCTGCGACTGCCTC
CAGGGTTTCCAGATCACACACTCCCTTGTTTGTGGTACGGGTTCCGGTATGGGAACTCTT
TTGATCTCGAAGATACGTGAGGAATTCCCGGATCGTATGATGGCCACTTTCTCTGTGGCG
CCTTCGCCGAAGGTCTCGGATACAGTGGTGGAGCCATACAACGCCACATTGTCTGTTCAT
CAGCTGGTGGAGCATTCCGACGAGACATTCTGCATCGATAACGAGGCCCTCTACGACATC
TGCATGCGCACCCTGAAACTGGCTTCTCCTTCCTATGGTGACCTTAACCACCTGGTCTCG
GCAGTTATGTCTGGTGTTACCGTCAGTCTTCGATTCCCTGGTCAACTCAATTCCGACCTA
CGAAAACTGGCTGTGAACATGGTGCCCTTCCCCCGGCTTCATTTCTTCATGGTGGGCTTT
GCACCACTGACCAGCCGAGGGGCCCATTCATTCCGCGCAGTCTCCGTGCCTGAATTGACC
CAACAGATGTTCGATCCCAGAAACATGATGGCTGCTGCTAATTTCCACAACGGCCGCTTT
TTGACTTGCTCCGCGATCTTCCGTGGAAAAGTCTCGACGAAGGAGGTCGAAGATCAAATG
CGTGGCGTCCAGACTAAGAACAGCGGATACTTCGTTGAATGGATCCCCAACAATATCCAA
ACCACGGTCTGCTCCGTGCCTCCCAGGGGCCTGAAGATGGCTTCAACCTTCATCGGTAAT
TCGACATCCATCCAGGAATTGTTCCAGCGTATCGGCAATCAGTTCTCTAGCATGTTCCGT
CGCAAGGCATTCTTGCACTGGTACACCAGCGAGGGTATGGACGAGATGGAATTCACGGAA
GCGGAAAGCAACATGAACGATTTGGTGTCGGAATACCAGCAATACCAAGAAGCCTCTATC
GATGATGAGGAGGACATTGGAGAGTATGGTGAGGAGGAGATCGAGGAGCAGTAGTTATCT
CGTCACTATTCGCGGCACGCTTGGGAATTGCAAGACCCTCCTTTTATCTTATTACATACT
TTGGTAATGATAGTGCAAAAGTTGCTGCCATCCTGAACATTTCACCTTCTATCTGGTCTT
GCCGTGCTCTGGAGCTTCTAAGAGCTCTTTCTTTGATGAAATTATCTGTGTCATATATGT
ATCCATGGTATGCCAATTGTCAATCCGTGGTAAGTCAGGGTTGCTATCCACATAGATACT
TAACTAGAGGGCGATCAGCCAAATATCCATCGCTTATATGTAACAAA
>dbEST_Id: 50962288,User_Id: ZY007315,GenBank_Accn: EY424716
CTCACCACTCCATTCCTCTTCTCCAGTCCGCTATCTCATCCCCCGCCATGGCCTCCTCGA
AGTCGGTCGCGAGGCTGGTCACCTACCGCCGGCCTGCGCCTTCTCTGTTGACCTCTTCTT
TCCGTCCCTTGGGTTCAACCGCAAACTTCTCCTCCTCAGTGTGCCGGGCTGCGACCCCAG
CTGGTCCCCCTCCATCCGGTTTCCGTCTGGCTCCCCCCAAGAAATGGGACGAGACCACCG
AGTCCTCCTTGGACAAGGCCAGCAAATACTTCCTCATGTCTGAGATTTTCCGCGGCATGT
ACGTCGTGTTGGAGCAGTTCTTCAGACCACCTTACACTATCTTCTACCCCTTCGAGAAAG
GTCCCATCTCTCCTCGTTTCCGTGGCGAACACGCTTTGCGCCGCTATCCCACCGGTGAGG
AGCGTTGCATCGCTTGCAAGCTTTGCGAAGCTATCTGCCCTGCTCAGGCTATCACCATCG
AGGCCGAAGAACGTGAGGACGGAAGCCGTCGGACGACCCGTTATGATATTGATATGACCA
AGTGTATCTACTGTGGCTACTGCCAGGAGAGCTGCCCCGTTGATGCCATTGTTGAGACTG
CCAATGCTGAATATGCCACCGAGACCCGTGAGGAGCTGCTGTACAACAAGGAGAAGCTCC
TGGCCAACGGTGACAAGTGGGAGCCTGAAATTGCAGCCGCTGCCAGAGCTGACGCTCCTT
ACCGTTAAAACAATACCAGCTGCTTTCATATCACAAGGGCACTC
>dbEST_Id: 50962289,User_Id: ZY111087,GenBank_Accn: EY424717
AAAGGATGCAGCAATATTTCGCTTTAATGCAGCAACAGATGGCCGTTGCCGCTCAGGGTC
AAGGCATGGGCGCAATGGGCATGGGTGGAATGAACCCAGCTATGATGCAACAAATGCAGA
TGAAGCAGATGCAACAGATGCAAATGGGCAATAGTCAACAACAGGGAAGCATGAGTCCTC
CATCTCAAAGTCAGACGCCTCAAATGCAGAATATGATGAATTCCACCATGATGCAGCAGA
TGCAGCAGATGCAAAACCAAGGTCAAGGAGGACAGATGGGGAATGCTATCAACATAGGGA
GCAGTAGTCCCGGAAACGTGAGCATGAGTGGAAATTATTCAGGACCTCGGGGAGGCCCAG
GCTACAACGCCCATGAGCAGATTGCTTTTGAACAACAAAAGTATGAACAACAGCAGGCTC
GTCGGGCCATGGAAAACCGGGCGTTCTCTCCCTATCAACAGGGCGGTCCAACTTCCTGGG
AAGGTATGTACGATGAAGTACCCCAGCCCAACATCCCCACGGGACCGCAAGCCATGAATC
GAGCTGGCAGTATGGGACGTGGACCGACGCCGCAGCCTCAGAGTGCCGCACCAGCCAACG
CTCCAACTGGGCCCAAAAATGCTGGAAAACCTGGAGCCAATTACCGANGTGGAGGTCGTG
GAAGCCATCGTGGCTTTCATCCTTATGCTCGTGGCTAACTGATGCGCTTCTTCTACTCGG
ATGTTGACATTCTGGCCTTCCCTCTTGTGTGGGGGTTAAACATTCGGCAGCAACTTCTCA
GTTACCTGATCTTCTTTTCAAATTTTTGCTTTTTGTAAGTGGCGGCAGACCATGATGCCN
GTGTGTTGAGCCTAAGGGGTCTCCGAAATTGGNNNGATGTGTCTAATGTACTTATTCAAC
GATGCTGCTCCTGTCTCCTTNATGAACATGCTGTCGACTG
>dbEST_Id: 50962290,User_Id: ZY097543,GenBank_Accn: EY424718
CGAAGAGAGTCGGATGTATTCTGCAAGTGTCTTGATCGTCTATGAGGGCGACCCAGAGGC
GATGGAGATTGCACTCGAGGAGGAAAAGAAAGTCAAAGAGAACCCCAAAGAGGACTCAGA
GGAAGAAGACGATGAGAGTTTTGAGCTTCAAGTCCAGCAGGACGGCGCTTATCAAGTGGT
GGATCTCCCGGTCGGGAAAGATGGCCAACCTCAGCAGGCTATCAATATCAGCATCGATCC
GGAAACTATTCAGCTGGGTGACACTGATATTGAAGAAGACGAGGAGGAACCTCCGAAGGT
GCATGATCTCCGTCTGATTGATTTTGCGCACGCCAGCTGGACACCCGGTCAGGGGCCGGA
CGAAAATGTACTCATGGGAGTACGAAATCTGGCAAAATTCCTCAATGAACTTTCTGCAGA
GTAAATGTACAAGTTTCTATCTG
>dbEST_Id: 50962291,User_Id: ZY087416,GenBank_Accn: EY424719
ATCGTCATTTCAACACCCCTGATGCACTTTGCTACATTACGTGGTCAAACTCTTGTATAA
CAAATCGATACATTATTCCTCCAACGTCGGGCTCGCTCAGTAATTCTACCGTCAACGTCA
AGCTATTGGTAAAACTCAGGTTAATAGCTATGGCCCCTATCAATATCCTGGCGCGTCTAA
AGACGCTCTACGCCTAAAGCTACGATGAACCGGTCATTTCGGCCCAGACGGCAGCTTTCT
TCTCGATCTGTCTGACATTAGTCTATGTGGTCCCATTCTATGTCTCTTCTACCACTCGGC
CATCTCCCACTCTCAGCCGAGATGCGCCGTCCGTGATCCGGGCTAGAATTAAGGCTGTGA
CTCTATCTTGCGTCAGGAGTACCTTAGCTGTCTCATGGCTGATCATCGCCAAGGGCAATG
TCTCTCTACTTGAGGCACTCAGATTTCTTGGGTGGTGGCCTGTAGGATTTGCGGAGGTTC
TCCGCAGCTTGTTGCTAACCGCCATTCTGTTCGCCGGGCCCCTCTTCGAGCGAGGGATTG
CCGAAGGTGAGTGGAGAGATTGGATCAAAGGGAATAGGATCCCCGAAACCCTTCGCGGGT
GGATCGGATGGAGAAATTACGTCGCTGGCCCGGTCACTGAAGAGGTCATGTTTCGCTCCG
CCATCATACCTCTCCATATACTCGCCAAGGTATCTCCAGGGCGCATCGTGTTTACAGCCC
CTCTATATTTCGGGATTGCCCATGTACATCATTTTTATGAATTCCGTCTAACTCACCCGG
ACACCTCAGTCCTAGCGGCGCTGCTCAGATCGGTCTTTCAATTTGGCTATACCACCATCT
TCGGGTGGTATGCAACTTTCATCTACCTGCGTACAGGATCTCTACTAGCTGTCATCCTCG
CTCACGCATTCTGCAATTGGTGCGGACTTCCTCGTCTTTGGGGAAGAGTTGAGGCCGGGG
TTCCGCTCGGACCACCATTAGTTAAAGGCAAAAACGATACAGACCGGGGGCCGGTTTACG
CGTATAACCAACTCGGCATTGGCTGGACCATCGCGTACTATGCAATTCTCGTTGGAGGGG
CCACTAGCTTCTATTATACTCTATGGCCTCTAACGGAGTCTTCTAGCGCTTTGGTTACAT
TTACAGGGCCTTGAGAAGAGAAGATAGGCGGGTCATAGCCGCGTAATGTATGGGCCTATG
CGATGTAAATGTGATGGTCTGTACATGTAATTGTTACATTGTAATCATGACAAGCTTCAC
GCGGCGTCAATATTCTTCTCTTCTCCTTCCGCCTCTTTGTGACTACAAGAGATGGTTCAT
TTCTGTATATTGTACCTCATACACATAAATATGTTGGTGTCCTTCGGGTCCAATTTCAGA
CCACTTGATTGATTGATAATACAATCGAATTTNCCCAAAAAAAAAAAAAGG
>dbEST_Id: 50962292,User_Id: ZY077779,GenBank_Accn: EY424720
ACGCTGGTACCAAGCTGTACTGTATTTCCGGCCACGTCAACAACCCCGTTACCGTCGAGG
AGGAGATGTCCATCCCTCTTCGTGAGCTGATCGATCGTCACTGCGGTGGTGTCCGCGGTG
GCTGGGACAACCTCCTGGCTGTCATTCCCGGTGGTTCCTCGACCCCTGTCATCCCCAAGT
CTGTCTGTGATGACCAGCTCATGGATTTCGACGCTCTCAAGGACAGCCAGAGCGGTCTCG
GTACCGCCGCCGTGATCGTCATGGACAAGTCCACCGACATTGTCCGCGCCATCTCCCGTC
TGTCTAGCTTCTACAGGCACGAGAGTTGCGGTCAGTGCACTCCTTGCCGTGAGGGAAGCA
AGTGGACCCAGCAGATTATGCAGCGTATGGAGACTGGCCAGGCCCGTGAGCGTGAAATCG
ACATGCTCCAGGAGCTGACCAAGCAGGTCGAGGGCCACACCATTTGTGCTCTGGGTGAGG
CCTTTGCCTGGCCCATCCAGGGTCTCATCCGTCACTTCCGCCCCGAACTAGAGGCTAAAA
TCAGGGAGCATGCTCAGGAGCTCGGACAGGCCCCTTATGCCGGTGGCTGGCACCCTAACA
GCAGGGCCGAGGGCAAGCTGATTTCCCCGGGCATGTAAACTATCATTCCGCTTTTTGTAG
ACTGATGATAGGATGATTGGGGGGAAATAATCAAACCTGTTTCTCTAGATAAAGATGGTT
GAGCAGGAGTATTCTCTTTTTTTCATGTTCAGTTTAGGATTTCCAATCATGTACAGTTCC
CGCTAGCAATCATACTATTTTCTTTTGTT
>dbEST_Id: 50962293,User_Id: ZY110746,GenBank_Accn: EY424721
CCATCACAGAAGATTCAATGGGTGTCTTTGTCCAAGAATACACGGAAGACTACTCTCGGA
AAGACCTCAGTGAGACCTCGTTCCCCTGGTCCGTGACCGTGCGGTCTCGCGCGACAATCG
AAAGAGAACTCAGTAAAGAGGGCAGGGACACTTCTGCAAATCTGCTTAGGTACGTAAACG
ATTACCATAATGAGCTCTATTTGTCAAAGGTCGGGCGGCCGAGGTCGTCCACCTATGAGG
TGTCAAATGTCGGGGCTTTTACTTCTACTACACCGGCAGAAGGGATGCCGCGGGTTGGAC
GCGTCGTTTTCTCGCAAAGTGCGTCTGTCACGGGAAATGCCTTTGAAGTCTCGGTTGCTT
CGGGTGGCGATGGTTGTTTGGTGTTGATGTTTACGTGGCAGAAGGGTGTTGTGGAGGATT
TGTTTATCCTAAACGTTATTGAGTCGGTGAGGAAGGAAATTTACGATCTTTGTGTGTGAT
AAATTTGTCTATATTTTTATTTTTCTGTCTTTCCATTATTTGC
>dbEST_Id: 50962294,User_Id: ZY006875,GenBank_Accn: EY424722
TAATCCCTTGCCTTCCTTCTCAACATGTCAGACAAAGAGGATAACCCTCAAATCCCTCAG
CAAGAGAACAACAACCCCCAGGAAGAGAACAACCAGGGGTCCCCTCAGCCCAAGGAGGAG
CAGGACGTTGAGCCAAAGCAAGAGTCTAACTCTGACGACGCTGAGCCTAAACAAGAACCC
AAGTCGGACGACGAGTCTAAACAAGACCCCCAGCCTGACTCTAAGCCACAAGAAAAAGAA
TTCAAGCCCGAAGCCGAACCCAAGCAAGAGCCTCAGTCAGAAGCTGAGCCCGAACCTCAA
CCCCAGCCTCAGAAAGAAGAACCTCGGCGGCGCCCACGGAGACCCCGCCCACAGAAGTAC
CAACAGGACTCGGACACAGAGAACATCGACCGCGGCGATATGGATAACACCGCTGTTGAG
AAGCCTCGTCGTCAGCGCCGCTCACGCCGCCAGCAACAAGACGGCGGTCCCCTCGGCGGC
CTCGGCGGTATAGACCAAGCCGGTGACCTCGTACAAAACACAGCCGGCAATGCCGTCAAC
GGCGTGACCAACACCGCTGGCAAAGCTGTGGGAGGCATCCTAGGCGGCAACAAAGGGGAA
GGACAGGACGACAGCGGCGGGCAAGGACGAACAGCTGCGGTTGCGGGGTGGACCTGAACC
TGGATATCGAAAGTGCACTCAAGGGCTAAGATCCACGGTGATCTAACCCTTGGCTTTACT
CACTAAACCCGATGTGAAATGCGCTAATAGAAAAGCATTATCCNACGTCGTCGGCTCTCG
TTAAAATCTTTCGATACATGNTGNNCTTCACTTCCTCGTCTGCGCCTCCTATGTACTCTC
CTGGTGATATCGCGATTAATGGCTTTCCCTTTCCTTGCC
>dbEST_Id: 50962295,User_Id: ZY007804,GenBank_Accn: EY424723
CACACACTCGCGTAACTCCACTTAATTTTTTATTTAATCTTCTTATCTTTCACCTTTGTG
CATCGTCGCAGCGCACATGGATATGGCACCGACTGCGTGTATTGCTGCTGAGATATGCAT
GACTACACATAGTCAAGACAAATCCGACTTTAATTATAATCATAATTTGAGTCAAATCAA
CAACAATGGACGGGATGACCTCTCGCAATCCAGGTTGGCGGCCAATGATCTCCTCATGGA
CGTGTTGAAGAAACGCGCCGGCGAAGTCAACACCGACCGTTGCGCTCCTGGAGACGAAGA
TGCGTTCTATGTGGCGGACATGGGCGAGGTCTACCGACAGCATCTACGCTGGAAAATGAA
CTTGAGCCGCGTTAGGCCTTTCTATGCGGTCAAGTGCAACCCGGACCCGGAGATTCTCCG
CCTGATGGCCAAGCTTGGTAACGGCTTCGACTGTGCGTCGAAGGCCGAGATCGACATGGC
TCTTGACACCGGCATTGACCCCAGCCGCATTATCTACGCGCAGCCCTGCAAGACCAAGTC
CTACCTGCGCTACGCCGCGCAGATGGGCGTGAAGCAGATGACCTTCGACAATGCCGACGA
ACTGTACAAGATCAAGGCCTGCTTCCCCGATGCGGAGCTCTATTTGCGCATTCTGACCGA
CGACTCCACCAGCCTGTGCCGCCTGAGCATGAAGTTCGGCGCGTCTTTGGACATTGCCCG
CCAACTTCTGGAGTTGGCCCACGAGCTCGAGCTGAAGGTCGTTGGCGTCAGCTTCCACGT
CGGCTCGGGCGCGGAAGACCCGACTGCTTTTGTCAAGGCGGTCCAGGATGCTCGGATGGT
GTTTGACCAGGCTGCTGAAATTGGTCACGAACTGCACACCTTGGATGTCGGCGGCGGCTT
TAGCGGAGACACATTTGAAAAGTTTGCTGGTGTCCTGAGTGAGGCATTGGACACGTATTT
CCCGCCTCATATTCGTGTTATCGCGGAGCCCGGTCGCTACTACGTCGCGACCGCCTTCAC
CCTGGCCGGCAATG
>dbEST_Id: 50962296,User_Id: ZY097590,GenBank_Accn: EY424724
CTTGTCTTCTCACAGGTGCTCTTCAATAATCAAGACTCTTTTATTCAATATGCCTGCCAA
GCTCATTGATAGATATGATCACGTTCCAGTGACGAAGGAGAACCTTGACTGGGCTGAGCT
CGTCACCCTTGACCTCAGCCAATATGACCAACCTGGAGGAAAAGAAGACCTTGTGAAGCA
ATTGGATCACGCTGTGCGGCACGTGGGTTTCTTCTATGTCAAAAACTTCAACATCAGCCA
AGATGAAATCGATCGCCAATTTGCCCTCGGTCGCGAGTTCTATGCACTTCCTCTAGAAGA
AAAGCTCAAGTACCACAGCGCCTCTGACCTCGAAAAGGGGGAATATAACGGATATAGACC
TGCGGGACACCGGGCTCTTGGAAACGGAGTCAAAGACAATGTACAGGTTTACAATATTCC
AAAGTTCGACGGCTATCACCAACGCCAGCAGCCGCCAATTCTCGGGGATCATCTGGAAGA
GATTGAGGCATTTAGTCGGAAATGCCACACAGAAGTAGTAGAGAAGCTTCTCCGTCTGTT
CGCCATCCTCCTTGAACTTCCCGACGAGGACCAACTTGTCAAGGACCATCAATACGATGT
GAAAGGCGAGGACCATCTTCGGTACATGCACTACGCAGCCCGCGGGGCCG
>dbEST_Id: 50962297,User_Id: ZY093887,GenBank_Accn: EY424725
CACATTCCAAAAGAAACAAGGGAACAATATAACCCCGGATCCAACCATTACACGGAATAT
CAGACAGTGAAATAGAATGAATTGGCTCAAGCGACTCCTCCCCATCACCGACCCCCAGCT
CCGCCGGCAGAAAAAGGTCCAGCGACGCCGCGGTCGGCAGGCTCGCGCTCGGGAGCGTCA
ACTGCGCCGCCAACGGGGGGATTCAATCCGAAACACTAAGTTCTTTACCCGCGGGGGTCC
TGTCGCTGTTGTCTGGTGATTTGGGGATTACGAAGGAAGAAGCGTTTGAAATTCTACCAT
ATACACATTCCAATACATCACCACAGTCACCGACCGCCTCCTTATCGCTATCAATCCCCG
ATTAAATCAACGAAACCAACCTCATACATAGACCACCAAAAAACCACACCCTACAAATCA
ACACACCACCAGATCCAAAAAAGAAACAAAAAAGAGAAAAAGATAAAAGAAGGAAATGCT
CCTCCCACGCCGCAAACTCAAACGCCTACTAATAACCATGCTCCTCCCATTCCTCCTAAC
CCTAACGCTCCTAACCCCCTTCTACCTAATCTACAAACCGCCATCGCTGCTTATCCGCTA
CTTCCAACACCGCTGGCCCGACACCCTCTGGCACGTCCCTCTTCCCAGCAACCGAAAACT
CATCGCCCTGACAATCGACGACGCGCCGTCGGTCCACACCCCCGAACTCCGCTCCGTGCT
GGCGGACAACGCCGCAAAGGCGACGTTCTTCCTCATCGGATCGCAGATTCCGGGCCGGGA
GGGCGAATTGCATGAGCTTGTGCGGCAGGGGCATGAGTTGGGGAATCATGCGATGCGAGA
TGAGCCGAGTCGGGAGTCTTAGTGATGAGGAGCTGAGGGAGCAGGTACGGGTCGTGCAGG
ATCGGATTCGCGCGGCGTATTCCGCGGGTTGGGGGGCGGGAGCCCAGGGAAAGGTGGTTT
CGGCCTGGGAGTGGGTTTTTTAGTGAGCGCATGAGGGGGTTGTTGGGGGAATTGGGGTTT
AGGATTGTCTTGGGGAGTGTGTATCCGCATGATGCGCAGGTGAAGTGGTGGTGGGTGAAT
GCGAGGCATATTTTGAGTATGGTTCGGCCGGGGAGTATTGTTATTTGTCATGATCGGCGG
GAGTGGACGGTGCCTATGTTGAGGGTGGTTTTGCCGGAGTTGAGGAGGAGAGGGTATGAG
ATTGTGACGGTTTCTGAGTTAGTTAGGGCTGGCGTGGAGGCTGGGACGATTTCTGGGACG
TGATGGTCTTCTATGTTCAGTTGTTTTTTTGGTTCTTTGAAGCGTTTTGTCTGGGTATGG
TATATGTTCTCTTTCCTTTTGTACATATCTTTTGTAGAATACACCTGCGTGTTTTGGAAG
AGTAAAACC
>dbEST_Id: 50962298,User_Id: ZY081026,GenBank_Accn: EY424726
CGGACGCGTGGGCGGTGCTCTTCTTGACGGATTCTGGAGCCTCCCCTGTTGGTGATATCC
GTGCCAGCAGTCTGCAGGAGGGAGTTCGGTTTGCGTCCAGGTGGAACCTGCTTGGTGTTG
TCTCCCAGGCCGAACCATTGGTACTCTGTCCGCGACTGGTCCGAGTCGTGAAAGAGTCTG
GTCTGGTTTGCGTCTCTTATGGGACTTTGAACAACGATCCTGCGAATGTTAAGCGCCAAG
TGTCCGAAGGTATTGACGCGGTTATTGTCGACTCTGTCCTCGCCATCCGCAAAGGTCTTA
CAGAGCATCAGAGCAATACGGTCACTCCTCAACGCAGCCCACTCGTCCAACCTACCCCAG
TTGCGCTGAAAGATACTCTTCAGATACCCATCCTGAACCAAGCGGAACAGAAACAGGACC
ACCTTCACGTAAAGCCGGACGCTGTCATTTGACCGTCTGCCATTCCATAGGCAATTCAAC
ATGTCATCAAGCCGAAGGCATAGTTTCTATACCATATTTGCAATTTAATGAGATATAGAT
GTTGAGTC
>dbEST_Id: 50962299,User_Id: ZY008366,GenBank_Accn: EY424727
GAATTCGGCACGAGGCCCCTTATCATCGCCCATTCACCCCTCCGGCTGAGATTAGGCCTA
TCCGTGATGAACGACCCTCGTCTCCTGGTTCCACTTACCCACATCAGCAGTTTCATCATG
GTCCTAGTGTGCCTCCTGTACAGGGTGCTGGCAGCACTGGAATTGCGGGCGGTGCCCCCG
CGCCTCCATCTGCCATCACTGCCGCCGAGGCCGCTGCTCGTGAACGTGAAGATCGTCCCG
CATCTGCAATGAAGCGTGGCCGCGAGTGGGAAGCCGAGTCCGCACCGGTTAAGAAGATCG
CCAATGAGGAAAGCCGTGCTCGTCTCGATGAACAGCTTCCTCGTCGTGTCACTCCCCCAA
ACCGCATGCCTTCCCCCGGCGAGATGCAGCGTCGTAGCTCGTCTGAAGTTCGGCGCGAAG
ACCAACGTCGTATCAATGAAAGTTATCATCCTTCCGAGGCGGCTCATCACCCTCCGACGC
TGCCATCCATTCAGCACATGCCACCACACGCCTCTGGCTCTGGTCTTCCTCCAATGGCTG
AAGGGTCTACTCCCG
>dbEST_Id: 50962300,User_Id: ZY098171,GenBank_Accn: EY424728
GAGCCGTTAACTAGTTGAACGTTCGAAACAGAGTTTTAATCTTAGGTTGCCTTTAGAGCA
AGATGTCTCCCCCAAAGAACGACGCAGAGTGGGCTGCTCTGATTTCTACTATTAAAGACT
CACTCCCCGAGGCTTTCCCTGAATACAAGACACCATTACCATCCGAAGTTAATCGTACGA
TTGATCACACTCAGTTGGCGTTGACTGCGACGGAACAACAGATCGACCAGCTGTGCGCCG
AAGCCCTTCAATACCAGTTTGCGACTGTCTGCGTCCGCCTAAACCATGTCCGTCGCGCGG
TACAGGAACTTAAAGGAAGCTCTGATGTGAAGGTGGCTTGCGTTGTGGGATTTCATGAGG
GCATGTATGAGACCTCAGAGAAAGAGCAGGAAGCCCGGGATGCAGTTGAACAGGGAGCCG
CCGAGCTGGATATGGTTCTCAAGTATCCTCTCTTGAAGGAAGGAAAGTATACGGATGTCT
ACACAGATATAC
>dbEST_Id: 50962301,User_Id: ZY008307,GenBank_Accn: EY424729
TTTTCCCGTCCTTCTTTAATTTTAAATAGTGAAGGTAGAACTCTCTTCTTTGTTCTCCAT
AATTTACGATTATAACCCACTAGATTATTCCTCGGCGCCTCTTATCTCTCTCTCTCCCTC
TCCCCCTCAGCACACTTTCTTTCCCGTTATCCTTTCGCCATTTACACCCCTCCCCCTTTT
CGCTGGCTCCCCGCATCCTTTGTTTGCTTCAAGCTTGCGTGTGGGGTTTGAGAACGGGCG
ATACTTGCTCAGGAAAAAGCAACAGTTTGAATCACATTACCACTCTTAGGCCCTGATACG
GTCTTCTCTCACATATCGTCATGGCGAGTGATCAGAGCAAGAAGCCAGCCGTGCTGATCG
TTGGAGGACTCGGATTCATCGGTCGTCATCTGGCACTTTACATACATGAAAATAACCTGG
CCTCGGAAGTGAGACTCGTCGACAAAGTCCTTCCTCAACTGGCTTGGTTAGCCCCTGAGT
TCCAGGAGGCTTGCTCCAAAGATAAGTTCGTTCAAGCGGACGCTAGCCGGGAACAGCACT
TCCCGCGTGTCTTCGATCGGGCCAACGGCGAACAATTTGACTACGTATTCAACTGCGGAG
GCGAGACAAGACACTCACAACCCGACGATGTATATGAGCTTCGTAATTACAACCTCACCG
TGGCCTTAGCTCGTGAGGTGGCCCGTCGAGGAATCCGTTCTTATGTCGAATGCTCCACCG
CCCACGTTTACAAATCCGGATCGTCGCCACGGAAGGAGGACGACAAGCTCCAGCCATGGC
ATAAGCTGGCAAAGTGGAAGATGAAGGCTAGTGACGAAATTAGCAAAATTCCTGGCCTCA
ACTACTGCTTGTTGCGCCTGCCACATGTTTACGGAGAATATTGTTCGGGCTTTTTTGCCA
TGGGAGTGTGCCTCGCGCGAGTACACCTTGAAATGGAGAAGGATCTAGAGCTTCTTTACA
CCGGGGACGTTAAGATGAACACCCTCTACGTCANAGACGCAGCCAGTGCCCTGTGGAAGT
CTGCTGAGTGGAGAGCAACCGCCCCGACGGACGGCTCGGCTCCCATTGCCTTTCACGTGG
TCGACCACGGTAATACTCGTCAGCAGGATATTGCCGATGCGCTATCTACCATATTTTGGT
ATGAAGTGCTCATTNCCTGGNGATCTCTAGCCTCGCAGTTCGCCAAGCTCAACCTCGATG
ATGTTGATAGACGACATAACGAGGATGTCTGCAGGTCTGGGGCGAATTATGGAA
>dbEST_Id: 50962302,User_Id: ZY140916,GenBank_Accn: EY424730
CGACGTTTCCAACAGGTCTTAGTGAAGGAGCCTTCTGTTAACGAAACTATCTCTATCCTC
CGTGGGTTGAAGGAGAAGTACGAAGTGCATCACGGTGTCAACATTCTCGATGGTGCCATT
GTTTCCGCAGCCACACTGGCTTCGCGTTACCTAACTGCTCGTCGACTTCCCGACTCTGCA
GTTGATCTTATCGATGAAGCTGCTGCCGCTGTTAGAGTGACACGTGAGTCCGAGCCTGAG
GCCTTGGATAACTTGGAGAGAAAGCTCCGACAGCTGCAAATCGAGATCCATGCCCTCGAG
CGCGAGAAAGATGACGCATCTAGAGCTCGCTTGGAGGCAGCCAAGCAGGAGGCAGCCAAT
GTTACTGAGGAGCTGCGCCCGCTGCGTGAGAAGTACGAAAGCGAGAAGCAGCGCAGCAAG
GCCATTCAGGATGCCAAGATCAAGCTCGACTCCCTCAAGGTTAAGAGAGATGAGGCAGAA
CGGTCCGGGGATACAGTGACCGCCGCTGACTTGGAATACTATGCCATTCCGGAGACCAAA
GCTCTGATCGAAAGACTCGAGGTGGATCGCGCGAAAGCGGATGAAGAACGACGTGCTCGC
TCCGGAGACGCTGGAGAGACACTGCTCGCTG
>dbEST_Id: 50962303,User_Id: ZY006519,GenBank_Accn: EY424731
CGGTACGAGGAGACAGCTTCGACCGACATACCAATATCAGCTACAGATCCATCACCAGCT
GTTGAGACCTCCCTATTGAATGACCATACTACGCTTAGGCACATCACAAGTGACGCCATC
GGGATCGAGTACAAAAACGCCTAACACGATACCGACGCATCTACCACCTGTCAGCTCTTT
CACCATCACTACTACAGTTAGTGGCACATCTCCTTTAATTACCGAAGGTATTACGAAGAC
ATACAGTCCAGTGTCATCCTATGGCGCCAGTTATTTAACGTTAGAGTCAATCGCATCAAG
CTTGTCTAGCAATTTCTCGAGTTCGAGCTCCACAGAGGCTGTCCTAACGCATACCTCCCG
TACAGG
>dbEST_Id: 50962304,User_Id: ZY006607,GenBank_Accn: EY424732
CCCTTGAGGATGAACTTGATGTCACTGATGGTATGCGTTTCGACCGCGGTTACACCTCCC
CTTACTTCATCACCGATACCAAGTCCCAGAAGGTCGAGTTCGAGAAGCCCTTGATCCTCC
TTTCCGAGAAGAAGATCTCCGCTGTTCAGGATATCATTCCCGCCCTTGAGGCCTCCACTA
CCCTCCGCCGCCCTCTCGTCATCATTGCTGAGGACATTGAGGGTGAGGCTCTCGCCGTCT
GCATTCTGAACAAGCTCCGTGGTCAGCTCCAGGTTGCTGCCGTCAAGGCTCCTGGCTTTG
GTGACAACCGCAAGAGCATCCTTGGTGATCTTGGTGTTCTCACTAACGGTACTGTCTTTA
CCGATGAGCTCGACATCAAGCTTGAGAAGCTTACCCCTGACATGCTCGGTTCCACTGGCT
CCATCACTATCACTAAGGAGGACACTATCATCCTGAACGGTGAGGGTACCAAGGACTCCA
TCGCTCAGCGCTGTGAGCAGATCCGTGGTGTCATGGCTGACCCCACCACTTCCGAATATG
AGAAGGAGAAGCTCCAGGAGCGTCTGGCCAAGCTCTCCGGTGGTGTTGCTGTCATCAAGG
TCGGTGGTTCCTCTGAGGTCGAGGTCGGTGAGAAGAAGGACCGTGTCGTTGACGCCCTCA
ACGCCACTCGTGCTGCTGTTGAGGAGGGTATCCTCCCTGGTGGTGGTACTGCTCTCCTCA
AGGCCGCTGCCAACGGCCTTGACAACGTCAAGCCTGCCAACTTCGACCAGCAGCTCGGTG
TCAGCATCATCAAGAATGCTATCACCCGCCCTGCTCGCCAGATCGTTGAGAACGCTGGTC
TTGAGGGCAGCGTCATTGTTGGCAAGCTTACTGAGGAGCACGCCAAGGACTTCAACCGTG
GTTTTGACAGCTCCAAGGGCGAGTACGTTGACATGATCTCCAAGGGTATCGTCGACCCCC
TCAAGGTCGTCCGTACTGCCCTGGTTGATGCTAGCGGTGTCGCCTCTCTCCTTGGTACCA
CTGAGGTCGCTATTGTTGATGCCCCTGAGGAGAAGGCCCCTGC
>dbEST_Id: 50962305,User_Id: ZY086815,GenBank_Accn: EY424733
ACGGGAGGTAGACTCCATAGGAATCGCGACACCCTCTACGTGTTTTTCTCCGCCAACCTT
TACACGACTCATCACCCCCAGACTCCGAGCGTGTCTTGCGCGATGGCCATCCACCCGACG
TTGAGTCCTCAATCGAATGCCCAGGGAACTTTGTCCCCGCAGCAAGCCCGGGCGATATCG
GCTTGGTCAGAACAGGCGGCTGCGCATCTGGGAAATCTGACCATCTCGGATTCCGTTCCT
GCGGCCGACCAGCATCGTGCTGGTCCGGAGTCCCCTTCCACACGCGGTGCCTTGCGAGGG
ACCACGGTTACACTATCAATTCCACTGGATGACCCGGTCCCCAGCACGGGGAATACATCT
GCTCCGAGGGTCAAACTCCTGGGTCAGCCTTCTGCCCAGACACAGCAGGTCCCTTCGGTC
AGTTTCCGGCGCCGAGAACCACTCCGTCGTGATAGTTTGAAGAGGCGCGAGGCGCTGTTG
AAGGGCAAGGATGGAAGTCGTCGCAGGCAACGCTGGGAGAACGATCGCCTCCTGAACAAC
CCTTGGGCCGAACCTCCATCTTCCAGGGACTGGGCCGTTGAGCCAACGTACACTCGACAC
GACCCGATGCCTTACTACCTCGCTCCTCTCTGGGACGTCCATTACAAACACATCGATCAC
ACCTCGTCAAGGCAGACCGCAAAGGGCACGAAGGGTGAGAAGCATCGTGTTCCGAAGGAC
CTCCGCCTCAAGCTGAAGCATGCGCGTGCTGCACGGGGTATGCTTCAGGATATCGAGGAG
GATATCCGACAGTTCATCCAGAGATGGGGCGAAAAACAACTCTTGCTCGAGAGGGATGGC
CTAGCAGACGCCCCAGGATCGTCTGACGAGGACTCCGAGGACGAAGTTGTGTTTGTGGGT
AGAAATGGACAAATGCACGACTCTCCCGAACGCAAGAAAAAGCTGCAACAGATGCGGGAA
GCAATGCATGCCAACAGAGAACGGGATGGGGAGAAGTTGGTCTTTGAGAGCCTAGTAGAT
GATCGGGCCTCTGGGTTTGGTCGCTGGCTCGTCCACTCCATTGCCTCATACTATGGCTTA
CATACTTGGTCCGTCACTGTGGGGGGAACCCGCCCGCCCGCGAGCATACGTTGGATTCTA
TCCTCCGGCTCCGGGAAGTCGCGCTGGGCTTGTACCACCCAGCCTACCTGCCGTCAGGGA
GCGATGATTTCACCGGGCGATGCTCTCCCGCAACCTCTGTGGACGCAAGTATGAGCTTGT
AGGGGAGAAAGCC
>dbEST_Id: 50962306,User_Id: ZY006732,GenBank_Accn: EY424734
AGATAACGTGACACAATGGAGGCCTTCAATCTACACAACTTCCTTTCTTCCCTCTACATT
CTTTTACCTTTTGTTATTCTCGCGAACCCAGTTCATGCGGCTCCTTATCAGAATCGTATT
CTTGAGACCGGCAGTACTTTCGGTGCTCCGGATCCATATGGCCCATGGCAAATGATCCCC
AGCATTCCCACCGAAGACCTGGTCTACATCAAAACTACCAACACCGGAACTGGGAGGGTA
GAAGTTCACATCGCCTCGGGTTCATCGGGATTCAGGACTCGCAGCCTTGAAGTCGGAACA
TCATTTGTCTCTGAGGATAACGGAACTTGGCAATTAATTGATGCAGACGGTGACGGCAGA
CCTGATCTTGTTTACATCAAAACTAGGAATACCGGAACCGGTAGGGTGGAGGTACACATT
GCGTCCGCATCATCCAACTATCAGACACGTATCTTGGAAACTGGAACCACTTTTTACCCG
GAGGATAATGGAGTTTGGCAGATGGCAGACTTCGATCACGATGGCAAACTCGATCTGGTT
TATATCAAAACCCGTAATACGGGCACAGGGAAGGTCGAAGTGCACGTGGCTTCTGGAGCG
TCAAACTACCAGAGGCGAATCCAGGAGGTCGGGACGACATTCTACCCAGAAGATAACGGC
GTCTGGCAGATGGTCGACTTCGACAGGGATGGAAAATTGGACCTTGCTTACATCAAAACT
CGGGATACGGGAACTGGAAAAGTCGAGGTGCATGTTGCGTCGGGCTCGTCCACTTACAAT
ACTCGCGTCCAGGAAGTCGGCACGACCTTCTATCCAGAAAGTAATGGGTTCTGGGAACTG
AGTGACTTTAATCATGATGGTGTCCTGGATCTAGTGTATATCAAGACGCAAAACACTGGA
ACTGGTAGCGTTGAGGTCCATGTGGCGTCGGGGAAATCATAGTCCACACAATAATGTATG
CCCGATTGATAGTGTCATTCGATGTGGGAGCTATTGTTGTTGAAACGGTGGTTACTACTA
TCGCAATTTTACTTTGGAATCGGTCAAATAAATTTGGAACTGAATTTGGAAAAAAAAAAA
AAAAAAATTCCT
>dbEST_Id: 50962307,User_Id: ZY081108,GenBank_Accn: EY424735
GAAACATGTTTTTTTCACCTCGACATTAGGGATATCCTGCTATTACGGAGCAACATTGAG
TATTGATGTATTCAATCTGTTTGGTGCTTTCCTGCCCTAACCCACTACAAAAAATACTCT
TTAATTAAGCTATACTTTTTCAATTTTCATAAGAACAGACATTTTCATTTTTGGGTACTC
ACTCTTATACCTCACTTCTCTCTATTTAATTCATTTCTCTCACTGGTTCTTCCTTTTTTT
CTGTATTGCCTGCTAGAAACGATATTATTCGTTCAAAGACCGGAAGAGGAAAAGAGCACA
GCTCTTGTGTGAGTGCAGTCCTGCTACTAGCCCTACATAATTGTGATTCTTCCACATTGA
GCATGATGGAAGCTTCCAATTCTCCCGACCAACAATCAGTGCTCAGTGAATCTATCCTTG
TTAGCGAGTCGCTTGTTCCAGCAAGGGATCTCAAAGGAGTTGGCCATGCTGAAATTTCAT
TTGACGGCCTACTGAAAGACCCCCTAATAATCAAGGAAGATCTGAAGGAAGGGTGCGGAG
GCCAGCTATGGCCGGCAGGCATGGTCCTAGCAAGATATTTGTTACTTCAGCACCGATCTG
ACTTTAACAATAAGACAATTGTCGAGTTGGGAGCTGGCGGAGGTCTTGTGGGGCTTGCTG
TTGCGCGCGGTTGCGACATCGGGTCGTCATCAGTATACATTACGGATCAAGAAACAATGC
TCCCATTAATGGAGACTAATATTAAGCTGAACAATGTTTCCTCTCGTGTTGCAGCTACGG
TGCTAAACTGGGGGGAATCTCTTCCAGACTGTATTCCGAAACACCCCGCTATCGTACTTG
CCGCGGACTGTGTCTTTTGAGCCGGCCTTTCCTTTGCTGATATCAACTCTGAAAAACCTC
CTAGGCCCAGAATCTATTTGCTATTTCTGCTTCAAGAGACGTAGACGAGCAGATTCTCGA
TTTTTGAAATTGGCAAAGAAGCTATTCCACATAGTCGAAGTTTGCGATGACCCGATGGCG
GAGACTTACAAGCGAGAAAACATTTTCCTCTATTCAATACGTTCGAAATAGGGCACGCCT
GTCTATGGAGATGAAGAGTGACAGGTAACTGAATTGAGGCGAGGAAGAAGTTCATATGAG
GTAGAGATATACGTCGGCAATAGATCGATAACATCAGCAAATCAAATAAATCAAGTTCAA
CTAC
>dbEST_Id: 50962308,User_Id: ZY111158,GenBank_Accn: EY424736
CAAAGAAGGAGCAGAAGCAGTTGGCGAATAAGATGGGCAGTTCAGAAAAGTCCGACAAAG
AGCACATCTTCCAAGCATTGCAGTACATGCGACGCCTCTGCAACTCTCCTGCGCTTGTCG
TTAAAGACGGGCATAAGCAGTATGACGAGGTCCAGCAATACCTTCATGCGAAGAATTCTT
ACATCCGCGATGTTGCACATGCCCCTAAGCTAAGCGCTTTGCGTGACCTCCTCCTCGACT
GTGGCATCGGTGTTGACCCGCCAAGCGAAGGGGACCTGGGTACTGGCGCAAGCTACGTGA
GTCCCCACCGGGCCCTAATTTTCTGCCAGATGAAGGAAATGCTCGACATCGTGCAAAGCG
AAGTTCTTAAGAAGCTTCTACCCTCGGTTCAGTATCTCCGTCTAGACGGTAGTGTGGAAG
CCACCAAACGTCAGGACATTGTCAACCGGTTCAATACAGATCCCAGTTACGATGCCTTGC
TTCTGACAACTAGTGTTGGTGGACTCGGTCTGAACCTGACAGGTGCCGACACAGTCATCT
TCGTCGAACATGACTGGAACCCACGGAAGGATATCCAGGCCATGGACCGTGCGCATCGTA
TC
>dbEST_Id: 50962309,User_Id: ZY008423,GenBank_Accn: EY424737
GTCTCCCCGGAACTGGAGGTTTAATGCTGGTTCAATCCAGGTCAAAGTCCTCCCTCCCAT
CAGTACTGAGGGTTTGACTGCGGCTGATGTCGATGCCCTGACTCAGTCGGCTCGGGAATC
CATGCTCAAGACTCTACTCGAGATGTCTGAGAAGAACGAAATCGAGGTTGGCAACTCGCA
TGCCAATGGTACTTCTACTGCCGTTGAGATCTGACCTCGTTGCAACTTTGAGTTATGACA
ATGACCCTTTTCTTCCTCGGCATCCCCTTCATCGAACGCCAGATGCACGCACCATTCCAC
GAACAAGTTGAAACGCGACATGAGACATGAATACCGGGCGTTGTTGTCCCCGTACCACCC
GCTAATAATCATTGTCTTCTGTTCTCCAGTACAGATCCCGCGACAGAGTACTTCAAATAG
TTTCTGTCTAGAGACGAGGGCCTAAGATTTGCATTACTTGTAGACATGAGAAACAACATG
AGACAGAGCGGTCGGCCCTGATGAAACGTTCATTATAATCGGGTCCTATACCTAATGGAT
AGGACCTTTTCCTCCAAGGTGTATATAATGTCATCCGTTCAAGAGTACCGGGCCCCTCCC
TCCCGCTGTATACTCTGGACCAATTCTGTATGTAGGCTACCAGATCAATAGAACATATCC
ACTTGCTGGTCAAAAAAAA
>dbEST_Id: 50962310,User_Id: ZY030025,GenBank_Accn: EY424738
CTTTGATATCCCCTCGGATTATGTCGACAGTAACCCGACCTCGGTGAACTCAATTTCCCC
CAAGGACTTTGACCTGACTTACAACGACCTGGACGGTTCAAATTGGGACTCGGGACTCGA
CATGTGCACTCAATTTCCATTCACCGACTTTGTCAACCACGAACCATCATTCCAGGAATA
CTTCGGAGACTCCGCGAATGCCGAGCCCGTTGTAGACCCCAATGATATCCTTCAACTGCC
GTCAACTTCACCAAGTGAAGTCTTCGTTGGATCCGAGTTTGACAATGCCTGGCTGCCAGG
TGCGCACGGTTACGACGACCATTACTATTCGACCATTCGGCATATGGTAGAGTCGCAAGC
GGCGGTTGACCCGAGCTGCTCATCCAAAAAAGAAAAGCGCCGAGAAGCAGCCATAGCCCT
ACATCTACAGCGCTTGCAAGATGCCCCACTTCCCGAGACAGATATGTCTTCGGATTCAAA
TACCAGTTTTCCATCGCCTCAGTGGAGTGTTTCCCATGACCCTGCATGCGCCAGCCCTGC
GACTACTTCACTGTCCGATTCAACCAAGTCGCCAACACCTCCCTCCGCCGATGCGACACC
CGGCGGGATTGAGCTCGTCTTGGACCTCAACATGAACACGCCAGCGAATCTACCGAGGAA
GCAGAAACCTCGGTCACGGGCTCAAAAGGAAAACTACATCAAAGTTCGAAAACATGGTGC
CTGTGAAAAACATCGAAAACAGCATAAGAGGTGCAATTGCCTTGAGATCAAGGGCGTTCG
TCTAAATGTCAACAACCCCGCACTTTCTCCTACTACAGCTGTGCTTGATGCAACTAGGCA
GACTAGTCTGCCACTCCATAGCCCGTCCCACGTACGGCCACGTCATGTTTCACTTACTAA
ACAGACGCAGCCTGGTGTGCTTCCACCGACTGTAAAAACTCCAAAGACTGTGGTTTGGAA
GCCAGGGAGAGAGACGTTCGTCGGTCTCCACAGGACAATTACTCGGTCACTGCGCCTTCA
CCATTGGATGTGTACCATGGAAGGCACTCGCCGGGTTCTCTGTCAAAGCCTATGAATGCT
GCAAACACGGGACAACTCAGGGCGCAGGTGCCGCAGCCTTACAGGTCGACAACGCCCTTG
CGTAGTGTCGACCAGACTCCTTCAGTTCCTGGTCTCCTGATGTCGCCAACGCAGACATTG
CTTGTAACGACCTCAAAGCAGCAATCTGTCCTGGAACGGGGAATCTGCCACAGTGCCGCC
AATCGCGTGTCAAGCGGTTCGCCGCAAACTATTACTTGGCGTGTCCGCCAAGTTCCAAAT
GGCAACAACGAAGGTTCACTTCGCATACAGTCCACCAGTGTGGAGATGAACTCTCTGCCA
CTCCAATCTGTGTCTACCAACCGCTCGTCGAGTGGTGGAAGCCAACAATTGCGCATTTCA
CAGACGATGTCTACCGTCACAAGCCAACAAGTGTCGGTTGGAAACTACTGTACCGCGCTC
AGCAGCTATGCTACCACAGTGATTTTCAAGAGTGGTCTCGCATTTGCCGGTTTTTGGCAA
AGTATTGGATCGGCTGTTTCATCGGCCGGAGGCATGTTTGGCAGACTTGCTGTCTTTGCT
TCCAAAGAACATTGGTTTGCTAGGAAGGGAATGGGGTTAATTTAACCTCGAGCCTGCTTG
AGCTTCTGCTGGTGCTGAAGCTTCTGTCCTTTTGATTTTTTTTTGGCTGTGGGAAAAGAT
ACCTGTTTGGTTTGTTGCTAGGTTTTTTTAGCGGTGTTTTGGGCATATTTTCATGAATAT
TCCATCGGTCTTTGACGATTGGCTAGAGTTAGACAAATACATAATTTTACCAAGTTACTC

>dbEST_Id: 50962311,User_Id: ZY088028,GenBank_Accn: EY424739
AGATCACCCGTTCTGCTTTATTTCATCCCGTTCCACATTGTATCGGTTTCCAAGAGCCTC
TTTGTGAACCCTTTCTTGCATGTCGGCCAAGGCATCATGCTGCCTCCGGAGACATGACAT
CGCGAGAAGATAGTGTCCTAGCCGCCAGAGACCCGTCTCTTGCTGACGAGAACGACTGGG
AAGAGTTCAGTCTATCCGAGGTCAGAGTCCTGGTCCCGGGCAAATCCCGCTATGCGAACC
TCCTCA
>dbEST_Id: 50962312,User_Id: ZY087694,GenBank_Accn: EY424740
CTACGATACAAGAAACTAAGTATCTAAAAATATGATTTACTGGACCACTCTTGTCCTGGG
CTTGCTCCTACAGCTGCTGTCTGTCAGCGCTGGCACAACGCTCGCCACAACCACCACATC
CTCATCAAAATATGAGCCAACCCAACCAGGTATACCATCCAACTGTGACAAGTTCCATCT
CGTCGCGGCCGGGGATCAGTGCGGTACCATCGAGGCCAAGTACGGCATCACCGACGCCCA
ATTCAAAGCCTGGAATCCTACTATAAACTCTGGATGCACCAACCTCTGGCTAGACTACTA
CGTCTGCGTCCACGTCCCGGATGACACAACGACGACAACAACGAGTAAAACACCCGGTCC
CACGGACACTGCTCCCGAGCCGCGGATGCCCGGCATCGTGAGTAACTGTAAGAAATATTA
CCTGGTCAAGAAAGGTGACGACTGTTACTCTATCGATACTGCCGCGGGTATTACGCTCGC
TCAGTTCCGCTCGTGGAATACGATGATTGATGCGGCCTGTACCAATTTGTGGGGTGGATT
ATTACGTCTGCA
>dbEST_Id: 50962313,User_Id: ZY081064,GenBank_Accn: EY424741
GCTTTCTTTTCCTCTCTCGTCATATTCACAGCGCTTGACGCGGTCGATACCGTGACAGAT
TGTCACCTATCTTGACGTCTCTTTCCTTTTTCCCTTTGCTTTCTTTTTCTTCTACGTATA
GATCGCACGCATCCTTGGCGTCCTTGATTTTTACTTACGAGAAAGCCAAGAAACGTATCA
ATCTGCTAAACTATTTTTATCCTCCATATCAACTCTGATATTGTTGCCAAGCAGCAAATA
TGTCGTTCTCTGGCCGCCGCGTGAGCATTTTGCGCCCTTCCAACAGGCGATTCTCCCTAG
GCAAGGAGTTGTCGGAGAATGAACTTCGATCGGAAACCCATCGTCAATTCCGAAGCGCTC
ACGAAGGTCACCGTCCTCACGCCGGCCTCGATGCCTCGCGTGCCTCGACAGGTGTTGTCT
GGTGTACAGAACGTGCGACAGAACACGGTTACGCAGAGAATCCTTCCGAATGGGCAAATC
TGGGTCAAGGAGCTCCCGAAGCCGACGATGAGATCGAAGGCAGTTTCCCTCGCCCCACGA
GCATTCCCATCACCTCTGCTGCTCGTGAGTACGGCCCCACGGCCGGTATCAAGCCCCTCC
GCGCTGCTGTCGCTCGGTTGTACAATGAGCATTACCGCCAGGGGCAAGAGAGCCAGTACA
CTTGGGAAGATGTCTGCATTGTGCCCGGTGGAAGCTCCGGGTCTGATTCGAATTGCAGCC
ATTCTGGGGAATTCGTACCTTTCCTTCCCATTCCCGACTACTCTGCGTACTCAGAGATGN
TGACTTTGTTCAAGAATATCGC
>dbEST_Id: 50962314,User_Id: ZY036804,GenBank_Accn: EY424742
CCTTGCCCATCCTCCTCTCCTCTCACCACGTCAATTCGCCCGCGTCTCCATTCCAACCCC
CCTCACAATGTCGCCCGTCTCTGTCTTCCGTGTCGCGACCCGCGCCGTCCGCCCTGCCAG
CCTCTTCAGAGCTTCTCAATTGCCCCGGGCCCGCCTGCAGACCCCGGTTGCTCTCGCTAT
CAACCGTCCTGCCTTCAGCACCTCTTCCAAGCGTCTCGGCGGTCACCACGAGGATGAGAC
ATACGAGGAGTTCTCTGCCAGATTCGAGAAGGAATTCGACGGTGTCCAGGATGTCTTCGA
GCTCCAGCGCAACCTGAACAACTGCTTTGCCTACGATCTCGTCCCTTCCGTTGAGGTCCT
CTCCGCCGCTCTCAGGGCCGCTCGCCGCGTCAACGACTTCCCCACCGCTGTCCGTGTCTT
CGAGGGTATCAAGGCCAAGGTCGAGACCCAGGACCAGTACAAGCAATACCTTGAGGCCCT
CGAGGGTCTCCGCCAGGAACTCGGCGTTGCTCTCCGTGAAGAGCTCTACCCCGGCGAGCA
GTAAATAATCGACCATAGTCTCGTCATACCAAATCACTTTTTTGTCCCACTGTGCCAGTC
GATTAGATAGGAAAGCTGTATACATACTCTAGAATGCAGTTGGTGGAGGTGTTCCCCGTG
TCTCTGTGATGGGTTTGATCTATCCCCATCTTCCGACCGGAGCCCTACTGTCCGGGGGTT
TGAATGGAGGTGCACACGTGCTTTTCTATACCAGTGCTACTATTACTATAAATCTTGTGA
GCATTTGATTGTACTCTGTATTATTGGAGATAGTGAAAATTCATGGGGTTGTTTTGATGT
C
>dbEST_Id: 50962315,User_Id: ZY037371,GenBank_Accn: EY424743
TTCGTCGATTCCCCTCCTTCGCTTCTTTCTCTTCCTTTATCCTTCTATTCTTCTAGTCCC
TGGTAAAGTGCACTTCTGCGGTCTTATACTGACCTGAATCACCTCTTTGCGATTGTTGTG
GCAACAGCAATTGAGACGAGACGAGACTCGCCCTCGGCCAAACATTATATCAACTTCCCC
GCGCCTTATCTCCCCTCGGGTTAATTCAAAAGTAGCAAAAATGGCTTTATCCAATACTAA
ACCCAAGGTTCTGCTCCTGGGAAAGATCATCCACGCACATACAACATGGCAATCCCTGAG
TGATATCGCGGAACTAGTCGAACCAACCGCAACCAACCGTGCTGAGTTCATCCAAGAATG
TAAAGACGGCAAGCTCGACGGCGTAGTCGCCGCATACCGCACCTTCGACTCAGTGAGTAT
CACAGGCCTGGTAGATGAGGAAGTAGTGAACGCCCTTCCAAGCTCGTTGAAGTACCTAGC
CCACTGCGGCGCCGGATACGACCAAGTCGACGTTCACGCTTGCAGCGCTCGCTCACCCCC
CATCCGTGTCTCAAATGTCCCCACAGCTGTCGACGATGCCACCGCTGACGTAAATATGTT
CCTTATCATCGGAGCTCTCCGCAACTTCAACACGGGCATGCTCGCCCTGCGCGAAGGCAA
GTGGCGCGGACAACCGCTCCCTGCCCTGGGCCATGACCCCGAGGGCAAAGTGCTGGGCAT
TCTGGGAATGGGCGGTATTGGCCGAAACCTGAAGAAGAAGGCCGACGCGTTCGGCATGAA
AGTCATCTACCATAACCGGCGACAGTTGACGGAGGAGCTCGCCGGTGGTGCTGATTATGT
GACGTTTGACGAGCTGTTGGCAAAGAGTGATGTGATCAGTTTGAACTTGCCTTTGAATAA
AAACACCCGCCACATCATCGGCAAGCCCGAATTCGACAAGATGAAGGATGGTGTCGTCAT
TGTGAACACTGCCCGTGGTGCCGTTATCGATGAAGCAGCCCCTCGTTGACGCTCTGGACA
GCGGCAAGGTCTACTCTGCCGGG
>dbEST_Id: 50962316,User_Id: ZY088051,GenBank_Accn: EY424744
GGGGATATGAAAAGAGTCTTGGACCCCTACGATGTCTTCCTTTCTCTCAGCATCGTCTCC
ATCAACCCTCCATTCCTTAGTCTTTCTTTCAGTCCATATTTGAAGGCGTCTTGTTGACCA
AGTCCCTATCCATTCTTTCGGAAAAATGCAGCTTCTTCAATCTTCCGTCATTGCCGCTAC
TGTCGGCGCTGCGCTGGTCGCCGCAGTCCCAGTAGAACTCAAAGCCCGCGACTCCTGTAC
TTTCACCTCGGCTGCCGACGCTAAGTCGGGCAAGACCTCTTGCTCAACCATCACTCTGAG
CAACATCGAGGTTCCCGCTGGTGAAACCCTTGATCTGACCGGTCTCAACGATGGCACCAC
TGTCATCTTCTCGGGTGAGACCACTTTCGGCTACAAGGAGTGGGAGGGTCCTCTCATCTC
CGTGTCCGGAACCAACATCAAAGTCCAACAGGCATCCGGTGCCAAGATTGACGGAGACGG
ATCCCGCTGGTGGGATGGCAAGGGTGGCAATGGTGGAAAGACAAAGCCCAAGTTCTTCTA
CGCCCACAAGCTGGACTCCTCTTCCATCACCGGCCTCCAGATCTACAACACCCCCGTCCA
GGGCTTCAGCATCCAGT
>dbEST_Id: 50962317,User_Id: ZY008436,GenBank_Accn: EY424745
GATTGAGGGGACAACACATAAGTAACCTCGTGTGTCTAAGGCCATCAAACAAGCAACGCA
GAAAGACTGAGGGTTCACAAATCGGCGAGACTCTGAACTCCCGACGATCACATATCATTA
TGGTAGCCATCACCGACCACAACGTCGTCTACGCGGACGGCAAAAAGATCCACTACCTAG
CAGCAGGCCCTGCAAATGGCCCTCTGGTTCTCTTTATCCATGGCTGGCCAGGCAGCGCGA
TCACCTGGAAGGCGCAAATCGATGCCTTCGCATCCGTGGGGTTCCGCGCGATTGCCCCTG
ATATGCCAGGCTATGGGCAGTCGACTGCCCGCCGCGTGGCCGATGACTACTGTCAAGAGG
CCATCGTAGAGGGCATGTTAGCTTTGCTAGCCGACACAGGCCGCGATGCAGCGATCTGGG
TCGGCCACGACTGGGGCGCAGGCGTCACATCCTCCGTTGCGACGCAACACCCCGAGGTGG
TTAAAGCGTTGGTGAATATGTCTGTGCCGTTCCACACTATCGAGCGCGGCTGGCAGGGCT
TCCTTCCCTATGTGAACCGCGAGCTCTACCCAGCGGACGAATACGAGTTCGGCCAGTGGG
ACTATATGAAGAACTGGGAGGAGAACTTCGAAAAAACCGTCGAATGGTTCGACAGTGACA
TTGCAGGAATGTGCAAAGCTTCATTGCAACCATCCACGCCCCCATCTAGCCGTTTTGCCC
CACTGTTCGCCACCGTGCGCAAGAGCGGATGGATGGGCGGGGCGCCAAAGCCCCCGAGTG
TGGAGATGACAGGGCCTCCGGTGCTCCCTGCGGAGGTCTTCGACTCTTTTGTTCAGGATA
TGCAGAGAACCGGCTTCTGGGCCGGATCTGCGTACTACCTTCACCATGCGCGGAACGCGG
AATACAATGGAAAGCGCGAGGGGAAGTTGGACCAACCAGTCCTGTTTATCCATGACGCCA
GGGATGTGATATGTGATACCATAACGTCTCGCCTTGTCGAGCCGATGAGAGAGAACTGTA
GTAATTTGACTGAGGTTACGATCGACGCANGACACTTTGCGCAGTATGAAAAGCCGGGAG
AGGTACACGCCGNCATTTTTAGGTTCATTTTGGAAAGAGCTGTCGAGTGAGTGGTCTTGA
TTTTGGACTGGCTGGTATACTAAAAAGACGTCGGTTATGGAGCTGGTTAAACTGGGAACT
TTGGAAATTTAACACTGGAATTTTTTGGACTTTGGCAGGCCCCAAATTTTTTAACTTTTC
CAAACCCTTGGGTGGGGGTTTAATG
>dbEST_Id: 50962318,User_Id: ZY030173,GenBank_Accn: EY424746
GACGAATCCTCAGTCTCAGCAACGTGACCGGTAACCGTGGACCCACCGATCGTCAGTCTA
GTGTCAGCAGTGGGTTTGCCAGCTTGAAGCGCAGCCACTCCGTGAAGTCCAACGTCTCCG
ATCGGAAGTCATCTTGGGGTGGCAGAAGCTCTGTAGTGAACAAAGAGAACGAGGTGTTCC
CCGAGGAGGATGAGAACCGCAGTGACATTGAAAGTGATGTGGGTACAGAGCGCAAAACAA
GCTACGCCGGTAGTATGATGTACGAGGCAGGTAGCACTGTGTCTAATGATCGACGGCTAA
GTGGCTCCAGCACCGCCACTGAGATCGTTGGCAAGGGCTCTCACTCAGTTGCCGATGACG
GGGACGGTGCTTCGGATACACATGACGATCCTAAGGCCGACGATCCAGAGCTAGACTCAG
AGTCGTCTAAATTGGTACTCTACGGACAACATAGCGACAGTGGGATTGGTGTTGCGAGTG
TCGCAGGATAGCTTCAGGTGATGACCTGATTGATGTTTAACTTGTGATCATGTGCAGCCT
GATATGGATTCTTGAGATACCACCGATGGACGGTTCCACCGGATAAGTTCCAGCAGTGTT
TGGAATTGTTCTAGACTCGTCTCTTTTGTACTTTTCCTTTGTTGATAGTTTTGTTTAGCT
TGAATGCACATGATGTCTATTCTTGTTT
>dbEST_Id: 50962319,User_Id: ZY135480,GenBank_Accn: EY424747
CCACATCATCTCCAATCCATGGCGACAACCTCCTCCTCCCAAACATCCACTCTTTAGTCA
ACAAACCCCAGAAAACCCCAGAAAACCCATGGCCCCCTAACTAATCACCAAAGAACAAAA
CAAAAACAGACAATGTCCCCCAATCTCGAAATCACAATCCCAACAACCAGTCTCTCCCCA
ACATCCCCCCCCTACACCGTCTACAACCTAACCCTCCGGCTCCCCCTGCGCTCCTTCACA
ATCTCAAAACGCTACTCAGACTTCCTCAACTTCCACAAAACCCTCCTCACGCAAACCAAC
ATCCCTCCACCCGCCCCCTTACCCCAAAAAACCTGGTTCAAAAACACCGTCTCAAACGCC
TCCCTCCGCGAAGACCGCCGCCAAGCATTAGAAGCCTACCTGCAGGCCATAAACGACGCC
GACGATCCCCGATGGCGCAATTCGCCCGCCTGGCGCGCGTTCCTGAATCTCCCGTCTGCC
GCGAACGCTTCGCATACCTCGACGAGACTCCATGCGGCGATTACGGACCCCGGGAGTGGT
GCGGATAATCCGATCTCGGATCCGACGCTGTGGTTGGATGTGTATCGGGATATGAAGTCG
CACTTGCATGATGCGAGGTTGCATTTGACGAAGGCGGGATCAGGAGACCACGCCGCCAAA
GCAGCATGAGAGTTCGGCGCGCGCGAAAAGTAATCTTTGTGCGGCGGGGAACTTGGTTGC
AGCGTTGGAAGAAGGGTTGAAGTTTATGGGGGAAGCGGCAATCCGGCGCAGAATCCCAAT
GGCAAGGGGAAGGGGGTGTCTTTTGGGGAA
>dbEST_Id: 50962320,User_Id: ZY140715,GenBank_Accn: EY424748
CGGACGCGTGGGCGAGGTGGATAATGAGAGTCGCTATGCTGCTGTTTGGGAAAAGCGGAA
TGATAGTACTGCCTGGGTTTCTGTTGGGGAGCTCAACTCGACTGAGTACCAGGCTACATT
CGACAAACATGTGAAGGACGGGTATCGACTTGTTGATGTGGATGGGTATCAAGTTGGAGA
TGAGGTCCTGTATGCGGCAATTTGGGACAAGTCTGCATCTGGTGCATGGGTGGCAAGACA
CGGTGTCGAGTCTTCCAAGTTCCAGGCTGAGTTCAACAAGTACCGTGATGAAGGCTATGT
TCTGCGGACTTTCAGCGCCTACAATGATGGGACAGCAGATCGCTATGCTGCTATCTGGGT
CAAATAAGTTGAAAGCCTCCGCCGAGAGGAAATATCTCAATCCCACTCGACCAAAATGCC
ATGGACACCAAGGTCACGTCTTGCACACATTATCCGCAACAAGATATATTCTCAAACATT
CAGACTTCCCTGCAGAGCTTTAAGTATTTTTTCGATTACATGTATTCTAGACATGCTTGC
TTGTTCACTCTGACTTGTATAGATATCCGGACCTGGTCACCTACGGTTGGCACTGGAAGG
TTTTGTAAGACAAAGTATTTGAGAGATACCAAATCATGTTATCATAC
>dbEST_Id: 50962321,User_Id: ZY098252,GenBank_Accn: EY424749
GGCCAAAGTGGCTGGTTAGCACTCTCCCACAACGCGGAATGTCGCTTCTTCCTTGCTACC
GTCCTCGCTCTCTTCGCTGGAGAGATTTTACCGGTGCCTGGAGAATGATGTGGCACAAGA
AAGGTATGTGTGCTTTGATTTGAGGATTTATCTCCACTATTGTTTGAGATAAGCGAGGTT
TGGCCGCCTCTAGTCTTTGTGTGTACTCGTCGAAAGTCTATTCAGAAGTTAGAATAAAGA
AACAAACAAAGAAAAGTCTGAGG
>dbEST_Id: 50962322,User_Id: ZY097770,GenBank_Accn: EY424750
GGCAGCTGCCTACGATAACGTCATTATTGCCAGCCAAGATGCAGTGGATGCTACAAAGAC
GGCCATCGACGACCTTGTCAGTGAGGGTGTAGATCCTGGTGATAAAAGGATGCAGAGCTT
GCAGATTACCCGCACCGCCGTCAATTTTGCCTTGGTAGGATGGAGAGTCGGGCGTAATCG
CGTATTGTGTGGCGAGCATGACGGCATACATGGTGAGACCGACCAGGCCAAGGCAACCAA
GGGTAGCAAGGGTTCTGCCAAACGCGAAGAAACCAAGGGCAAGAAGCTGGCCCGTCTGCG
TGAAAGGGTTGTTTTGTATGATTCTACATTGCAGAGCATTGAGTTCATCCTCGAGCTACC
CGGTGTGGCAGCAGATTCTGCCTTCGTTCAGGAGCTTGGAGCTAAACGATCCTACTTCCG
GGCCTTGAGATGTCTCACCATTGGGCGGTCTCACAGTATTCTTGGGAAATATAAAAACGC
ACTTGCGTTGTTTTCGCAAGCGTTGGCGCTTAGTCAGGAGTCTGCGAGCCCGGTTCAGTC
CACGGCCGAAGCGG
>dbEST_Id: 50962323,User_Id: ZY087549,GenBank_Accn: EY424751
AGCGTGCGCACATGGATTCATAACCAGAGGGAGAACATACAAATTGTACGGCGAGAGAAT
TGGTCACAAGTCAACGCAGTGCAGTTACAGGCTTTATTCACATCGGCGATCCGGAATCTA
GTATCGCAAAACCCGGCTTTCTTTGACTTTGTGAAGGCTTCTCGCGAATGGAACCCTGTA
GGGGCGGGATTGAGCGATCATGTTGCGCACTTTCTCGAAGTGGGTCATCGGGAAGAATGC
AAATTCGAGATCCTACTCTCTTCCCTAGTGTCTGCGCTAATATTAGACCACTGTCTACCC
GGAATGATGTTAATGGATCCACATGCCGTCTTCCAAACTTTATACCATGATCCTGTCCTC
CGAGCGTTCCGTCATCGCCAGGCGCCAAGATTTTCCAAATCTGTACCAGAGTTGGTTTCT
TTGATAGAGCAAGAATTTGTGACGCAGTACCATCTTTATGCCTCGGGAGAGCAGTCATCC
ATTGAATATCGGCGGCAGCATCTTCTATCTACAAACCATGAACTGTGCCGTGTTCAATCC
GACAAGATATGCCTTTACTGTTTGGTTCGTACTGCACAGCACTCACAGGTGTGTTGTCAC
ACCATATGTGATCTATGCCCACAGTTATTCGGG
>dbEST_Id: 50962324,User_Id: ZY080693,GenBank_Accn: EY424752
AGCAAGGGGACGTGAGCAATCAAGAGCCATATAATGGCGACTTTGAGAAGGCCATGGCCT
CAATCAAAGCGAAAACGTTGGTGTTACCGGGCAAAACCGACCTTTACTTCCCCCCGGAAG
ATTCTGAGTATGAAGTTGCATGCATGAAGCCGGGAATCGGTACCCTTCGGGTTTTCCCCT
CTATTTGGGGTCACTGGGCGGGGGGCCCTGGTGACAGCAAGGATGACGTTGAGTGGCTTG
ACAAGCAACTAGCCCAATTTTTTGGGGGGAGATTCGAGAGCGTCATTGCGATCCGTTAGG
CTATGGGTTGCTCTGTTATATCAAAATTTTCCCTAAGACGTTGGGGAGATAACATGGATG
TAGTCTGTAGAAACATTGGAGACTGGGGTATGATTCAATTGATTGGTGGACGAAG
>dbEST_Id: 50962325,User_Id: ZY080746,GenBank_Accn: EY424753
GCATCGCGTATGCCCTCCACTTTTGTATCTGCATCTATAGAAACCGGCTAGAACGATCCA
GTATCACTTCTCCCACACGATGGGCGTCAGAGATTCCCATGGGGAGGCAACCGCGACGCC
GGACCCCGTTGAGAAGGGGTTCGCCACCCTCAACACCATTCGAATCGGTGTTAAGGCCAT
GGTTCAGAAGGATGGAGAATTGAGAAAAGCTGAAATTTTGTCTATCAGACAGCGCAAAGA
TGGTCCAAGCTTTTACGTCCATTATGTCGATTTCAATAAACGTCTCGACGAGTGGATCGA
TTCCACAAGGATTGATTTATCTCACGAGGTTGAATGGCCGCAGCCTGAAAAACCAGAGAA
GAAGAAAGCAGGTCCTGGTAATAAAGCACCGAGCAAGAATGCTCAGAAGCGTGCAAGAGC
CGGAAGCCGCGAGGTTTCGGCAACCCCAGATCTCTTGACAGGCAAAAACACCAATATTGG
CAAAGCACAGCGTCCGTCTAAGGCAGGCGGGAAAGAGAACCGTGACGAGACGCCTGCAAA
TTTGTCAGTTCTAGATTCGGAAGCCATTTCTGCAGACGTGACCCCTAAGCCTGAAATGGG
AGATGNTGATATGATCGGCGTCAGTTTCACGGATACCAAGGAGAGCATNGACCAGGTAAA
TGTCACGCGAAGAAGGAATCGAACGATTGCGTACCAGCGGAAGTATGACCCAAAATCCAC
GGAAATTCACGTGTGGCGTACTTGAATCGTCTACCATGGGGCAAGTTGACATTGACCCGG
GTNACTCTCTCCTATTCTGGCTCGTTCTCGGATGCCGATATGTCCTACATG
>dbEST_Id: 50962326,User_Id: ZY080502,GenBank_Accn: EY424754
TACTTTCCCCCCTTTCTGAATGACACTCCGCACACCAGTGGCGTCACGCAATGGCTACTA
GAAAGCCCCAGCCGCAGGAGATGGTCCAACTTGACCGTACTGAGAGAACGGGGTCGCCCT
TCTGGAAGGGAAGATCAGTTTCCCAGAACCACGGCCCCCCCAAACCCAATGATCAAAGTA
CCGTTGTTGGCTCTTCATATTCTCACGCAAATATCTTGAAAGGTATATCGCAACAACATA
CGCGCCCGCGGACACCGCCCCGATCATCGTCTACCAATCCTCAGAACTTCTCGCCATCCT
CCCATCAGCCTGCATCATGGTCTGCCTCTCCTCGTAGATTGTACACCAGTATAATAAACC
AAGGAGTCGATTCATGGAGTCGCGATCAAATGGAAGACGAAGAAGACGAGGAAGATGAAG
ACATTGTTTATGATGATGATGAGGACGAGTTTGGGCTTCCCAGCATTACTAGCATGCGGA
AGAAGCCGAAGCAGAATGTCGACCCTCTCCCATCCCGGATTGTTGACCCAGGAGGTCGAA
TTGGAGGCAGTGCCTCGGCCCTTAGTGTTGGTCTAGGGAACAGTAGGCAGCGTGCCAACA
GCTCGGATATTG
>dbEST_Id: 50962327,User_Id: ZY087589,GenBank_Accn: EY424755
CTAAAGGGCTTAATTGGTGGGTTGTTTGAGGAAGACGAGGCCGGAACTGCCCAGCGCCTA
CAGGAAAACGAACAAGAAGACCGGAACTGGCGAGAAAGTTCAGAGACCCTCTGTGGCTGG
CCGCGAGAGGTGTTATTGAAGGAGGTCATTCTGGCACTGGGCAAACACCGAGACCTCCAG
CGGGTAACGGTACCATATGCCAAGCTACTGGGAGTTGTAGATGGCGAGTCGGATGTGGGC
GATGCCATGGAAACATGAGCATACAGACATGAAGCCTTGTCTCTGGTGTTTTTGGCGTTT
CTTCATGAGGGTTATACTACGGGACTGGGTGGCTTACTTCTCCGTGGAGAAGCTTGACTT
TCGATTTGTCTAATAAAATGGAATAACGATTCCTGCGT
>dbEST_Id: 50962328,User_Id: ZY087061,GenBank_Accn: EY424756
CTTCCTTTTGTACCCCTGTAATCGCACTCCACTTTTTGTCCCTGTCTTGTAAGTGCCGTG
TCTCCATTATACCGCATACAGAGCAAGATCAACCGATCTATTCATTTGGAGGGCGCGAGA
TTATGTCAACCTCTTGAACGGAAAAGCTTATCACTATCGCTCTCACTATTCCTGCAGGAC
CGCCACAACGACGATTCGTTTGCGCCAGCAATATTCGACACTCGGTTCTATCATACTTAG
TACTGTGTCTGGCTTAATTTTTCAGACAGTATGGGTACTACAAGGACAACATCCTCCAGG
CAACAGAACACTACTACGTCATCGCCCGCAGACCATACTCGAACTCCACAAACTGGACGT
ACATCTACGTCAAATCGAAAGCGAACGGTCGATGAGAAAACCAGCGTCATATCCACATCT
GCGAAGCGTACTCGTAGAAATGAAGGCGATTATACAGCGGTCCCTACGGACCCCAGGAAT
GTGATCGATTTGACTGGCGACTCGCCTGTTGCCAGTCCACAAAAGAAGAGCCGAAGCGCA
AAGCAATCATCAGGCGAGGGAATACCTGAACGTCTGAGCTCGAGTATTTCGCCGTAAAGC
ACCGCAAACGTTCTTACAGCGATTGAACCGTGCAACAACTCAGAGAATGTTCGTCCTAGG
ACATACTGTCACCGGCGCTGATGATGTTCCCGAGATGAGTTTTGACATTGCTGGGACAAC
TGGAAACATCTACAATATAGTGATTGGGAAGGAGCCGACCTGCACCTGTCCGGATGCTCG
AAAAGGGAACCAATGCAGGCATATATGTTACGTCCTAGTCAATGTCCTCAAAGCTCCGCA
ACACCTTCAGTATCTCCTGGCATTTCTTATCTAAGGAAGCTTCTTGAAAATCTATGAAGG
GATCTTCTACTGACTCTTGGTGCCTGACCAAGGATTCGACGTAGGTACTTACGGACGGGC
TAAGAAGGTAAGGGCCAATTTGTAACGGAAGTACTGATGCCCTATTCTTTGCTTTCATTG
GGAGGTTTTGAACACCCTGTACCCGAACAGCGAAATTTCAATCCTGGGGTTGTCCGTAGC
CCGGTCGGTTGCCGTCAAAAATTAATTATTTCCCCTTAAAACCAGTGGTCTGTCCATAAC
TTCATGGGGACCTGTTCCATAAACATGTTAGTTGTATTACAAAGGGTGGTTCACGCTTGG
CTGGTTCTATTTAGGTGCGGTAAGATCACAGGTAGTCGCGGGAGGAGATAGAGCGAGACC
TAACCATTTAATACGTGGAAATGCAAACTGTGTATATATGTCTAAGCGGAAATTAAGCCT
GAACATGTCAAATATGAATCATTTATTTTATTCGATGGTCCGATTGTT
>dbEST_Id: 50962329,User_Id: ZY085811,GenBank_Accn: EY424757
GGACATCTCCCTTTGCCCAACCGGCTGACAACCACCCACGACCAGCCGTCTGTTGAGCAA
AGTGTGACACGACTGATACGTCCAAGTGAGCGACATTTAATCGGAAGTGTTATTTCTCCA
CACCATCATTACTTTCCAACATCCCCTCCGTCGAACCTCCGAAGCTTCCTCCGCCGCGAT
CATAGGCACTCTCAACTACACCGTCAACAAACGATTCGAACCAGCATCTTTATTCTCTAT
CATTCGGTGACTGAATTGGTATCGTCTGTCCGAGTAGGGTCGCCAAAATGTTGTCGTTTC
TCTCGTCGAATCTATCCAATGTCCGGCAGTCACTTGCCCAGGTACTCAACTTCGCGCTGG
TGCTCTCTACTGCATTTATGATGTGGAAAGGTCTCTCCGTGTTCACCGCATCCTCGAGCC
CTGTTGTAGTTGTTTTATCCGGTAGCATGGAGCCAGCATTCCAAAGAGGAGATCTACTTT
TCTTATGGAATCGAAGCCCGCGAGCTGAGGTAGGCGAGATCGTCGTCTACAACGTCCGGG
GCAAGGACATTCCTATTGTGCATCGCGTCGTGAGAACATTCCCAGAAATTGAAGGAAAGA
CGAAGAAAGTGAAGGAGATTTCTGAGTCCTCACCGATCCCCCACAATATGCTTCTTACCA
AGGGCGACAACAACGTCGCCGACGATGTTGAGCTGTACGCACGAGGCCAGACTATCTCAA
CCGCGAAGGAAACATCGTTGGCAGTGTACGGGGGTATATCCCCATGGTGGGATATGTGAC
TATCTTGCTCAGCGAGTACCCGTGGGCTCAGACAGCCCTCCTGGGAATATGGGCTTGATG
GTCATGTTACAAAGAAAATAGTAAGCACCTTTCTG
>dbEST_Id: 50962330,User_Id: ZY081545,GenBank_Accn: EY424758
TGTAGGGATGAAGCTGAGCGGGCAGCAATGGGTTTTCAAGAATCTTACCTTCACTGGGAC
GACTATCGGGGTAGTTGCAGGAGCCACCGACATTGTCTTCTTAGGATGCCAATTCCAACA
GGGGGCGATAGGCATTAATGCGAGTGAGACATCGGGCTCCTTGACCGTGATCGATTCTAG
CGCGTCGGGCCTAGATACCTTCATCACCTCGGGTGACTCAGGTGGTGCAGGGAACGCAAT
CGTTTTGGAGAATGTTCAGAGTTCGGGGGTCACTGTTAGTCTGGGAGGCAAAGCTGTGCT
CACAGGAGGCGTATCAGACACTTGGGTCCATGGAACCATGTACAATTCAGGAAGCACCAA
CAAAGAGCGTGTTGACGGGAAGATTGTCGTAACCAACCGGGCTTCGTCTCTGCTCTCTGG
AAATAAGTACTACACGGTTTCGCCGCCGACTTACCAGGAATACCGATCAAACAAGGTTCT
GAATATCAAATCTGTATCCTCCAGCCCTGTCTATGGTGATGGTCAGACGGATGACACGGC
AAACATCAACAAAATTCTTTCTGAGAACAAAGATTGCAAAGTGATATACTTCCCTGCTGG
TACCTATATTGTTACGGACACAATCTTTGTCCCTAGTGGTACGCGAATCATTGGGGATGC
CTTTGCTTCGACTAT
>dbEST_Id: 50962331,User_Id: ZY029194,GenBank_Accn: EY424759
CATCCACGTCATTACTGGTATTTCTTTGTCTTCTGGCTTTGATTTCCTCGTGTTCTGAGG
ATCGTCAAACTTCTTGCTTACATTTAAGGTATAATCTGCAGCTGACGTTTACCGACCATA
TCAACGCGAGAGGTCTCGTTCACCCCGTCGTCGTTCGCGCAGCCCTCGACGTAGCCGTCG
CTCTTATTCGCCTCGGAGTCGCTCTCGGAGTCGTGACGATTATCGCCGCAGTGAACGCCG
TTCCCGTTCGCCTATGAGTGCTGCACCAGGTGCCTCTGGAGGACATTCTGGTTCTGGTTA
CGGTGGACGCAGCAGCTACCCGCCGCCTCCGAGATCGTTTGAGGACCGCGCTGTCGCCAA
AGAACAAATGATGCAAGCAGTGCGCGAGTCTTCCCAGCAAGACCGTCGGGTCTATGTGGG
AAACCTTTCCTACGATGTCAAGTGGCACCACTTGAAAGATTTTATGAGACAGGCTGGTGA
GGTCATCTTTGCCGACGTCTTATTACTTCCCAATGGAATGTCGAAGGGATGCGGGATTGT
GGAATACGCAACGAGGGAGCAAGCGCAAAATGCGGTCAACACGCTCAGCAACCAGAACCT
TATGGGTCGTCTAGTCTACGTTCGCGAGGACCGTGAACCCGAACCTCGTTTTACCGGTGG
CCCTTCTCGTGGGGATTTCGGCGGTGGTGGCCGCGGCGGTTTCNGTGGTGGAAGGGGGGG
GGGTGGTTACNGCGGNGGGAGCTGGTGGAAGACAGCTCTACGTGTCCAATCCTCCATTCA
ATGATGGGTTGGCAAGACCTGAAGGATCTTTTCCGCCAAGCAGCTCAGCAAGCGGCCGTC
TTTCCGGCCGATGTTCACCCGATGCTACTGGACGTCCCAGGGGCT
>dbEST_Id: 50962332,User_Id: ZY087580,GenBank_Accn: EY424760
CACACCATAAGCAACCCAACAGCCTACGCCTCAGCGCGCATAGCCCTCCTCGACGCACTA
GGCTGTGCCATCGAAACAGCCTCGAAAAGCACCGAAGCGCAGAAACTCCTCGGTCCGCGC
GTCCCGGGCACGATCGTTCCCCATGGGTTCAGGGTCCCGGGTACGGAGTACCAGTTGGAT
CCGGTGAAGGGGGCGTTCGATTTGGGTGTTCTAGTTAGGTATTTGGATCATAATGATGCT
CTTTGGGGGAGGGAGTGGGGACATCCTTCTGATAATATAGCATCCATACTCTCCGTGACA
GACTGGCTCTGTCGAACCAACGAACCAACCCACCATGGCCCCCCAATGACAATATACACC
CTCCTCACGGCCCTCATAAAAGCCTACGAAATCCAAGGCATCTACGCACAAAGCAACGCC
TTTAACACCCACGGCACAGACCACGTCATCCTCGTCAAGCTCGCCTCCGCAGCCGTCGTC
TCCTGGCTTCTCGGCCTAACCGAGTCCCAAACAATGGCTACCATCTCGCACGTCTGGATG
GATGGCCATCCGAGCCGGATCTACCGCGGTGCAGAGGACACAATACCCCGGAAAGGATGG
GCGGCGGGGGATGCGTGCATGCGGGCGGTGTATTTGGCGTTGCTGGTTAGGGCTGGGCAA
GTTGGTGTTCCTTCGGTGTTGAGTGCGGTGCCGTGGGGGTTTTATCAGCGGGATTTTGGG
GGGAAGGGGTTTGAGTTTATCCGGGAGTTTGGGGATTGGATGGTTAGGAATGTTTTGTAT
AAGGTTATGCCGGTTGAGGGGCATGGGATTGCAGCTGTTGAGGCGGTTTTGGTTCAGCGG
AGACGACTTTTGGAGATGGGTTTTGGTGTGCGTGATGTGGAAAGGATCGAGATAAGAACG
ACTAGGGCGGCGGATCTTATTATTAATAAACGGGGGCCCTTGAGGAATGCGGCGGATAGG
GATCATTGTATGCAGTTTGTTGTTGCTTTGGCGTTGTTGAAAGGGGGTGTGCCTGAGGTC
GCGGATTATCAGGATGAGAGTTGCTGGGTCAAGAGTCAGGAATTGGAGAGCTTGCGGGAG
AGAGTTGTTGTTGTGCCGGATGATCGGTTGACAGCTGACTATCTCGATCTGGAGAAGAAG
AGTATTGGGTCGGGGTTGAAGGTGTGTTTATGTGATGGTACTGTCCTGCCAGAGGTGCTG
GTGGAGTATCCAATTGGTCATGTCAGAAACCCTAAGACTTCGGCTGCTGTGCGAGACAAG
TTTGTGAGGAACATGCGTTTGGTATTCTCAGCGGACGCGGG
>dbEST_Id: 50962333,User_Id: ZY092514,GenBank_Accn: EY424761
GTAAAGAGACACACACACCTTCGACTTCGACTCTTATTATATCTGCAAACAACAAAATGC
ATTTCTCTACGCTCTTTGCTGCCTCTCTCGCTCTCGCCCCAGCCGTCTATGGCAACAGCG
TAAGCGTTGTCGAAGTCGAGGTTCATGGCCACGACAATTGCCATGTTGGAAGACTGCCTG
GAAACAACCTCGAGGAGCACTCGACCATCGACTCCAAGCCAAAGAAGGTCTTCCCGACTG
AGAATTCCTGCCCGTCAGTCAAGCTGCCTGACCATGACGAAGTCGACACGTACTCCTTCA
CTGTAACTGCGCTCAACAAGAAGAGCTTCGAGCAGTGCCGCGGTCTGGGTGTCTACACCA
ACAAGGAATGTGCCGGCAACCCTGACTGGATTGTGCCTTTCCACCCTGGAGAGCTCCGGG
CCTCCAGCCCTTGTCTCCCTGAGTACGGCTTCGAGGACTACGTTTCGCTTCAGCTTATTT
GCAATGACGACCCAGTCCACCGCGACGAAGGAAAGTCCGAGGCACATGGAGAGGGA
>dbEST_Id: 50962334,User_Id: ZY080838,GenBank_Accn: EY424762
GCCAGACGAAACCTTTCTTGCGGAGGAGAGCTCTAGTAGTCCAAATATAGATTCAACTTC
TTATACTTCCTCGGTTTAGCTCCGCTTATCACTCACTTCATCTACAATGGCTTCTCAACT
CCTCCCCCTCGAGCTGATCGACAAGTGTGTCGGTTCTAGAATTTGGGTCATCATGAAGAA
TGACAAAGAATTCGCTGGTACTTTGCTCGGTTTTGATGACTACGTCAACATGGTCCTGGA
AGACGTGACAGAATTCGATTACTCCGGTGCTCAGATTAAGCTCCCCAAGATCTTGCTAAA
TGGAAACAACGTCTGCATGTTGATCCCTGGTGGCGAAGGACCGGTCGGTAGCTCTTAGTT
TCTGATATCCAGTGCTTTTTACTTGCTTTGATGAAAAAAAGATTTTGTGAATGATGATCA
ACGATATCTTATAGATTCTATTGTAATTGCAAAAATTACATTAATCTCCGGCCTTGCTTC
TTGT
>dbEST_Id: 50962335,User_Id: ZY088075,GenBank_Accn: EY424763
CGGACGCGTGGGCTGGAAGACAATGCCGCTGGCATTCGGTGACCGTTCTGAAGTGCTAGC
CCGAAAATTTCTCTTCTTCCGTCTTGATGACGGAGACACCTGGGTTGCCGGGTGGGATGC
GAAGGGAAAATTCATCCCAGGGCCCTATCAAAAATGGTACTACGACTCAGAAACGCAAAC
CATGCGCCGAGTACTGTTCCCGGACAGCACGAATGTTTCCCGCGCCAGCATTGTTCCAAG
CAAGCTGGGCTAATTGCGGTTTCGTGAATAGCCCATCTCGAGGGCTAGCGCCCTGACAGT
TCTGGGCCTCTTAACATACATGGTTTCTCACCATCCGACCATGACGAACTCTGTTCTGCA
GCTGGCTCCTGCAGAACATGGCTTGGCAGGCTAAGAAAGGCAATTGCTATTCTTGAATTG
AGAGCGAGCGTACAAGCGTTTCATTATTTTCTACATTTGTTATACCGATGAACTTGCTTG
ATGGCTCGACTGTTACGATATTTGCTTTACACAGCGATGGTGTTTGGGTTATAGAAAAAG
TAGATAGATTTGCTTGTTTCCTTATTATTATGCGACATGTGTGGTTACATGCCATCACGA
TGGATACTGGCCGTGATGATTCTTTCGGTTAGGACGTGGTTCAAGAACAACAGACTTGGA
CAGGAGTTTAATAGTGGTTTGATAGACATTGCTACAATATGACATTGGAGGGCAATACCG
CTC
>dbEST_Id: 50962336,User_Id: ZY008362,GenBank_Accn: EY424764
GAATTCTTTCGTTCGGTTCGAAAAGCTCTTCGAATTTTGTCTTCTCATTCCAGGAAGATC
GCTGAGCTTGTCATTACCCTTTTACTCTGCTGATATTTCAGCACCAGCTCTCATCTCTGC
GATCGACGTCATTCTCCGCCCGGCCTCGGATAAAGAGGCCTTTCAGCCACGATGGGTGTC
ATCCACGCCCGCCGAGAGTGTGGGTATAATAGCTGGGGCGATTGGGTTTGCAGACCAAGT
AGCTGGTATGACTGGGGTCGTTGGGTAGCGTTTGCCGTCATTGTTGGTTGTGCTTTTATC
ATATTCTTTCTTTTTGCATGCCATAACGCTCGCCGCCGTCGCACTCGCGGCCTTCAACCT
CATCCGGGCACGGCATGGCTTGCTGGCCCGCCTCCCTACGGACAACAACATCAACAACAT
CCTTACTATGCCGACCCTCATTATCAGCAACAGCCACCACCTCAGTATACTCCCCAACCG
CAAACATATGGCTACTTTGGAGGACAGCAAACGGGCATTGAGTTGCAGTCGCCGCCGAAT
GCGTATCACAACGGACCCGATCGGGCCTACCAGCCACCACCGGGCCCTCCACCAAATGGC
AGGAAAGTATAAACGTTTCTCCAGACTGTTAGCTGTTGAACGAGATCTTAATCCCAACTC
GAAATGATCGCATGATTCGGATTCTGTTATCGCAGGGCGTTGGTGGTCGTCTTTTTTTGA
ATCTCCTGGCACCCCTGCTTCTTTGTCAATATCCAGCCAGGGAGGATGTAAGCC
>dbEST_Id: 50962337,User_Id: ZY088102,GenBank_Accn: EY424765
CCGAACACTCCTCTAACAGTCACCACCTCTTCACTATCTATCAACACCGTCACAATGGGC
TCCGCTCAGGTTGAATTCAAGAACGCCTCCACCAACACTCTCCTCGAGTTGGTCAAGGCC
CGCCGTACCTACTATGGTCTCAAGGCCGAGAGCCCCATCTCCGACGATGCCATCCAGTCC
ATTGTCGAGACCTCCGTCCTCCACGTCCCCAGCTCTTTCAACACCCAGACCTCCCGTGTC
GTTCTCCTGCTGAAGGAGGAGCACCAGAAGGTCTGGGACATCGCCATCAAGGCCATGGAG
GGCCTCGTTGCCGCCGGTGCCGTCCCCAAGGAGGCGTTCGAGAACCACACCAAGCCTAAG
CTCGAGGCTTTCCGCGCTGCCTACGGAACTGTCCTCTTCTTCGTCGACTACGAGTCTCTC
GCTCCCATCAAGGAGAAGTTCGCCATCTACGCCGACAAGTTCGACCCCTTCGCCCTCGAG
TCCAACGCCATGTCCCAGTACCTCGTCTGGACCGCCCTCGAGTCCGAAGGCTTCGGCGCC
AACCTCCAGCACTACAGCCCCCTCATCGACGCTGACATCCAGAAGACCTGGGACCTCCCC
GCCTCCTGGAAGTTGGACGCCCAGCTCGTCTTCGGTGCTCCTACCAGCGAGCCCGGCGAG
AAAGAGTTTGCCCCTCTTGAAAACCGCTTCAAGGTCTTCGGCAAGTCTGCATGAATTTCA
CGATAGACTGCTTTTTATGGTGTATTTTGAGCGTTGTAGCCTAGATTTCATGGCATATTT
TGTTTNGA
>dbEST_Id: 50962338,User_Id: ZY081536,GenBank_Accn: EY424766
CGGACGCGTGGGCCGCTATTGAGATGTGTCCATTGCGCTATGAATAGACGTTGCGAGACT
TGGGACTTTCGTTGAGGAGGGTTCTCAATACCGGCCTTTTTCAAAGGTACCCATTAGCGT
TTTGGTTCTGCCTGGGCTTAGCTATTTTCTCAAGTTCTCTTCTCCTCGCTAGTCTACCTA
TAAATCTGTCCTTCTTTCCTAGTGGATTAGTTCCTTCTCCAAGTTTCTATTAGCGTTACG
TTGTTGGCATGCCGCATTTACTCCACCACAGAAGACGCCATTCCTGGCCATACTGTGGAC
CAGGGCCCCGTCGCAACGTTCCACTTTTGCGAGTGGCAGAGCAGCAGACTGAACTCGAAC
AACAGTTTCTCACTCCGCTTGCTTCGGGCGACTATATCGAAGATGATGCTGCGTCCGCAG
GAATCGTTCCTCCCAAGGCCACTCGCCCCCATTATCGCATTTGGCCCCATTCGAAGACCA
CAGTCGAACACACCATCCCCAGCACCGGCCGCAGCTATGGCTCTGGCTCTGGATCCTTGC
GGCGTATGATCCGCCCGCCGTTGGATAAGGCTCGGTCGCTTTTCGTCCTGCCCACCACGA
CTACTGCCGGTCAGAACGTCGTTATTTCATACTGGGTGCCGCAGAAACCTGTTATGCAGC
CAGCTGCCCCTGATAGAGGTCGGGAACTTTCCAGTCTGCCTAAGCATTTGGCGGTTGATA
GAAACCATCGCCGGTGTCACTCGGAGCAGCCGCGGTCTTGGAGGCGGCCGAGTGCAAGTT
TGTGGACGCTTACCGAGGAGTGATTTCCCGCTTCTTCTTTTTCTTTTTCATGGGCTCCAA
TTTTGTAGTTTGCTTTGTTGACCATCATTGTCATGCTTGCAGTTGGGTATTTGGGTTTTT
GGTGTTTATAAGATCCTTGCGGATTGGAAGGGGATGGAGTCATCTTACCCCAGTAACCCC
GGCCTTAACATACATACCCTGAGGGCACCCATGGTATTGCCCTACCACCGGACTTATCAG
CATCGACCAAGAACCCCGACATACTCCGTACAGAAGAGGAGGACAAGTCCGACCATTCGG
ACCAGCACGGAACGAGCGTGCCGATGACTGAACCTCTTGGCAAACGGGGCGCGCCAATCA
TGATGTCATTGGGCAAAGATAGAGCCTCAAGTTGAGCGAAGAATGTTCCGATATCCGGGC
GGAATGCACAAGTCAAGGTTGCATTGGTCGATTTATTTGGAAAAATGGATAGCTATCTCC
GCGGGATGGTATGTTTGAGATCAATTTTAGAAAACAATGTTACCTGGTTTCCACAGGCCC
ATACCGCGGTATGTTGTCAGCAGTAATGGGACGCCGACCGTGGATCCTGGCCAGTTTTCA
GCCCTAGGACCAGTCCCGTGTAGGAATTTCCTGTCATCATCTTGTTCACGCAGTAGCCAG
TCAGATTGTGGTTGTCAAATTTAGTACGAGTGGGGGCCAAGAATGAATGACTTGGTTTTT
GCGTGTCTTCTCGAAGTACGCTAGAAACTAGTTCTGGGCCGGGCGTTGTCTTAGCCCGGA
ATGCATCAGCTGAACATGTCGTGTTGTTTTGTCCAAGTGAGGGGTTATCTCCCGAGTCGT
TTTCTGACTGGCCTTATGTTCATATCCTCCGGGAGGAAGAAAAAAGACAGCTGCCCGACG
GATGGTGACAGATTGTCTTGAACCACGACAGTTCGTATTCGGGATGGGAAGGAAACCACG
ACAATCAGGCAGAATAATTTCCATTGTACGGAGTTGGGGAGTGACTAAAGGGAAGGGTGA
CTTTTCCAGGCAGAAGCGGTGAATTCGAGCCTCTTCATGGGTTGTGCGGGTCGGTCGCAG
CTGGTGATTGGTTAGGTCGGGTACCTCGTAGGGCAGAGCGGTGGGTCTCCCCAGGACCGG
ACGCGTGG
>dbEST_Id: 50962339,User_Id: ZY097984,GenBank_Accn: EY424767
CCCGGCTGGATTCCCAGACGATCCTACATACGGTCTTATTCTCGTCGTCATTCACCCTTA
CTCAAAATGCAAACAGCACGACTACAACTCGTCCGTTTAACAGAGGACCATGTGGCTGGC
TACCACGCCATTTGGTCCGATCCGGTGGCCACCCGGTGGAGCGCCCACAGCCCATGCAAG
ACAATAGACGATTCCCGACAGTGGATGTCCAGTTTACTACTCGAAGCCAATCCGATGGGT
GAGAACTATGCTGTACTCCTCCGACGAGACGTGAACTTCGATGCCATTACAAACCGGCTC
AATGATGGTCAAGAAGGCACCGACGATGACAAGCCGTATGATATTTCGGCTCATGGCGGC
TTCATCGGTTGGGTCGGAACATGGAGAACAGACCCCCTCCCGGAAATGGGCTTCATCTTT
CATCGATCAACCTGGGGCCTGGGGTTTGCAACAGAGGCTTTGAGAGCTTTTGTGGAACTA
TATTGGTCGCGCAAGCCGCAATTCAATGTGTTGGAGGCATATTGCGATACCGAGAATGAG
GCGTCTGTTAATGTTCTGCGCAAATGTGGGTTTGAATTGGTCGA
>dbEST_Id: 50962340,User_Id: ZY086835,GenBank_Accn: EY424768
GAGCCTATGTTGACGGCAAATATTCCAATTGACTCAAAGCCACCTATTCGCGAAAGTGCG
AGACTTGGGGCAGATATGATGAGTGATCCGCGTGGCCCAGCTGACGAGCCACCGTCTTTT
TCTAATTTTGGATCCCGGCTACCGTCTCTACAGCCAGAGCCGCAAGACGTTGATGATCGT
CTTGTGTTTGGTGACGAAGGCCCGCGTCCAGCTTGGGATATTTCGAATACAGATCGTCAA
ATCTTTCTTTCTAAACTCGAGGAATTTGCTTATATTCTCCCCAAGGGCTTTATCCCACCA
TCGAGACATGCTCTGTCGCGCTTCTTTGCTGGCTACATAAACGGACTAAACGAACACCTC
CCATTCCTCCATGTACCGACACTGTCGGTCGCAAAATGCTCCCCTGAGCTCACCCTCGCT
TTAGCAGCTGCAGGATCTCATTACCGGTTTGAAAACAATCGAGGAATCGAGCTTTTCCAT
GCCTCGAAAGCCATTCTTCTGCAGCGCCTCCAGAGAAGGGATAGCAAGCAAGTGCAATGT
CCTTCATGGAATTTTGTCTCCCCGCCATCCGGTTTTCACGATTCAAGGGGCTCCACTACT
CCTTCCACAACGCCAATAGCCCGTTTCAGCAACATCATATCCCGCATCCAGTGGAGTCAC
CCTCGGGCT
>dbEST_Id: 50962341,User_Id: ZY086958,GenBank_Accn: EY424769
CAGGGTATGCGAGTCGGCATCCCACCTGGAGAGAACCAGAAAGAAATTCTTGAACAAATA
CTTGGGCCTTTCAGGCGTGATCTAGTTAGGCTCTTTATAGACAGGTTCAACGTAGCGTTC
CCAATCTTTGATGGTGACAGCTTCTGGGAGGCATACATTTCAGAAGTCCCAGGCGAACCA
CCAGCGTCTCTTATATGTCAGGTCTATTCCATGTCGCTTGTCTACTGGAAACATGTGCCG
AAGCTTGCCTGCCACCCCAAACCGGATGTCCGATATGCAGTCAACATGACTGTGGCTGCT
CTCCACGAAGAATTTTCTGCCCCAGGCTTGTCGACTATAAGTTGTGCGTTGATTGATCTA
ACCGGGCGGCCAATTTTCTCCATGACCGGCAATGCCATCAGTTGCGGTCGAATGATATCT
CTCGCTCACTGCCTTGGCCTGAATCGAGACCCCAGCCACTGGAAGATTTCTCAGAGGGAG
AAAGATCATCGCATACGGTTGTGGTGGGGTGTTGTGATACATGATCGCTGGGGGAG
>dbEST_Id: 50962342,User_Id: ZY006844,GenBank_Accn: EY424770
GAAGAAGGAAGAAGAGAAGAGAAAGAAAGGAAAGGAAGGGAAGGGTGGAGAGACGATGCA
GGGAAGGGGAAAACACGAGAGAGGATGAGGAGCCAACAGCGAACCACGGGATGGGAAGGA
GAGAGAGAGAGAAAGAAAAACGCGTGAAAAAGAGGCTGACGGGAAGCAGATGATTTGCCT
GGACGTTTCGGAGCTTCTTTTCTGGATGCGATGCGGAGAAGGATTTGCTCGCCTCGTTAC
CGTTCCATACACAACCGGTCGGCCATTTTACCTGCAATGTGCAGGTGCTGCATACCATAC
CTTACTGTACTGCTAGTCTTCTCCACCGACTCCAGATCGACCAGCAAGGATGCTGCCATT
ATTGGACGATTGGCCTATCGCTCCGGGCAACCACCCTGTGGGACCCTGACCTTCAACGAT
CCCCCGATTGGCTCATTTCTCAAGCCCCGTCCGCGCGTCCGGTCGTTCCAGGAACCCTGT
CACCACCGTTCATGGCCCCCATTCGCCAGTTGGCCACGAGTGGGCCTGCAGTTTGACGAA
AGTCCATGCCAATTGGGTCAACGGCTGCTCCACTTGGTCTGGGCAAGTCAATGACGATTT
GGGAAAGCCTGGAAGCCTTGCATGTGTGGCCTGAGGAAGCAAGGCGCATGGTCGACGCTC
AGGCACCCCCCCCCTTCGCACTCAAGCGAGTCCGGAGTT
>dbEST_Id: 50962343,User_Id: ZY087144,GenBank_Accn: EY424771
GTTTCCTGCGAACACGTCGGTTTCGTAGATGTGGCGCTTCAGCGGCAGTGATAAGGCCGG
TAAATGCTGCCCCAGGGTCAGTGACTGCTGGCCGTGAAAAGTATCAGGACGGGTGATATT
CGAGCGGATGGATGGCCATGTGGGAGAGCCTGAATCTGGCCATGAGAGAGGATCAGCGCG
GCCTTCCGTCGCTGCTGCAGCCGCCGTTTGCGTGGCGTCCATCGTCTCTGTCGACAGACC
GTGAGGCAATTAACCGTAGGAGGGCAATCTTATTCACCGTCTACGGTCTCTTTATAGCTT
TGTGTATCGCCCTTCTGCTGCCCACCGGACCAGGGAAAACCCGCGGGGCTCTCGAGACCC
ACCTCACTTGTTGTTGAAGAAAGACGCACGCACAGACGGAGAGAAAACCAGCGTCAGAAC
GCATCCGATGCGCGCCCTGACACTGGCCAAGCGTATGTGCACATCACCATGAGAGAAGGA
CTGAGGACTATGGAGACCGCAGGGAGGGGAGAAAAGCGGTCCGCTCAGAAACCCTTGCGG
TGGAAGTTCAAGGCTGGTGATGGACATGGGACCCGTTTCTTCGCCTGGGGCCCGGATGAA
ATTTGAGGTCCTCACATTAGGGTTGCCGAACATAAACTCGCGCGACCCTCTATGTTAGTT
TTTCGAGGCACCGCCCACGGGCCGGGGCGACGGGAGGGCAGCGCGATCCTGTTTAACAGC
CCAATCCTGGATTTCCGCCACGNCTGTGTGGATGGTGGACTGTCTTGCGTTGAATACTCG
CTTGCTCCTCGACGG
>dbEST_Id: 50962344,User_Id: ZY007622,GenBank_Accn: EY424772
CACGAGGGCGGGTTTAGTACCAACAGTAGGTCTTAGACGTCGCTCTAGCAGCCTATTTAC
ATATTACGGAAGTCCAGAGACTAGAAGGATATTCTGGATGGCAGTAGAGAAGGGCTTTGT
TGATGTGGTTTTACTACTGCTGCGCACTGGGAAGGCAGATCCCAATCTGACCGATTCCGC
CAAGAAGAGCGCCCTAATGCTAGCAGTTGAGAACAAGCACAAGGAAGTCGTGGAAGCCTT
ACTGTGTGTTGGCTCCGCATGTACCGATGCGATGGCAGAGAACGGGGATACTGCTCTGTT
TCTAGCAGTTGTTAAGAGAGATGTGGATATAACCCGGATTCTTCTAGAAATCGGAATGGC
TAACCCGGATCTCGTCTACGACGGCCCATTCAAACACCCACTTTCATACGCGGTAGAGAA
TAATTACCAAGATATCGTCCAAATACTCTTGAGCACCGGAAAGGCAGACCCGATCCCCG
>dbEST_Id: 50962345,User_Id: ZY007529,GenBank_Accn: EY424773
GTGATGCTTTGCGCAAAGAGATACTTAGAAAGACAAGGTCGCACTTTGGTACCTTCCTAC
CTGCTCACACTGACCACTTTCAGATTTTCGGCACCACTAATTGATCCAACAAACACCTGG
CCATTTCATCTCAGCTCCTTCTCGAGCACTCACACTCAAAACCATGGTATCACAACGGGA
TAAAGAGCTGCTCAGAGATGATGTTCGTGCCCGGGGAACAAAACTTAGTGCTGCTGATCG
TGAGAGCCTTTTGAAACCATACCTACCAGATCCCTCGGAGCTTCCACTTCGGCCACCGCA
GCGGCGCAGAAAAACATCGCCCAGGAAGACACCTATCCGGACTTTCCTGAAGTCGCAACT
GCACCAGCTGACCTACACTCTCATTCACATTTTCTTTGCTATTGTCGTTCGCCTCGTCCA
GAGCTATCATGCCGTCGTAGATAGGGTGTTTGCCATCGTCTATTATCACCACCGCACCCC
CGAATTGATCAGAAAGGATGTGAAGAATTTGGATCGTTTGCCGGAGCACTTGAGTGTTAT
ATTGTCACTGCGGCAAGAGGAGGATTCTTTAACGATTTTAATGGATGAAGTGGCAGAACT
TGCTGCGTGGAGCGTCAGTGCTGGGATCCCTGTGTTAAGCGTTTATGAGAAGAGTGGGGT
CCTAAAATCATGCATTCCCACACTGCACCGCATCGTTACAAACAAGCTCTCTGCGTATTA
CGGCTCTCCTTCCCAACAACCAACGTTGCGTCTTTTTGCCCCTCACCACCCTGTGTATCA
ACCACAGGACAGCCACTCAACTGAGAAAACCAATACTGATTCTCTGACTGTGCTTCTATT
GTCGGCTACCGATGGCCGAGAAACGTTTGTGGACTTGACTAAGACGCTCGCTGAGATGTC
CCAGAATGGAAAACTATCGCCAGAAGATATCACAATGGAATTGGTTGATGCAGAAATTAG
CGAGATCACGACACAGCCGTCTCAGACAGCGTTACCGACTGCCGCTGGGAACAAAACAAT
ATCTATCCCGGACGTTTCCGTAAAGCCAGAACCTGATTTACTATTAGTATTCAGGCCCTT
CTTGAAATTAGATGGCTATCCACCCTGGCATATTCGACTTACGGAGATGTATTGTACAGG
TGACAAGAGCAACAGCATAACAGGCTATGGGGAGGCTGTCGAATACCAGGGCTTTCTTAG
GGGTTTATGGCATTATGCAGGGGCTCAAATGAGGTTCGGGCGTTGAGCCCTCTCTCCCTC
CTGGCTTTCGTTACTTCCATGCTCACCTCTTTCCCGTTGTTGGAAGGACCCTGATCGAGG
CTTCGTATAAAGCGTCAGAATGGTTTCTTGATGAGTGACTTTGGGAAAGATGGTCCTAGA
ATTATGTACTACACCCTACTTTT
>dbEST_Id: 50962346,User_Id: ZY106274,GenBank_Accn: EY424774
CTCCTTGCATATCCTATTCCTCCATCACGTATAACCATCTTCGTGACGCCAACTGAGAAT
ATCCTGATGGGCGAGGAATTCCGCTCTCGTGCTGTCAATGTACATGTTGTCGATGGAGGT
ATGAACATAACGACTCGGGATCGTGATGCGGCGATGACGAGGGCTAGCTCTTATGATATT
CTCCGGTGGAGACCGAGGAAGGAGGCGAGGGAGTTCTATGGACGGATGTATAGGGAGGGA
TATGTGAGGAATACCGAGATGAATTGGAGGCGGCGGAGAGATATTAATGAGATGGATATG
GTGATGGAAGAATATGTTGATTATTTTGCGGGAAAGATACAATCTCAAGAGTAAAAGATC
CATAGTCCCGTTATTCCGGGCAGTTTATAATGCACGAGAAGAAATATATATTATCAACAC
GCTCTACTATTCGTATATCCCCTCTCATCTCTCACCCCGCTCCCCTCGCCGGTAGCGATC
ACCATCCCTAATTATCCTTCCCACAATAGTGACCTGCCCTACCGCTGTGACTTAAAATCA
GTAAAGGATGTCAGTAGTACGTATGGGGCTGGATACGGGCAGGGAGTTACGTATGAGACG
AAGGGAGACCTATAGATTATACTTTGTTTACGCCTTTAAGTTTTCTTAATAACTGCCACG
ACCAACTATCTCTTTTTTGTAATCTTGTCTACATCGTGTTGCGCTTGTTGAACTAGCGTT
TCGCCATGAACTGCAACACCGTTTGCGGCCCAGCTCTGCGACGATACGCGCAAGCCCCAC
AGCCACACGCGTGCAGACCCGCGACCGCCACCAAAGAGACTGTGAGGTCGCTTCAAGGCA
GGGATGCGGAAGAGAGTAAATAGCACCTTCTCCTTTCACAATGACATATTTGATAGACAA
CCCCTACGACCCAAGCAGAAATCGCCATGCGGCTCTATCTACCAGTCATCTATCG
>dbEST_Id: 50962347,User_Id: ZY080913,GenBank_Accn: EY424775
CTCTTTTCGCGCACTTCATGCTCGGACTCTCTGGGCATCAGCTTGATCCCTCGGCTAAAG
ATTACAGCACAGATTCTGCAGTCTATTTCTTTCGGCCGCTTAACCAATATCTCCCGAAGA
AGAAAGCCAAGAAGCTCAAAAACCTTCTCGCAGGCTCGGAAGAAGCTGAAGAAGAGGAGG
AAGATAACACACCGGACGTCTCTATCGCATCGTACTATCACCCGAACTTCACGGTATCTC
TGATTCCTGATTCGGGTACCCAGAGATTCCGTCAGATTCATCCAGCTGTCCGGTCGCATT
TGCAGCTCGAGGCATCTGGCGCAAGAGACATCTCTGGAAAGAATGGATGGTACTACCCTA
TTGTTTACTTGAATACTTTTTGGCAACTTAGGAGTCATATGATGGAACTCAATTCTACCG
TGGAGACCGTGCCTCTTCGCATTACTCTCAACAATCTGCAGAACTGGAAGTTCAGCATGA
TGTCGAGCGTTGATGACAGCGCAAAACAAACTGCTCGACAGGCTGCCTTTGGAGCTTCGA
CGCCAG
>dbEST_Id: 50962348,User_Id: ZY077117,GenBank_Accn: EY424776
TGGGGGGCGGGATATCCTTTTTCACACCTCGCTTCGGCCTGGCGTGTTCAAATGTCCTCG
CCTACGAAGTTGTTCTTGCGTCCGGGAACATCGTCACGGCCACCGCCCAGTCACATTCCG
ACCTCTGGCGTGCCCTGAAAGGCGGCTCAAACAACTTCGGCGTTGTCACGCGCTTTACGG
TGCGATGTTTTCCGTCAACAAAGATCTGGAGCGGATTTTTGTACGCCCCCAATTCTCAGT
CAGCCAAGGCAATCGTAGCCTTCCATGACAGCGTAAAACGCTCGGATCCCAAGATCGGTC
GTGCAGATGTCGATCCCCACGCGGCACCCCCCATTACCTGCTTCACATACGTACAGCCGG
TAGGCATGCAGATAGTCACGGTTCACCTGGCCTATACGAATCTGTCGGAAGAACCCAAGG
GCTGGCCAGATTATTGGAAGACTTCAAGGTTCGCGTCTCTTTGGCGCCTGTGGAGCACGT
TCAGACCCCGCACAGTGACTTCCGCCGTGATTGAAATGAGCAGCACCTCCCCGCCAGGCC
AAAGATGGTCCTTCGGTACGACAACCATCAAGAACGACCTGCATACGATATTTGCCGCAC
GTGCCGCCCATGAGAAGGCCATTGGGTCGCTACGGAGGGTGAAGGGGCTGATCTGGACGA
TTGTCATGCAACCGCTTCTGCCTTCGTGGGCCGCGAAAGGTGATACGAATGTGCTCGGTA
TTCACGAGGAAACGGATGATGCGCTCGTCATCCTCAGTTTCTCCGTGTATTGGCAACGAG
CAGGGGATGATAGGCATGTATATGCGACTATTCGTGAGACTATTGAGGCTATCGAGGCGG
TCGCCACGGCCAACGGGAAGGGTCATCGTTTCCGCTACCTGAACTACTGTGCGCAGTGGC
AACGACCGTTAGAAGGATACGGCGAGGAGAACCTGCGCTTCCTGACCAAGGTCAGTAGAA
AGTATGATCCAGACGGGCTATTTCAGAGTGGCTGCACAGGGGGTTTCAAATTGGATCCAC
GAAACTAAAGTGTCTGGGCACTGTACGGAACTTCGAGAAGTTTCACGATTCAGAGCTGAC
CTCGTGATCCCAGTTCACCACGCAGACGCTCCCAGAGTCTGGCCCATGAACTCCCAGGAG
CTCGACTTGATCCGGATTTCACTGTGAGGGTCTCTCGTATACGTAGAGGTAGATAGCGTC
TNCAGATGAAGATCAATGTTAAGAGC
>dbEST_Id: 50962349,User_Id: ZY110961,GenBank_Accn: EY424777
GTGAATCTTTACATCAACCAAACCTGGTTCTTCCTCGCTTTGCCGTTCCCTCTTCTCCCC
AGTACAGAAGCCTACGAGTTCCAAGAAGGTGAAACAGTAAGTTCAATTGAATTCACTCTA
GCATGACAGTGAAGCTGTTCTAAGAACGTTTCCTGTCTCGCTTCAAGGGAGAAAATTCAC
CCAGTCCGCCCAAGGCGCGACCGCGTCCAAGGCGACCGCCACTTGGGGCAGATACTTGGG
AAGCAAGATTTCGCCCTGTACCGCCCAAGACCAGCTTCCGGCCCGGCCGTCTGATTTCAT
GAGCATCTTCGTCGTCTTTTTCTTCGTCGAACAAGCCCATGTCGCGTTGGGTCCCTAGTT
TACGTTTCTTTGATTTGGGCTGCCCATGGTTAGAAGAGTGGGCAAATATACCGCTGACAT
TTTCCATTCGTCCCTCAGGATCTGAATTGTCTACCAATTTTCTCTGGAATCGCCACCTCT
TTGAACATCATTTTCAGAGGCCTTCTTATTTACTCCACTGGTCATATGAGTTGCGTGGAG
CTCGTCTGCATCATCCTCAGAACTTGTAGCTGAATTTTGAAGCCCGTTTGTTC
>dbEST_Id: 50962350,User_Id: ZY110944,GenBank_Accn: EY424778
GGCATTTCTTGGATCTTCTCCCTTCTTTGGAGAAAATTGTTTGCTTCTCTCTTTTGTTGT
GTGTTCTGTGACCTCCCTTTTCTTTTCTTTTCTTTTTCTTGTTTCTTTTCGACTTGGGTA
TTAATCCCCAACCCTATGGACCGGTCATGAGAGAGGAAAAGAAACATTCCGACACCGTGG
CGCACGCCATCCCAACCCACCGAGCCGACGATGCAGCCGAATACCTGGAGGGACATGCCG
GGGTGGCAGACACCCAGGATGTAGACATAAGCGCATTGCGTCGCAAGATCGATTACCGCA
TTATCCCGTTCATGTTCTGTTGCTACGTGCTGCAGTTTCTGGATAAAGTGATGCTGAACT
ATGCTGCGGTTATGGGGATAAAGAAAGATCTCGGGTTAGTGGGCAATGATTTCTCGAATA
CGGCGACGTGGTTCTTTATTGCGTATTTGATTGCGGAGGTTCCTAATGTGTATCTTCTCC
AAAAGACCCCCGCTGCGAAGTGGCTCGGCCTGAATGTTACCCTCTGGGGTGTTGCGGCAG
CTGCCTCTGCTGGCGCCCATGATTATCGGAGCTTACTCGTTTCGCGGATCTTCCTTGGTA
TCTTCGAGGCCACCATCGGACCCTCGTTGATGCTTCTCAGTAGCCAATTCTACACGCGCA
GCGAACAGGCCCCGCGGTTCACCTTCTGGTACCTCGGACTAGGCGTGGCGCAGATCATCG
GGGGCATCATCTCGGTTTGGGTTTCAGCGAGTGCATCACTCCGTTGCCGGGTGGGAGATT
ATTGTTCTTGTCCTGNGACTGNGACNATGCTGGTCGGGNTGCTGACAATGTTTTTCATTC
CCATACCCCATNAAAGCCCGNTGGTTGACNAACCCAAAAAGGTGCGTTGTTTGCCCAT
>dbEST_Id: 50962351,User_Id: ZY080880,GenBank_Accn: EY424779
CTGGTTGTTGTTAGACCCACATACACGCCGCCTCGCTGGTGGATCAGGACCATTGACTGT
TGACAACGTGCGGATAAAAAGAAGTTCCCACACAACTCGATTTTCCTGTGGAGTCGCACT
TGTTCCTGTACGCCCCCATCATCGACTGCAAGGATCCTTGAGCGTTTGCTGGTTGAGGAA
TTGATTGTCCGATCGAATTTACCCTCCGGACGTCTCCATATCCCCGTCCTATCACCGCGT
TAAGTGGGAGGATTCATTCCGTCGAAAGAGGAAAAGCAAAAGAAAAAGTACCAGAACAAG
AAGAGAGAAAAGACCTACAGGAGGAAAACTCTGCAGACAGTGATCCGTTTCTCGTTTGCA
GTGGGAATTGGCAGTCGAGAGCACACGTATCACGCTTGCCTGTTCGTCAAAAGACCAGCC
GGCGAAAAGGTTTTTCTCGTTCTGCAATCGATGATCGGGATACCGTGAACCCTACCCCCA
GTCCAACTCTGTTCTTGCCCTCCATCTGATATCCTCTCCGCTTCATGATGGATCCCAGAT
CTCATCCGTCACGGCCCCCATCCACCAGCTTACCCCAAGGCTCCACGCCTCTCCCGACTA
CTATCTCGAGTATGCCAATGCCTCAGTACACCATGCAGACTCAGTACCCTGTGTCCCAGC
CTCATACTCTCCCCCCGCTGCAGCCTCATCACAGCCAATCTCCTGCCCCTCATTCCTACA
TGAGCCAGCCGCCGTACAGGCCGGATCTGTCGAGGTATCCCACTTCTACTCACGATGTAT
ACGCGTCGTCTACCGCTCCTATCATGCCTCACACCACCGTGGGTAGCCTGCCTCCATCTT
CGTTCCTCTCCCACCCCAATCCGCAGGCGCAGCCCCAGCCTTCGCAATATCCTCCACCTC
ACAGCGTGCTGCCTCCGGCTTCTAGCGCGCAGACATATCCGCAGCCGATCGCGCCGGCAC
CCCCGCGGGACCGCCGGCCGGACTTTTCTGGCATGCCTTCCGGTGCTTTCAGCTACTCAG
ATGGCAAGGGCTCACCTTGGATGAATCCGGATCCCGTTGCGGGCGCAAATGGTGCCTCGC
CCTACGGTGCAAAGGAGCCTCCTCGCACTCAGGTGGTTGGCTCTCAAGGCCGACGCGGAA
TCCTCCCGAGCGTTCCGGGACGCGCCACGCCAGTCACCAACGGTGTCAATGGCACGGCGA
AGAACACCACAATTCCGGCCAAGGATGCCGATGGAAAATTCCCTTGCCCGCACTGCAACA
AGACCTATCTCCACGCCAAACATCTGAAGCGCCATCTGCTCAGACATACCGGTGACCGCC
CATACATGTGTGTTCTGTGCAAGGATACTTTCTCCCGTAGTGATATTCTGAAGCGCCACT
TCCAGAAGTGTTCGTTACGACGCGGCAACCCGACGGGAGCGACCCACTTGTCGCATCCCC
AGGCACATTTGAAGAGGTCTCAAGCTGCGAATCCTGCTAAACCGGTTCAAGATGAAGTCA
GTAGTACCGTCTCTCCCGCACTGCCCTTCCGGGTACGGCTTACGGCGAGGGGGCCGTGAA
CGGTAACAGGCTGGCTTCAGGCCCAACCTGGTTTCAGGATCAGCAACCTCTGGGCTATCC
GATGTCGTCAGTCAATGG
>dbEST_Id: 50962352,User_Id: ZY080484,GenBank_Accn: EY424780
GTTGACCAAGCTAGTCCCCATGCTATGCGAGCTTCGTCCTACGCTGTTGTTGAGCGGCCC
CCGCCCAGGTACTATGACGAGATTGCAACCCCTCCGGCGCGACGCTATATTGCTGTGGGA
GATTCTCCAACCTCGCCACGGTATCAGGAGACATATTATGATGAAGAACCTCCAAGCCGT
ATGATGGCGCCTCCAACACGGAGAATCGTTGTTGATGAGCAGGGCAATCAGTACTATGAA
ACTGTGCCTGCGCCGAGGATGCAAGCAATGCCTCCCCCAACCAGTCGAATGCCGGCACCC
AGAAGTGAGGTCTACGACGACCATCCGCCAGTACGCTATACAAGTGTTCGGGCTCCATCT
GTCGTCGAAGATCCGTACGGTGGCCGGAGGTACGTGCAGGATATGCCACCTCCGCAAAGT
ACCTATCGGCGGGTCACCGACTACGCTCGCCCGGCCCCGAGTGAGCATCGGCCCTTATGT
AGCACCCTTCGATGAGCGAGAACCACTGCCACGCAGCGCCAGTGTTCAGGTGACCGACTA
TTCTATGCGACGCCCGCATTATATTGAAGAGGCCGAGGTTCCACGCGAGAGGATCGTCCG
AGTGCCAAGCGTACGACCACCAACCGCTCGGTACGAGGAACCGCGGGAGGTCATCCAGCG
AGTAGAGAGTGTCCGGGCCAGCTGGCAGGGATGTGAGCATATATATGGACGATGACCCCC
GACGGCCCAGAGGATATATTGAGCGGGCTGTCTATCCTTCTACACGGCAGTGCCTAAAGA
AGACATTACTACGACAACGGCGAACCCGAAAGGGGTGTGCTTGATGGCCGANTCCATCGA
GGTCCTCCCCGCTACTGTAGGTGAAACCTTCTTCATAATGGACGCCCCATTATTTAAAAG
CTTTTATTTTCGCGAAATCTGTTTGCAGTAATTGCCCTGGGACCAGAGACAATTCCT
>dbEST_Id: 50962353,User_Id: ZY098026,GenBank_Accn: EY424781
ATTCCTGATCCCAATTCCGCAGACAATTGAATCCAATGCAGCGTTACATTTCTTTATCCG
TGTCGCTGTCTTTGCTTTCCGGGGCTAATGCTCTGGTCCGCCCTGATGGTGTGGGAAGAC
TACCCGCGTTGGGTTGGAACACCTGGAATGCATTTGGATGTGACATCGATGCCTCCAAGG
TCCTGACTGCCGCGGAGGAAACAATAAACCTGGGCTTGAAAGATGCAGGTTATGAATACA
TCAATATCGATGATTGCTGGTCCGTCAAGAGTGGCCGAGATCCTAATACAAAACGCATCA
TTCCGGACTCAGCCAAGTTTCCGGATGGAATCTCAGGTGTCGCTTCTAAGATTCACGACT
TGGGTCTGAAGGTCGGCATTTATAGCAGCGCCGGTACGGAAACCTGCGCTGGCTATCCTG
CTAGTCTGGGATATGAGAAAATAGACGCCGAGAGCTTTGCTGAATGGGGCATTGATTATC
TGAAATACGACAACTGCGGCGTACCTACTAACTGGACCGATACATATACCCACTGTGTGC
CAGACAACAGTAATGGGTCTAAGTTCCCCAACGGCACTTGTCCGGATATATCTAACCCAG
CACCGACGGCGTACGACTGGAGCAGCTCGAACACTGCTCA
>dbEST_Id: 50962354,User_Id: ZY086935,GenBank_Accn: EY424782
GAAGAAGATTGACGAGAGCCTGGCGACGTGCCAGGCGGATTACAAAGTAGTAGAGAAATC
CCTCCGCAAATTTTTCGGCGTCGAAAACGACAGCGAGAAGAACGTCGACAAGTAGTCCTC
CGAAGCAAAGCTGAAAAGAAGTTGAAAGTGTGAGGATGATGATTGACTGGTATATACCAC
GTGATGTGACGACACACCTTTTTCACATCAAAACTGCATTCGATACCATAACGGAAAGAG
AAAACAACGGAATTTTTTCTTTTTTTTAATTCCAGAAGCGCGTCTGATCATACCCTCGGG
TTGTTTTCGTCCAATGCTTGCTCTCCTTAATCCCGTATGAATCAAGGATACTTTGACGAC
ACATGAGGTAGATGATATGTTTTCTTATTTTTCCTTGCCTGGCCTTTTCCGAGGTTTTCT
TGTCGTTATTTCCAGCTCTAGTCTAGAGGCTTGTTCATAAAATAGGGGAGATTTCTGTTG
CC
>dbEST_Id: 50962355,User_Id: ZY105546,GenBank_Accn: EY424783
GAACCCCAAAAAACAATACAACTTCCACTACAGAACTCTTTGAAAAGCGACCGCTAAATC
GAACAACATGGCCGATAAGTACAAGCCTTCCGAACACGGCGGTCTCCGCGAAGACGGACA
GCCTGACAAGCGCACGCAACAAACCCAGTTCGCGTACGGCAAAGTTGACCCGACTGAGGC
CGGCCAGGAAGGAGGCTCCGTCGGAGGCCACGCCTCTGGCAAGTCTAGCGGCGGCATTGG
CCAAGGACAATTCGCCCACGGAAAGGTCGATCCCCATGAGCGAGCGTAGGAAGGGTGGAC
AAACTCTCGGAGATGATTAAAATTATTTCTGGGGCTGATATGTATAAATTAATTGGCACA
ATAATATGAAGGGGAATACCATGACCGGGTTCCCGCACATACCCCACACACAACAGATAG
ACAACGGGGCGGCGCTCTAAAGTATCCCACCGAGGGGGCCAAGCCTAAACCAAGCCCAGC
CTTCCTGGCCACACTGGGCCCCTAACACGGGAACCGCATTATAAACCTAGGACACTGGAC
CGCAGTTATACAACAGTTCTGAACTAGGAAAAAAGGGCCATACTTGGGAATCCTATGTGA
AAGGAACCCTACACTCCCGGGGTGGGAACTTAATAGGAAAAACCTACCTACCCAAAATTT
AAAACTCTCAAGGGAAATCGTAAACCTCTTTAAGCGGGGAAAAGGGGGCTACACCTCTGA
CTAGTGCCTGACGCTTAAAAATCATCGACCCCGTTAACTATGTCTGACACCTTTTCTCCA
TGCGACCCAGCGGCCCACCTTGTTGGGGTAGGTCGAAAGAAGGCCCCCAGAAGCTTATCT
CAGGGCCCTCTACGCTGCAGTGCCTT
>dbEST_Id: 50962356,User_Id: ZY107179,GenBank_Accn: EY424784
ATATATCGCTCCGCCAGCATCCCAATTCTGCTAATAAAACGAGCTGGCAGTCACAGTCGC
TTCTTTTATATCTCACAGTAGGGTTGTTGGTATTTAACCATACCCCCTTCTAAATTGGAT
CAACACGTATACTTCCAAATACCACCTTCCGACTTTTTGGATACATCACCCTTAACGCGC
TACCCTACTAGCACGCGCAATTTCTTCATCTACCATGTCTCAATCAAAGATTGAAGAACA
AAAGAAGGCGGTTGCAGCGGCTGCAACCCAGCAGAGTGATAATATAGCGCATGCATTAGC
TGGTGCTGGTGGTGGAATCCTCTCCATGGTCTTGACCTACCCCTTGATCACACTTTCAAC
AAGAGCGCAAGTTGAATCTAAACGTGCTCATTCAACGACCGCCGATGCCATCCGCCGTAT
CGTTCAACGGGAAGGGATTAGTGGACTTTATTCAGGTCTTGAGTCAGCGCTTTTTGGCAT
CAGCGTAACCAACTTCGTCTATTATTACTGGTATGAATGGACCCGCTCGGCCTTCGAGAA
GGCTGCTGCAAAGGCTGGTCGAGCCTCAACGAAGCTTACGACCGCCGAATCCATGATTGC
TGGGGCTATCGCTGGAAGTGCAACGGTGCTGATCACTAACCCCATCTGGGTTGTGAATAC
TCGGATGACAGCGCGAAAATCCGAGTCATACGAAGCGGTATTGCCGGGTGCTCCCAAAAA
GACAAAGGCTTCGACGATTAACACTCTCCTGGACCTGCTCCGGCAGGAGGGGCCTAGGCC
TTTTTTGCAGCGTCTGCGGCTCTCGTCTGGTGATAACTCCATCTAAGTACACATCTTTGA
GCAGTGAGAACGTAGTGAACGTC
>dbEST_Id: 50962357,User_Id: ZY088058,GenBank_Accn: EY424785
GCGATCACCGGGACCATATTGATAAGGGGTCGCTAGACCTGTTCGGGTTTCAGGGGTCTC
AGCCTCAGTCTTCCAAACAGATACCTTGGAATACGGCTCAGCCACAGCCACAGATGCCAC
TGGCTATCGTTGCTTCGTTTCGTCTCCCACTATTACGGTTAAGCGCCATATTCGGCCGCA
CGCAATGTCAGATGCTCACTCTGCATGGATAATCTTCCGAAAATGAATGCACTTGTCTAC
TTCTACTGATCAACAAAGGGCCAAAGCTACAGAATTGAATTTCAATTTGACGCGCGCAAC
GATGTCTGGGCTGTTGAGTCTGTTTCACCCTATCAACCTGGGCGTCGCACTTTCCCAGCG
GCAGTTTTCTGGTCCACGATCCCCAGTACTTATCGC
>dbEST_Id: 50962358,User_Id: ZY008157,GenBank_Accn: EY424786
CTTTCTCAAGCACGCTAGATAGTCTCTTTGCGCTGGACTCGGATGTCCACCACCTTGAGC
AGACTGTGGATGAGAGGAAATTTCAAATGATCATCCAAAACCGAGAACTGGAAGAACTTC
AGGCGAAAATCCGTGCGACCGAAGAACGCTTGAAAGCACGAAAGTCCGTGATCATGGATG
GAAGCGGCCCCAGGAGCAATGGAGCGCAGAGCGACGGCGGATACCAGTCGACAGAATCCG
CATCATCGGCAACATCTCCAACGGACACAGCAGGCCACTACTCCAGCGGGGATGAACAGC
GGCAGCATGGCCAGACACGTAATTCATGACTTGATACAACCGGCCAGAGTCGACTGCAAT
GGACACGTTTGGCTCAGGAACGGGATTATGGATTTGATTTCTCTTCTATTGTTTTTCCAA
GGCGGGCATGTCTGGAGAATTTGATTTATTTAATTTGTTTTCCCCTCTTCATCTTCAGGC
GCTGTATCGATAGTGCGTTGAATGGGGACAGGCCTTCTTTTGATATACCTGGTGTTCTTA
TGCATTTTTGGCGTCTCTCGCACACGTTGATGCACATGGTCGAGTCCGTGTATGCATGTG
CCATGTCTCAAACGCGTGGGTCAAGAGACTGGATTCTTTCTTGTCGTTCTGGATTAATAT
ATCGCTTTTATCCGTTGAATAGTCAATGTGTTGGATGTGTTGATCTTTCACATTTCCGCC
CGATGGAGGAAGGAGGAAGAAGAGAATTTATGGGAGGTGGTTATGTTTCATTTAAATTCC
TGCATGTCGCGGGCACATGTTTTGGTGGCCCACAATGGGATGGTCACACTGCAGTCCAGA
TGAAGCATAGCTGCT
>dbEST_Id: 50962359,User_Id: ZY106068,GenBank_Accn: EY424787
GGTATTATTTTGCCTTTTCACACTCGACCACAGAAGACATCAGGTGTACCAGTAATCGAC
AATTGCTACCCCTCATTGACCCCTCCTCTTCCCTAAATTTTTCTTCTTTCCCATTCAATT
CGCCCACCAGCAAGCTGTGGGCACCGCCAAAACGTCGTCCATCCAATCCCCCTCCGTGTT
TCTTTTCCTTTCTTTTCCCCTCCGATTAGAACGAACCGCAGCTGGTCCTGCTTTGGCCTC
GCGCCTCCAATCCTACTGTTGCCGTCCCCGCGTCACCCCTCCGTCCACTTTCTCCTTCTT
CTCTTACCGGAGCTACTCCAGCAAGAAGAAGCGGACGCGTGG
>dbEST_Id: 50962360,User_Id: ZY007104,GenBank_Accn: EY424788
CAGCGGCCTTACGAAACCGACAAGATGGTCCTCGCAAAGAAGCACGTCCCCATCGTCAAG
AAGCGCACCAAGACCTTCAAGCGCCACCAGTCGGACCGCTTCAAGTGTGTGCCTGAGTCA
TGGCGCAAGCCTAAGGGTATCGACTCCCGCGTCCGTAGACGCTTCAAGTCGAACATTCCC
ATGCCCTCCATCGGCTATGGCTCCAACAAGAAGACCAAGCACATGATGCCCTCCGGCCAC
AAGGCTTTCCTCGTCCAGAACCCCAAGGACGTTGAGCTCCTTCTCATGCACAACCGCACC
TACGCTGCTGAGATCGGCCACGCCGTCTCCTCCCGCAAGCGCGTCGAGATCATCGCCAAG
GCCAAGGCTCTCGGTGTCAAGGTTACCAACCCCAAGGGCCGTGTCACCACTGAGGCTTAA
ATGCTTTAGCCTAATTAAATCAACAATTAAAATCATTATACCAAAGCATTTTCAATTGGA
GATGGGGATCTCTGGCAAAAGCTGCAAGGTGTCGCTTCGGTTTCTTGTATGGTCGTGAAT
TGAAATGAATCACTTCGTGGCGATAACGAATTTCTCTTTATGTGCATGATTGGGTGGCTG
GTACCAGCACTGGGATATAAAATAGAAATGGGGGCTTTTCTCTTGCG
>dbEST_Id: 50962361,User_Id: ZY082263,GenBank_Accn: EY424789
GGTAGTAGAAACTGCCACTGCTGAGTAGATCCCCCGTCACATTCAATCAGAATCTGCCAA
CAAACCAGTCTGGCATGCCTTCCTAAATTAGTATCTCATGAGATCATTGTCACCCACTCC
CAAGCCAATCTTTCGTGTTCACGAGTGCGCGGCGAGGCGCTTGTCGTCATAGGCAGCCAT
ATTGATGATCACAAGCTTCCACCAAACGAACCCCGAAGAATTCAGTCATGGAGGGATGAC
CCGCTTGTAATGTCGGTCAACTTCTTCTTCCTTGAATACCCAGGAACTTTTCACAGTCTC
CTTCTTTTCATACAACAAGCGACCACATAAAGGAAGGGTCGGCCAAAATAGCATCTTTAC
CAACTCGTCCCGCGCCGCCAGCTGAAAACTAGGGCAAGGAATATCCTGAGAGAGCATCGA
CGGCACAGTTTCCTTGCCGAAAAACGGCAAGAGATCTTCGAGAACAAGGTTTACCACATG
CTCTTAAATCACAGGCCTTGCTAAATACTTTTTCCAACTTTCTATTCTCCTCAGATTCGC
TAGATAACTAATCTTGACGGAACAGCTGTAGCGAC
>dbEST_Id: 50962362,User_Id: ZY077072,GenBank_Accn: EY424790
TGCTCCGGCTTGACAGCAACTTATTCCGTTTCTTTACTGTAGCGATACCTTTCATGTCCA
CCATGGACCGCAGCTTGGATGAGATCATTGCGGAGCGTCCTCAGAAACAAAACCGGGGTG
GCCGCCGTCCTCCTCAGGGTCGTCGCCGTGATGGCGTAAGAAAGGTCCTCCCTCCCAACT
CTCTTTCGAACCCTCTACGCGCACCTTGACAAGCATAATTCGCTGGCCTCGTAGTTGTCT
TGGAATAGACATTCGGCCGCGGAATCCGCAGACGATGGAGCAGTTGCCATGATACTTGAG
ATGATTTCGAGCTGACCTTGTCCTTTTTTGCGACCACAACAGTCTTACAGAGAAGAACGC
CCTGATTTAGATCTGGATTGGGTACACGACAAATATGAAGACGACAGAGATTGTGCGTTT
TGAACTCTACCCGGGCACTTGCCACGGAACCTCTAGTTTCCCATTCTTACACAATCTGTT
CAGCACGCCCATCTCGTGCCCCTCGACGACCTCGCGGTGACCGCTATTCCCCGCCGCCGG
ACCAGTATGTCTAGCTAGCTGCGCAATGTTTCGCGTAGCGTGCGCTAACCATTTGATAGC
GCTCCTACTGGAGCTAAGCTTCGTATTGAGAACCTTCATTATGATATTACAGAAAGTGAT
CTTGAGGATCTATTCACTCGAATTGGTCCGATCAGCAACCTGTCTCTCGTCTATGACCGA
GCAGGACGCTCTGAGGGCGTGGCTTTTGTTACCTATGAACGTCCCAGCGATGCGAGAACG
GCCATAAGCGAGTTTGACGGCGCGAATGCTAAAGGACAACCTATTCGTGTGACTCTTGTT
TCCACGGGTGGTGGACGACGAGACCGGAATCCCTTTGACAACGTTGAGAGACCTAAGGGT
AGCTTGTTTGACCGTGTAGAGCGCCCACGCGATCGTGACTCTCGCAGTCTTAGTCCCGGA
AGTGGACATGAAAGTGCTGACGATGGTGCACGCCGCCGTCGTGGACGCCGGGGAGGTGGT
GGACGCTACCGACGTAGCGATGTCTCCAAGCCAGCTCCGGAACATATAGATCGGTATGTT
CCTGGACAGCGATCGCCGGCACGTCGTCCCGCCAACGGACGACGCCAGGGACAAGGCGAG
AGCCGTCGCGCTCCTGCTGCTCGACCCAAGAAGACACAGGAAGAGCTGGACCAAGAGATG
GACGATTACTGGGGCACTGCAAACACTGGTGCTGACAAGGAGACCGTTCCGGTTGAGCCG
CAGCAAGTTGCACCTGCGACTGCTGCTGCTACTGCTGGCGACGACGATGTTGACATGATT
GAGTAAATCCACCAATGATCAACACTTGTAACTAGTTAATACTCGGTTTCGAAGATTTCG
CGTCAGATTGGGTAGGATAATCATATGTCGTTATTGTTACGTTACATAAAGGCACGACTA
TGCATGCTAAGTCATAATAGTTCGCAGCCATTGGCCATCCAACTCGACTCATACAAATAT
ATAGAATCAACCAAACTGGTCTCT
>dbEST_Id: 50962363,User_Id: ZY140818,GenBank_Accn: EY424791
GTTCGTGAGTGAAATATGATCTTCAATCTCTGGATCCTCGGTCTTGGACTAGGGCTTTTT
CTGGCTGCGGATGCGCGAGGCCCCCAACCGATCGGAATTGATCTGGGCCCTGAGCTACTT
ACTGCTGCGTATGCGCACACGTCCGATAATGTTTCGGTGATCGCTGCGATCGCGCCCGGA
CCTGAGGATATCTATGTTCGTCATATGTTACTGCTCCGGATGGAGTACGCAGACCGGCAT
GATATTATGCGTCCATGGCGCAAACCCGCGCAATGGACCCTGAAAGGACATTTTTCTAAT
CTCATCCAACAGTGGACGACTGAACTGAGCTCGTTTCTTGACAAACCAGCGCTGCAGAAC
TCCCAGATGCTGTCATTTGCTAGTACCGGATTCCGCACTGTACTCCAGGCAGTCTCGTAC
ACGCGAAGGCTTGTCAATCCTGGGTATAAGGAGGAACTGCGTTTGGTCGATGTGAAAGCA
GGGTTAGTTGACATGCTGCGACAGCTGAAGCAGAAAGCTGCTACAGACAGTGATGTTGAC
CTCAACTATGCTGTCATCGCAGTGCCTGAGTTCTTTAACCAGACCC
>dbEST_Id: 50962364,User_Id: ZY082189,GenBank_Accn: EY424792
CTCTTTGTCAATTTCTCATCCGGCCTCGATCACAGAAAACCTTCACAGCATCATGATCAT
TCTTGCGATTCTATTCTGATTCAGCAAACACACATGTTCTTTGTGTAGACGGCTGCGACA
TCTTCCCAAACAACATCAACCCGATCTCCAGACATGACCCACTCCGTCTGAGTAACCGAG
GATTATTGAATTCCATCCTTTGAGAGAATCGAGACCCCCTCACATTAGAAAGCGATCTTC
GAAGCGAATTCTTTGTCAACTGCCATTCGCTGCCCTCGACCGTATCACATTCCCCTACCT
CAAGGGGCATCAGATTCCTCATATCGATAAATCCACACTACGGAATTCCACTGCAAATCC
TCCAGCTTTTTTCTCTTCGCGTTCGGAGTTCCTCGCCGCGTGATCCGCCCAGGGAGCCTT
ATGTAAGCTCATACAGTTCGCTAGTTCAAAGGGTGAATGCCTCAGCTTCTATAAAGCACT
TTGCTCCTAAGCACACTTATACTTGGCTCAGCTTAATATTTTCTCAAATACCTGTCTAGT
CTTCACCATTGCTTCTACGAATTAACTCACTATAGCTTAGAATAGACACTTCATCATGAG
AGCCAAGAAGCAGACGTGATTATAAGCCTTACCACCCATTAGTCTTAGCAGTTAGACAAG
TGCTATACTAAATGGTGATACTTTATC
>dbEST_Id: 50962365,User_Id: ZY080508,GenBank_Accn: EY424793
GGATATTCCTTTTTCTTTGCTTTGCTGTTTCGATTTATTTTTATTTTTATTTTTCTTCTC
TCTCTTTTCTGGTCTTGACCTGCCCAAATGCCGACCACGATGGAGCACACATGCCAATCG
ACCTGCCCCATGAAGGCCCTGGTTAATCAAATTGGATGTGAGATGTGGCATTAGCCTGAC
ACCTTCGGCTTCACTCCCGTAACCGATTTTGCCCGGGACGGACACCTAACGATTCTCGGA
TGTTAACGTCCCCGTTCGCTCCACTTAAAGCAGTTTGACAGATCCACCGGCGTCATCGTA
TCATTCGGCGTCGTCGTTAATTGCTCCTGCTCACCGAGGCTGCCTTCTGCTCCGCCGAGG
AATGACTGTCTAGGCCTTTGACGCGACAGGCAGTGGTTGGGACGATGCTCCACCGCGTAT
ATGTCCAGCATCCGGACGAGTGCTTAACTTTTGTGCTCGTCTCTGGGAACCCGGCGGAGG
ATACGGAGGCATGTAAGACATTCCTGTATGCGTTGTTTATGCCGGAGAGATGTGTTTCCG
CGCTAAATACACATTGTACCTTGAATCGTGAATCTCTGGATGGATCTACAATGCGTCTCT
ACCAGACCTCCTTATAGATTCGTATTATAGAGCCCGTGCAGCATCCAGAGATCTTAAATC
AAGTTATCTACATTGA
>dbEST_Id: 50962366,User_Id: ZY087861,GenBank_Accn: EY424794
CCCCCCGCCTACTTCTTCTATCCAATCCAGTCTCGCCAAGCAAATCTCCCTCAAGGGCGT
CTCCAAAATCCAAAAAGTAAACATCCTCATCACTCAGCAATGGCTACAAACCATGATGTG
GAAACTCTCCATGACCCACGTCACACAGCCCGGCTCTCGCAATGACGCCGTTCTCCCCTT
CCACCTGCCCGTGCTAGTCGGCAAGGCCGTCATGGGCGTCATCGCCGCGGCATCCCAAGG
TGCTGTTGACGCTCATGGTATCGGAATGGAACAAAAACTCTACGACCTCGGCACCTCCGT
AGCCGACGTCTCCCGCTCCCTAAGCACAAAAGCCGCCCACCACCTCGCCGAATCGACCAT
CGACCCCCGAGAACTCCTCTGGGGCATTCTCACAACCCTATCCCGAAATCGCGGTTCCCA
ATCATACCTCTTCCCAGCGCTCGTCGAGCAAAGTCGAGGCATCATCAGTT
>dbEST_Id: 50962367,User_Id: ZY083373,GenBank_Accn: EY424795
GTCATGACCATGTCGATGGGCAACATCAATGATGCACCTGTTCGCCTTAACGCACTAATG
CTGGATAATGCTCGTGTGTCGCTTGGGGTTCTTGTTGGCAACGTTCAGAGACACTATACT
CAGGAGTTCCTCCGGCAAGTGCATGTTGTCCTTGGATCTGCAGATTTCCTTGGAAACCCT
GTTGGCTTGTTCAATAACGTCAGCTCCGGCGTTGCCGCAATCTTCTATGAGCCATACCAA
GGACTCGTTATGACTGATAGGCCTCAAGAACTTGGTTACGGCATTGCCAAGGGGGCTACA
AGTTTTGTTAAGAAGTCCGTTTTCGGATTCTCCGACAGCATGGCCAAACTTACCGGAAGC
ATGTCTAAAGGTCTTGCTGCTGCCACTTTGGACAAGGAGTTCCAGGACAAGCGGCGGATG
TCTAAATCTCGAAACCGGCCGAAACATGCACTGTATGGTATCACGGCTGGCGGTAATGCA
TTCGCAACCAGCCTAGCAAGCGGTATCGGGGGACTCGCACGTCACCCACTACAGGGTGCT
GAAAAGGAGGGTATTCAAGGGTTCTTCAAGGGTGTTGGAAAGGGTGTCTTAGGTCTTGCT
ACGAAGCCGGCCATTGGCGCCTTTGATCTTGCTTCAAATCTTGCTGAAGGTGTACGGAAC
ACTACTACTGTCTTTGATGCAGAGGGCCTAGACCGTGTTCGTCTCACGCGCTTCATTGCA
ACAGACGGCATTGTGCGACCATATTCACAGCGGGAGGCACTGGGTCAGTTCTGGCTCAAA
ACAGCGGACGACGGCAAATACTTCAGCGAGGATTATATCGCGCATCTAGAACTTCCCGGC
AGAGACATGCTGGTCATGTTGACATACGACCGTATAATGCTTGTGCGCACCAAGAAGCTC
CAGACTGAGTGGGATATACGCTTGACCGACATCCAAACAATATCTAAAGAGCGCACTGGC
ATGAGTATACACTCAAGGGGGGTGCTAATGGGCCATTTATCCCGGGGCAGAATAAAAGTT
TAAGGAATTGGTTGGCCCCCCAAATTGCCATTGCTGTGAAAGCATTTAACGAAAAGTTCC
CCAGCAAGGGTTAAAAAGAAGTTTTGGGGTTATGTCCTTTAAAAGGGCGTTACGGTAAAA
AATGGGGTTTGCTTTACCAGTGAGGGTAAAATGGGGCCCAAAAGGGGGCTTTATGTTTAA
GGGAACCCCGGCATTCAAGGGTTATGGGTCCCTTGAAAGCAAAAAGGGGTTAATTAGTAA
AGATTAAGGCCGTTTTTTTTTTCTTTTAATTTTTGGTAAAAAGTTTTTGAAAAATGGACA
AAAAAACGGGGGGTTTTTGGAACCTTTTGCCCCATTTTTTTTTTAAGGCAAATGGGATTG
TTTC
>dbEST_Id: 50962368,User_Id: ZY077841,GenBank_Accn: EY424796
GCGATGGGGACGAGAAACGTCCCGGGACAGCTTCGACAGACAACCCGACCACCAGAAAGC
CGTCATCCGCTGTACTCTCCCAACTGCTTTTCGTTGTTGGACATATTGCAATCAAACAAA
TAGTACACCTCGAGTTGTGCGAGCTTGACTTCAAGCGCCGCAAGGCGGAACAGGAGAAAA
ACAAAGCATCTACTGCAGCACCCCAAATGAACAAAGACCCCACCGAAGGCGATGAGCTTG
ATCTTATCGGTGGAACAACGGAAGATGACTTTACAGATGCCATGGCCCACATCCGTGAGC
GAGAACTGCTCTACGGTGATAAGTCTCTCTTGTCCAACTTTGGCCCGTTGGTTACCGAAA
TTTGCGCCAACAGCAACATATACCCTGACCGTAACCTTCAGGCTGCAGCAACTTTGTGTA
TGGCCAAATTAATGTGTGTCTCGGCGGAGTACTGCGAGAAAAACCTCCCTCTCCTAATCA
CTGTTATGGAACGTTCCGAAGACCCAATCGTTCGTAGCAATGCAGTAATCACGCTTGGTG
ATATGGCAGTGTGTTTCAATCATCTTATTGACGAGAACACAGACTTCCTATACCGCAGGC
TCAATGATGACGATGTCTCTGTCAAGCGCACATGCCTCATGACTCTAACTTTTCTCATCT
TAGCAGGCCAGGTCAAAGTCAAGGGCCAATTAGGCGAGATGGCCAAGTGCTTGGAAGATA
ACGACAAGAGAATTGCTGATTTGGCGCGCATGTTCTTCACGGAGCTAGCTAGCAAGGATA
ACGCAGTGTACAATCACTTCGTTGATATGTTCAGTCTCTTGAGTGCAGAGCGGAACCTTG
AAGAGGCTTCATTGAGGCGTATTGTCAGGTTCTTAATCGGATTCATCGAAAAAGAGAAAC
ATGCCCGGCAACTGGCTGATAAGTTGGCTGCTCGACTTCCACGGTGCGAGACCGAGCGGC
AATGGAATGATGTAGCCTACGCCTTGTCGCTGCTGCCCCATAAGAATGAAGAGATAACGA
AGATAGTGAGTGGGGGGTTTAACAAAGTAGTCACTGCCAGTACCTAAGTCAACCATATCA
TTCAACCCGTCAATTGGTGTCCTTAGCGGTTCAAGGTGGCGCAACGGCGAACATGGATTT
GGCAGTTATGAGCAATTTAAGAAACTAATAGGTGGTCCTATGTGAGCAATACATTGAGTT
TATGATT
>dbEST_Id: 50962369,User_Id: ZY106054,GenBank_Accn: EY424797
CCCGCGTCCGCAGACTCCCCAACCGATCCCCGCCATCAGTATGGGAAGTGTGTCCCTTCT
TCATGATAAGCCCATGCAAAAACCCGACAAAGCAGGACCAGCCGGAGCCCCCTGCAACAA
CTAGCCCTACCACTGATCGACCTGCCCGTGCAGCCCCCCGCCCAAAGGGCCCTTGCCGCG
GCTGTGGCGAGATGATCATCGGTAAATCTGTGTCGTCCGCGGATGGCCGGCTTACGGGCC
GGTATCACCGGGCCTGCTTTGTATGCTATGATTGCAAAACTCCTTTCCAAACCGCCGACT
TTTACGTCTTGGATGACCTTCCATATTGCGCCCAGCACTATCACCAGCGCAACAACTCTC
TGTGCCATACATGCCACACTGGGATCGAGGGACAGTATCTGGAGACAATCGAACGACGGG
GTCACGGGCCGGCCGATCGTTTCAAGTTCCATCCTGACTGTCTCACTTGCCGCACCTGCC
AAGTTGCGCTGAAGGGGGAATACTTTGAATGGAATGGTCAAGTGTACTGTGAGCGTGACG
CCCGCCGCGCCGCGGCTTTACCACCACCCCCTCGCTACCAGCGTCCAGGCCCGGGATTAT
ACCCGCCCGGACCGCTACCCCCCCATGCGCGTCAACCCTCGCGGGGCTATCCCCGTCCTC
CACCTCCCGGATATGCAGGACGCCCCAGATCACCACGTCCACCTGGCCCACCTGGCCCAC
CTGGAACCCCAACTACCCGTCTCCCGCCACCAAGCGCACTCGACGGACCGTACGGAATGA
CCTCGAATAGTGGCGGGCGATTCCCAGAGCGGAGAACTACCAGATTAATGATGATATGAT
TTTCAAAAAAATATGCTCCAATGAGCAGTGTCGCTTATATATTACTTTCATATTTGACTC
ACTGGGTGGCAGAGTTACTTTTCCCCCTCATTTGCTTTCTATGCGAGNTGGAGTATCGTG
CTGTTCTGATCTATCCATATTTAAGCTGCTTTATACCCCTTCGTTCTCGTTGATATGGNA
TCATGGGGGTTGGTCTCTTTTTTGTACCCCCTGGGCCGGATTATTGATGTGGATGCCTTC
CTACNTATTGTTGGTATAATGCTGGCCATGCAAGCACTGGCTGGCGAATGATGTGACTAG
ACCCGTGATGAGATCATAATTGGGC
>dbEST_Id: 50962370,User_Id: ZY087075,GenBank_Accn: EY424798
ATTTGCTATTGCAGGACCTTGATTCTTTCCATACATCTTATGGTCATGGTCTTTGGCGAG
GCCGTTTTGTGAAATAGTGTTTATACGATTGTACATGATAATAGCACCTAATACATCATA
CATTCACCATGAG
>dbEST_Id: 50962371,User_Id: ZY080900,GenBank_Accn: EY424799
ATTTCTACCAACCACCAAACCCACATCCAACAATCAACCAATCCACCACCCCCACAGGCC
CCTACTTCTTCTACGGTACATTAACCGACCCAAACATGGTGGCCGAGATCCTCAACCTAG
ATCACGAGCCCAAGTTCCGACCGGCGATAATTCAAGGTTACGAATGTAAAATGTGGGGCC
AATACCCGGCCTTAGTCGACGGCTCTGATACCATCGTTGAAGGTGCTGTGTACCATGTCC
AAACCGCAGAAGATGGGATGAAGCTCGCCGCGTATGAAACGAATAACTATCGCTCGGAGT
CTTGTATTATCAAATACATGGATGGTAAGGAGCCGGCTGAAGAAGTTGGATATACGTTTA
AGTTTGTGGGGAATCTGAGGGATTTGCATGAGGGGAGATTTGAGTTAAGGGCTTGGTTGA
AGTTGATGGGCAGGGAGGATGCGGTGGAGAAGTTGGATGATAGGGTTTCTTTTGTTTGAT
TTTGGTCTTGGGGTGTTATCATATTTGGTTTGGCAGGATATGGTG
>dbEST_Id: 50962372,User_Id: ZY081482,GenBank_Accn: EY424800
CCACCGTCCGAAAAGACCTCCGCCCATACAATTTATTTCATTCGGTCCATATATACGTTT
GACCTGACGTCGTTCCTTTCCACATCTGGTTTCCCCCCGAGGACTACTCCTGATTCACCA
TGGCGAAAAAAGCATTGGCCAAAGATCAAATTGTGAAGCTCATCGTGGGAGCTGGACAGG
CCAGTCCCAGTCCTCCAGTTGGTCCGGCACTCGGTAGCAAGGGTGTCAAGAGTATGGATT
TTTGCAAGGAATTCAACGCCCGGACCGCACACATCAACACTGGAGTACCCGTTCCTGCGC
GTGTCACCGTTCGCCCAGATCGCTCTTTCACATTCGATCTCCGCACCCCCACGACGACCT
GGCTGTTGCTGCAGGCTGCGAACGTGGAACCTCGAAAGAATCGCATTCGCGGAGCCATGA
ACCCAGGCCACGAGATCGTTGGCAAGGTGTCCCTGAAACATGTGTACGAGATCGCGCAAA
TCAAGCATTCCGAGACGAGACTATCGGGACTCAGTCTGCAGGGGCTATGCAAGAGCGTCA
TTGCCCAGGCGAAGTCCATTGGCATCCAGGTTGTACCCTGAATATGAGGAAGCGAGATCG
ACTGTATATTTATTTGACATCCCTGATACTGTGCGAGTGTTGCGACTACTGCCGTGAATT
ATGATACTGGCGTTTTTGGGTATGGAGTCTGTTCTGAAGCATCTGCAAATGGGTCAGGCC
TATGTATGCACCATGTTCGGAAAAGGTGGTTCTCTGATCTGAGCAGCACAAAACCATGGT
TGGGCACCTTGGTAGCCGAAGTTGATGTAAATGTATTCTGTGACGCCTACCCCAGACTGA
GCAAGGATGGGTATGCACAACTCTTTCGGACGCGTGG
>dbEST_Id: 50962373,User_Id: ZY029521,GenBank_Accn: EY424801
CGAATTCTGCACGAGGGAATGCTCGATCGCACAGCATTGGACTACCGTGAATGTGCCATG
GTCTTCCGACTACCACAGCACTAAATTCATGGTGAACGTGACCAAAGCAGGCCCAGTGGT
CCTTGTCCTCTCCCAGTTGGACTCGCGCTACTTCAGGGGATTAGCTGGTGAATACGGCTT
CGTCCTCAAGTTCCGGGTGCAGAAGGAAGGCGAAGATGACTACATGGTGCGCAGCCAAAG
CAGCCACTTGATCTGTCGATCCGTAAACGCAGAAGTGGATCTCGAGCCTGGCCGCTACCA
TGTACTGATGAAAGTCACGGCGTACAGAAATGGCGAGATGGAATCGACCGAGGAAGCGGT
AAGCCGCTTAGCACCGATCAAACGAGAAAAGCTCGTTCAGATCGGTCTCTCGTACGATCT
AGCCCACGCCAAAGGCATGGTAGTCGAGACGGAGGATGAGAGGCGAGTACGCGAGGAACT
ATAACATCATCGCAAGGCAGCAGAAAGACAGAAACAGATCGAGGCCACCAGGAAGAAGTT
GCAAAAAGAATGGATTTGGCAGCAGAAGATGACCGCCCGGAAACAAAGGATGGCTGAGAG
GATTTCTGCAAAAGGCCAAAGCAACGCTGTTAGAAACAAAGCTATCGAGCAGATTCTCAC
GGACGGCCCAGTCCAGTCTCCAGTCGAACTGGGTAACGGTTCAGGTGCTGGCTTTGGTGC
GAAGCATACAAGAAACGGCAGCGTACCAATCATCCAGTGCAACGGTGTTCATGTTTCTGA
GGCTGAGATCATCGGGAAAAGCCAGTCGGCACAGTCGACTTTAGACTCCACGTACTCCAG
TGTCTCATCGTATCATGAAGATCTGGACATGTTGGAGGGATTTGAGTTTGACCCTGACCT
TGATATGCCCCCTGAAGAGCCAGCAGAGCCAAAGCCTGCACATTTGACGTCCAATGGCTG
TCTTGAGGAGACCAACAGTGACCCTTGGAATGCTGTGTGTGTCGTAGGCTTGCGGGTCTA
CTCCAAAGATCCGCAGTTGTCACTCGAGGTAGTCCGTTCCGTGTCTAAGAGAGATACGGG
TGCCGCGCTCGATATGGACGATCCCCTGAAGAGTGCTTCCTTTAGTCGACTGGAAGCCAA
CTAATTCTATAATCTTGAACACGTCTCGGTTAATCAAAATTAGGGGCTTTTCTCTGGCGT
CTTAGCGACTGATACAATAGTGTTTTACAGTACAAGCATCATGGGGGTAGAATATAATTA
ATGGGTTCGTTCATCC
>dbEST_Id: 50962374,User_Id: ZY087547,GenBank_Accn: EY424802
CGTTGAAGGAGACTGGAGGACTTGGATCATTTGAGTGTGTATCGAAAGTTTGGAACCAAC
CTATCTACTGCGCTCGTCCGAGTAAGTACTTGGTTATTTATATCGGTCTTTCATAGATCG
ATACGGTACCCACTGATTCTTAATTTCCATGTCTCTTCTTTGAAGATATCAGATCGTCTG
CTTGTGATATTTGATTGTGATTATCAGATCTGGCTGATCACGCCTCGTGGATAATCATGG
GGATGCTAACGTTCGCCCGCTTTCTTACTAGACCCTATCCTCACTACCGTGACGGCCCGA
CGATATTCTCTTTCCAACAGAAACTCATCATGGAGGACGGCGCCTCCTACTCGACCGGTG
ACTCGCCTGATCTCCAGGCGATCCCAAGTGATGACATGCTGTCGCACTTGGACGATGTTG
CAGGATCCTCTGATAGCTTTTATTCGCCGTCTGGCACACCGAGAAGGCCTTCCTTCTCAT
ATCAGGATGATTGGGAGACCTTTCCCCCATTAGACAAGTTAACGGTCTTCGACTTGCTCG
ACAACTTCTCACTGTCCCAAAGACTCGAAAAGCTACAGCATACCATCAATATGCAGAAAG
AAAAGATGAAGAAACAGCGGGAGAAGCTGAAGTACACCTCCGCAACCGCAAAGGATCGC
>dbEST_Id: 50962375,User_Id: ZY007449,GenBank_Accn: EY424803
TACTATTCATACTTACTTACTACACATCAGAGAGTCCAATATGTCTTCACCAGCAAACAA
CCCACGAGTACCACGCGGTCCAGTCGAGGCTGAGATAGTCTTTTATAAAGACCCCGCGGA
TGGCTCTGCTCCCTTCAACTACGTGGAGGAGCCACCGGAGGGACAGCCTCAGCGCAACTA
TAGCGAAGCTGTCCACAAAGTTCATATTACGGATATCCGAGGGCAAGAAGATCAGTTCAC
GTTAGATCGCGACGCATTCCAAGTTTTACGAGACATCCCTTCACAAACGACGTACGAGAC
ATTCAATTCAGACGATGCCATCAAACAGTTATATTACCCTGAGGTAGAAAAGCTACTCCT
GGAAAAGGTTCCCGGAGCACACAAAATCATCATTTTTGATCACACCATCCGACGAGCCGA
TCCCGAAGCGTCACGCCAACCCGTCCGGCAAGCCCATGGGGACCAAACCAAATGGTCCGC
AGCGCAGCGAGTCCGTCGACATGTTCCTGATCCGGAGGAAGCGGAAAAACTACTTCAGGG
ACGGTATCGTATTATCAACGTCTGGAGGCCGATAAATGGCGCGGTTGAATCGTTCCCTCT
GGCTTTTGCCAGCGCTGCAACTTTGGGCGACAGGGACTTCGCTAAGATTGAACATCGCTA
TCCTCATTTTAGTGGTGAGATCATGGGCGTGAGAACAATCCAAAGCAGAGTGGAGTATCT
TTCCGGATGGATGATGATGAGAACTGCTTCTGAAGTGTCGGATACNGAGGAGGCATGGGN
CGACGTGTG
>dbEST_Id: 50962376,User_Id: ZY080464,GenBank_Accn: EY424804
CTTCCTCGCCAGTAACCGATTAAACAACTCTATTCAAGATGCATCTTATGTACACTCTGG
ACGCTGAGGGAAAGCGGGTGTATACCCTGAAGAAGGTTACCCCTGAGGGAAAGGTTACCA
AGAGCGCTCATCCTGCTCGCTTCTCGCCCGATGACAAGTACTCTCGCCACCGTGTGACCT
TGAAGAAGAGATTTGGTCTCCTCCTGACCCAGCAGAAGGATTTGCAAACCTCCGAGCTGT
AGAGCGCGGAATCATGGGATAAATTAGGTTGTTTTATAGGTGCTGTTTGGAAATCATGTT
CTTTTGGCGAATGGTGTTACGTGCGGACATCTATATGAGACGTTTTCGGGGGGCCTCTTC
AATACCTACCACTTGCATGAGGGATTTCCAAAAGTATTGCCCATATTCGGTCATAATAGT
CCGGCCTCTCGTATAGAGAAGATCCACTTTTATCTATACCCTTATATATGCCCTATGTGC
TCTATGG
>dbEST_Id: 50962377,User_Id: ZY111253,GenBank_Accn: EY424805
CGGACGCGTCCGCCCACGCGTCCGGTGGATCATCACACCGAAGCTAGCCTTTGCTGTTAT
ACTTGAACTACAATTAGATACCCCATATTAAGGAGTACGTGCATTCAGGTTGACCATCCA
AGGGCCTCGTCCGACAAAGGCTGCAGTCATGTCGGAGACAGCCAACTTTGTTGCTCCCTT
GTCCCAAGGGTTTGGCTATGGCATCATCGTTGGGTTAGGGTTCGCGTTTGCTTTGGTGAT
GGTTTTCATTACCTGGGCCCTTAAAAGATATCAGTATGAAGTCCAAACCTCTGAGATGTT
TTCAACTGCAGGAAGATCCGTAAAGTCAGGCTTGGTTGCTGCTGCTGTCGTAAGTAGCTG
GACTTGGGCTGCCACCCTTCTGCAATCTTCCGCAGTAGCCTACCAGTACGGAATTTCGGG
GCCATTCTTCTATGCATCAAGTGCCTGCGTGCAGATTATTTTATTCGCAACGCTCGCCAT
TGAACTCAAACGGCGAGCCCCTAATGCACATACATTCCTGGAAGTCATTCGTGCTCGATA
TGGGACTGCTGTCCATGTGGTCTTCATTGTTTTTTGCCTGATGA
>dbEST_Id: 50962378,User_Id: ZY029137,GenBank_Accn: EY424806
GTGGCAGTCTACGCTCGAGTAGTAGCATCTTCCATCCAGGGGGCTTTATACTCCCCCTCT
TTCCAGCATGTTCAAGCGCTTATGATTGAACTTCTTACTCCGTGTGAAAATCTACTTCTT
TGTACTGCTTCTGTCGTATATACGCTTATGAATCTTTACTATTCTTGTAGTATCTGTGAC
AACTTCATATTGTACGACTCATTTCTCTTCGTCTTTTTATGATTCTAGACGTCCCAAACT
ATGTCTTTATCTACATCGTATACCTGCTCATTCTGTGGGTACCTGTTGCACAACACTCGT
GCACTTGCTACTTTTGCCGATGATTTTCATTGTAGCCAGTGCGGCTTGTCGGTATCCGAA
GGTAATCTGCAAATGCAAGAAGACCTCGTGGCACTCTTCTCCAGGCAGATGCGGATGGAT
ATACCAATATCGTCTGGCAGTCAGGAAATGCCATCGTCCACTCATGTTCCGGTCGCGCAC
AGTATCTCCCAACATTATCATCACTCCTCTCATGTGGCTCGCTGCACATTTCCAACAGGA
TCGCCGAAGCATGATGAGTCCTTGGGCCATAGCGTGACTCTAAACTCAGCACATGAAATG
CTGAGGTTACAGAACATCAACCCATCATCACTTACCTCCACACAGCTACAGCTATTTGAG
AATGCAATGCCGGAGCAACGACTACGCTTGATCCAGATCTGGCAAATCTTCCCAGAGTCT
AGAGATGCATCCAGCAACTCAGGGATGAAGCGGGTGAATCAGTCGAACTCCGAGCTGTGT
GCAAATCCTTCTGGGGGGACAGCGGTCAATGAAGGGGGGTTCAAACCATCAACTCATACG
GATTCCACTGACGATCTGGATATGTGTGACTCAGTACACGACGGAGGTAACAATAGCGAT
GGGACACAGTATGCCGAACCGTATATGATTTCTGGGCTATGAGGTCCTGCACAGAGAGAC
TATGAGCTATCTGCCATCAAGAACATGCCCTGTGGTGAATGAGCCCACAACGGCTCCC
>dbEST_Id: 50962379,User_Id: ZY087785,GenBank_Accn: EY424807
TGGTGTTTCTGAGAAATGGCTAGGGTTTTTCCAGCGCTTCTTGAAAGCACCGCTCAAGTT
CATTGATGACCCTCACGCTGAGCCTCGTCAGCGTCAGCGAGGTACTCCTGGAGCCCATGT
ACTCAGTGACGTGTTTGGGGAGTCCATTCTCTTCTGTCTCGACTTTATGATCAACCAGAA
GACTGAGGGCGAGCTCCTCTGGCGAGTTCACGATGACTTCTGGTTCTGGTCATCAAACCA
TCAGACCTGCGTAACCGCATGGAATGCGATCCAAAGATTCAACAAGACAATGGGAATCTC
TCTAGATCCATTAAAAACAGGTACTGCCCAGGTCCAGCACAAAGCTACAAAAAGCCCGAC
CAGCCTCGATCCCGCCTTACCCCCTGGACAGGTCAGATGGGGCATGCTATACCTCAACCC
CGACTCGGGGCATTTTGAAATCGACCAGCAAATGGTAGACAGCCACGTTGAGGAGTTGAA
CCGCCAATTAAAAGACCAGGTCAGAAGCGTCTTTGGTTGGATTCAGGCATGGAACTCGTA
TGCGACAACATTCTTCACGTCCAACTTCGGCAAGCCTGCCAACTGCTTCGGGCGCAAGCA
TGTTGATATGATGCTCGCCACCCATGAACGAATCCAGCGCGTAGTGTTTTCCCTTGATGC
TGAAGGTGGCAAAAGTGACGTTAGT
>dbEST_Id: 50962380,User_Id: ZY006294,GenBank_Accn: EY424808
CGGCTACAAAATGCTTGCCTCTCTGCTTGGACCGCTCGCATTCTTTGCTAGTCGTGCTGC
CGCCACAATATTGTATGCTGGTGTCGACGAGTCTGGAGGCGAGTTTGGTGTCTATGGAGC
TAAAGGTCAAGGCCTCCCCGGACGCTTCAATGTCGACTACGCATTTTTGAACGCTTCAAC
TGTGCCAATTTGGGTGAAGCAGAACGGGATCAACGTCTTCCGCGTCGCATTCCTCCTTGA
ACGTTTGTGCCCCCTCGAGTACGGCCTCGGATCCCGTTTCAACGAGACTTACTTCTCGGA
ATACGCGACTGCCATTAACGCGATCACCTCGGCTGGTGCTTACGCACTCATTGACCCACA
CAACTACATGCGCTACAACGACCCGTCTTCTCAGCCTGTTTCCGGGTCTATTATCGGCGA
CACAACGGATCCCGCGGCTGCCACTACTGCCCAGTTTGGCAAGTTCTGGGCTGCATTGGC
CGCTCGATTCCTGTTCAACGAGCGAGTTATTTTCGGACTGATGAACGAGCCACACGATAT
GTCCACAGCTCTTATTCTTCAGAATAACCAGGCAGCGGTGAATGGTATTCGTGGTGTAGG
TGCCCACCAGCTGATTCTTGCGCCTGGAAATGGGTTACACCGGCGGACATACTTGGACCG
TGAGCGCCGCGGGCGACGAGCCCTCAGGCGACTACT
>dbEST_Id: 50962381,User_Id: ZY111304,GenBank_Accn: EY424809
AGGTCAGATCGGTTTCATGTCTATATTCGCTCTTCCTCTATTCGAGGGCGTAGCGGATAT
CTTGCCCGATATGCGATTCATTGTTGAACATATCCGAAACAATCAGTCCAGATGGCATCA
CCTCGCTGATTTGGAGAAAAGAAAGCAGATCTTGTTAGACGAAAGTGGCCCTGATGACGT
GGTATCTCCTTGTACTCAGAGTCCAGCTGTGAGTTTGAAAGGCTTCAAAGGTCTCCGTGC
ACCGTTAACGACGAGCGGACCGGATACTCCTGCCAAACAATCACCCCCACCCAATGAAAA
TAGTGGCCGGCGCGAAACGGATTATTTTGGTGCAGTCCACTCGTCCGTGGATTCTGGAAC
CTCGCGCGGGAGTCTTAACGAGAACACCATTAGTCCTGTCGTCTCTCCGGATACAGCCGG
TCCTTCGATGGACATAACTGGAAGTCCTT
>dbEST_Id: 50962382,User_Id: ZY006414,GenBank_Accn: EY424810
CGTCGACTCCACCGGTACTGCATAGAGTACGCGTACCAATTATTCACCGATCCGCGAACA
GATCCCCAGGACATCTATCGTGTCTTCCGACTGGTGAGCTGCGTGCGTCAAGAGGATAAA
TTGGCCCGCTGTCTTTCGTCCCTCCTCAGTGCAGGCCCAAAAGAGTCCTTGGAAAGACCA
AATGTGCCTTTCTACTGCATCGGTGGTGCGGGTACCCATTATCCGCATATGCAGCCCGAT
GGAAAGCCTCTGTATCCCGAGAACATGCGGCTTCCGGGTCGAGTCCTTGGTTCCATTCCG
GGTAGTGCTCAGGAGATGGACAATAAATCGTCGTCGGAGAAGAGACAGGAGCTTCTTAAG
TTATACGGGCTGGATGGTACCTGGCTTGATTGTCGTGATGTCCAGGGTTATCTTGAAGAA
AAGGGCTTCTGTCTTGATGGTGCGCCGTGTATCTTCGCCACTCCTACGCTTGAGAACCAG
GGAGAATTCTCCAAAGGCTGCGCTGGATCAATCGAAGGACATTCCTATGAATCTAGATGA
TAGTCATAAGCTCACATCGTTTGCCTTGCGTACCGTTGATGGCACGGATGAGCGCAATTC
TGAAAAAGCAGCCAATGCAGCAAGACAAGCGGCTGGGTCCTCAAAATTGT
>dbEST_Id: 50962383,User_Id: ZY085706,GenBank_Accn: EY424811
CGCAAGCAATCCATGCCTTTCACAGCCTCGAACCATAAGATTCTCACGTTTGACAATGAC
TACATGCACATCATGCCGGGGGATACTGCGAAGACTGGATCGGACACTAAGACCCGGTCG
ATTAGTTTCAACGACGTTGTTGGATGCAAGGTGAGCCGTCGCCATCCCAAGAACTTCCGC
GTGGTTGTGCTTCGCGGCAACGATGCGAACGAGCATATTCGATATGACTTTGAGGCGCGT
AACGCACTGGAAGCGATGGAGATTGTGGATGAAATCAAGAAGAACATGGCGCATTATCGG
ATTTAGCCTCGTTCCAATTCGTTCGGAGATAATCTAAGGACGACGTCCAGACGACGATTG
ATATTGTGGAACGATATATCATTTGCTGCATAGAGACAGGCAATCCCCCCAGACATGATC
AAGTTCTAGATGTGCCGGCGTAA
>dbEST_Id: 50962384,User_Id: ZY098180,GenBank_Accn: EY424812
CCGAATGATCCTACTCTCTGGACGGGTGTTCTATTTGTTCGTACTGGCCCGTATGCTTCT
GCTATCCTTCGTTTCCAGATCCGATTTCCGCCTTCATATCCCGATCTCCCACCTTTGGTG
ACCTTCTCCACCGATGTATTCCATCCGTTGATCGTTCCCCTTACCACATACACCTTCAGC
ACAAACGCTTCGAGTAAAGATCCCGTCAGTGCTTCGGACGAGGAGCGATTACCGCCCGGC
GGATTTAGCTTACGACATGGATTTCCCCACTGGTTTGGCCGAGGTAAACGAAGTGTGATC
AACTCAGCGGACTCTTCGAGAGCCGTGAGTATTAATGGCTTCAGTACCGGTGGTGATAGA
GCTGGCAATGACTCGCCTCAGAGCCCAAACGACGCCTCTAGGCCTACATCTCCGTCGAAG
AATCAAGCGGATAATGATCGAGAGGAGAGTGCTACCTCAACAACAGCAGAGAAACCCGTG
GAGATAAGGGAGTCTGTCCCAGTTACTGCTCTATTGAATTATATTCGCTCTACATTCGAT
GACGAAACAGTGCTCGACTCGTTGCCGCTCGAAGCTGCTGGGAATCCAAGCGCTTGGCAT
GCGTGGAAGGCTCACAGAAAAGATAGCAGTAACT
>dbEST_Id: 50962385,User_Id: ZY110986,GenBank_Accn: EY424813
GCGGACAACATCCGTAAGGGGGGTCCGCTGAAGAACAGAGTAAATTGTAAAAAACATATG
CTAATGTTCCCTAAGGGAAAATCGCATCCATTGTCAGTGTT
>dbEST_Id: 50962386,User_Id: ZY088133,GenBank_Accn: EY424814
GTCGATTCATTGTCACGCAATGCTTCTCTGACCAATATAGCTTCCGGTCATGATGGGTTA
CGCCGACCACCGCTTTCCTCGTCCCAAAATGCACTGGCCAATACCCCAGGCAATCTGACG
CAAGCCACATCATCGTCGATCGAAGGAGGCGTATCGAGGTTCATCAAGACTGGTTTCCAT
GCAACTTCTCGCACCGATTCGGACCCCAACACTCCGTCATCTTTCTTGCCCCATTATCAC
CCCCAAACACCCCCTTCTCCTGGTCGCGGAGCAAGTTCGAAGAGAGCACGAGCATCCCCT
CCCACCCGGCCGCCTGGCGCAGAACCGCACTCCCGCACCCAGCAGAAGCTGTGGCTGCAG
CGCACTGCCGCCCTGAACACCTCCCCTCCTGATGGCCATGGCGTCGCAGCGACCGCATCC
CCGTCGGCGATGGACCCGACCTTCATGGCCGCAGCGCACGCCCGACCAGGAGCCGGATTT
GATGCAGGAAGAGGAATTGTAAATGGAGTGTCACGGGCCGGCCCTGCGTATGACAATGAA
GCAAAGCACGTGCGCAAGGCATATGAGAAAACCGCTTTGGAGCTTACAGTGGTCCGACGG
TTCCAGTCACCGACCGGGGATAGTTTTCGTCGTTTGGGCGTCCCTTGTCAATGATACGAA
ATCGGGTTCCAGCCACCAGCGCCATTCGTCCCTTGGCAAACCAATTAAGTCGGCGCCCGC
CTTGACATTGCTCCAAAATGGCAAACAGCAGTCTCCCAGTCAGAACAGCGCAAGTCCAGA
GCCGAAACAACTAATTAGCCGGAAGCGCTCGGATTTGAAAACTTCCGCCTCCAACTTATC
TTTCAGAAACCGCGATCTCGCGAATGAACCTACAGATTCCTCACTACGACCTAATCCCAC
ATCCCTCTCATCGCGTTCTT
>dbEST_Id: 50962387,User_Id: ZY080678,GenBank_Accn: EY424815
GTCGGCATCTAGTTCGGTCAATAATGACCAGCCAGTAGATATGCCCCGTAACCGTCGTGC
AAATGGGTCAGCCAATAGCTCTGAGAAGCCAGTATCGAAGTCTTTGTCTCCGACAGAGAC
TCATATGGAGTTCGGTGGTCCGGCTGGAGTGACAGCGTTGATGTTGGGATTTCCTTTACT
TATGTACTACATGTACATTGGTGCGACGTTATACGATGGCCATCTTCCAACACCGCAGAA
TGGGGAGACCATCAGTGATTTCCTGTATCATCTTTTCGACCTTGCGTACACCCACGCGTT
CCCTCATCGCCGAGCATGGATCATCTACTGGACCTTCCTGATCCTACAAGGGATCGGATA
CATTTATCTGCCCGGAGTATACGGTAAAGGAAAATGTTTGCCTCATCTGAACGGGAAGCA
GCTCGATTACTATTGTTCGGCGGTATCAGCCTGGTATATAACTATTGCTGGCTCGTTGGC
CTTGCACTTTACCGGGGTTTTTCGTCTGGATACGTTGATCAACGAATTCGGCTCGATTAT
GTCGGTGGCTATCTGTTCCGGGTTCCTGGTCTCCATAATCGCCTATGTGTCGGCATTGGC
CAGAGGGGCGCAACATCGCATGACCGGCTCACATATCTATGACT
>dbEST_Id: 50962388,User_Id: ZY093023,GenBank_Accn: EY424816
CGGGTGCAAATTCGCATTCAATCAAACTGCCGAGCCAATGGAAAACATTCTGTGCAGACG
CAGTATACTCGAGGCAAAGAAAATCAAGAAACAAAAACCAGGTAACTCTTTTGATCCACT
TCCCAATCCATACCCAGATCCGATCCAAACCCACATATAGAATACAATACAGAAAGAGCG
AAGTGGTATCCTGCACAGACAAGCAGAAAGGAAACTCTCACAATAACAAAAACGCCAGCA
CTTTTGGTACAAACAAACTATCTAAACTCGCTCCAAAGAGAGTACAGCAGAAACAATATA
TAAGAAAGAACACAAAAAGTACAAGACAGGCTGCCAAATTAAAAGTTATGTCGTATCAGC
CCACGCGTCCGCGGACGCGTGG
>dbEST_Id: 50962389,User_Id: ZY081408,GenBank_Accn: EY424817
AAAATGTCTACCTGTAAACCAGAATGTCTTTATCGTGGCTTCAGACAGATCCGAGAATCT
TGCCCGAATTGCCGCGAATCACCAACCACACTCGGTCATTGTGGCAGATATCCTAAACCT
ACCACACCCGGATTCCTTTTTCGACTTTGCAATATCGATAGCTGTGATACACCACCTCTC
AACCCCAGATCGAAGGATCCAAGCTATCCGTGAGATTCTGCGCGCTTTGAAGCCTGCCAC
GGTAGAGGCTCCTGGAGGGAAGGTCCTGCTATATGTATGGGCACTCGAGCAGAAGACTAG
CCGCAGAGGCTGGGATAAAGGTGACCAGCAGGACGTTATGGTTCCATGGGTTATGACAAG
CAACCCCCCAAAAAACGCTCCAAGTGATCAACCAAAAGTTTTCCACCGATATTACCACCT
TTATGAGGCCAATGAGTTAGAGCGTGACATAACCAAAGCGGGTGGCCGTGTCCTGGAATC
TGGATATGAAAAAGACAATTGGTGGGCAATTGCAACACGATGAGACCAATGAGAAAAACA
CCGTAACACATAGGAATAACGCGTGCTCCGAGATCCAGCTCCGGAGATCTTTCATGGCAT

>dbEST_Id: 50962390,User_Id: ZY006600,GenBank_Accn: EY424818
GCCTGTTCCTTGGTTAACCTCTCTGTGACGTGCTGGTCAACCGTCAATTCTCCATTGCAA
CCATCCCTACCTTCATTCCCCCTCGCAGCAATCCACACAACTCTATACCATTTCCGGAAT
CTTCCTCGCAATCGCTCCATAACAACAAATCGAAAAGATGGCCTCCACCAACTACAAAGA
AGCGTTCTCCCTCTTCGATAAGCGCGGCTCCGGCAAGGTCTCCCTGGAGTCCCTCGGTGA
CCTCCTGCGCGCATGCGGCCAGAATCCCACCCTCGCTGAGATCGCCGAACTGGAGAACGG
CCTTGGCGGAGACTTCGACTTCGAATCTTTCGTGAAGGTTCTCAACCGTCCAAACGGCTT
CCGCGATCCTGGTGAGGCCGAGGAATACTGCCGCGGATTCCAGGTGTTCGATAAGGATAT
GACCGGGTTTATCGGAGTCGGTCAGCTTCGATACATTCTGACGAACTTGGGCGAGAAGAT
GTCGGACGAGGAGGTCGATGAGCTGCTCAAGGCGGTTGATACCAGCTCGGGTGAGATTAA
CTACACTGACCTCGTTCGCACCATTCTGGCCAACTGATGATTGATACACGATACCCTATG
TTCTATGATATTATGAGAATCGCTCGAGGGGCGGAGTTGGGCTAAGTTTCAGTTCGTTTG
TATTGTATATCGGGTTCATATGATATGGATAGCAATAGCAATGATAGCATAGATATTTGC
ACAAATTCACCAGTCCATATACGCTTTTGG
>dbEST_Id: 50962391,User_Id: ZY080627,GenBank_Accn: EY424819
TATGGATCCTGTGTTATCCATTTACCACCCCGGAGGTAACCTGGGTAGTACATCCGAGCT
GTTTGCTCAAGCTGTTAAGAAGTACGAGGACGGCAATCCGGACAAGCTTCTGAAGGATAA
GAAGAAGAGCATTGAAGGTATCCTCAGCAAGAAATCATTCGGTAACATGATGAACATGAA
GTACTTGAAATCAGTGGTTGATCCTGGCGAAGCCGTTGGTATCGTGGCTGGTCAGTCTAT
CGGTGAACCATCAACTCAGATGACCCTGAACACTTTCCACTTGGCTGGTCACTCTGCGAA
GAACGTGACGTTGGGTATTCCCCGTTTGCGTGAAATCGTGATGACGGCTAGTGCTCACAT
CATGACTCCCACGATGACATTGATTTTGAACGAGGAACTGTCCAAAGAGCACTCTGAAAG
GTTCGCCAAGGCTATCAGCAAGCTCAGCATTGCAGAGGTTGTCGATAAGGTTGAAATCAG
GGAGAGAATCACTTCTGGCAGCACAAAGGCTAAGGTGTATGATATCGAAATCTCATTCTT
CCCCCCCGAGGAATACACTGCAGAGTATGCAAT
>dbEST_Id: 50962392,User_Id: ZY141291,GenBank_Accn: EY424820
GCTGATATTATCGAGAACCTCTACACTCCACCCCATCCGCAAGATGAACCGCGCACCGCC
AAGGGCCCAACCACCCCAACCTTCACACCCTCCATACCGCCAACCCGATCCGTAACCTTC
TTTCTCCGTGACATTGGCGGTGTAGCCTACACCACCGGAATGGAGCTGGACGATGACCAT
AAGGAGATTCACCTGTCTCTTCAGTATATCCTTACCGCCATGAAGCTGCCCGATCCCAAA
GCCGAGATAGTTGGTGTTCTCACCCATGAGCTGGTCCATTGCTACCAGCATACGGCACCC
CGCCAGGATAACGCCTCGGTACCACGTCCGCCCGGAGGCCTGATCGAGGGCATCGCGGAT
TTTGTGCGTCTCAAAGCTGGCTTCGTTCCGCTGCACTGGAAACGGCCCGCATCTGCCCAG
GAGAGAGCTGAGAAATGGGATCAGGGCTATCAGCATACAGCATTCTTCCTAGAGTGGCTG
GAGGATGTGCGGATTGGGAGAGGCGCA
>dbEST_Id: 50962393,User_Id: ZY103944,GenBank_Accn: EY424821
ATCTCGATGACCGAATGATCACGGCGGACCATCCGATTTTCCATCCTCATCACACAGAGA
ACCGGCCCACCGTCATCTTTGTCACTAACCTCGACGGACATGTTAACGTCCACACCCTTC
GGTTCATTCAGTCTCAACCATGCCTCTCAAAGCAAGCGGCGAGTCGCCTACTTTTATGAT
TCCGACGTGGGCAACTACGCCTACGTCTCCGGACACCCCATGAAGCCCCACCGCATGAGG
ATGGCTCACAGCCTGATCCTCAACTACGGACTCTACAAGAAGATGGAAATCTACCGTGCG
AAACCAGCCACGAAATATGAGATGACGCGGTTCCACTCAGATGAATATATCGACTTTTTG
TTCAAAGTCACTCCCGACACAATCAGCAAGCACCTGACCGAGCAGGTGAAATACAATTTC
AACGACGACAATCCCGTCTGGGATGGCCTGTCTGAATTCTGGCATCANCGCGGGCGGCAG
TATGGAAGCTGCCGCCCGTCTAAATAATAGAAAGTGCGATATAGCGATCAACTGGGCCGG
TGGCCTTCACCATGCAAAGAAAAGCGAGGCGAATGGTTTCTGCTATGTGAATGATATTGT
CTTGGGTATTCTGGAGCTATTACGATTTCATCCGCGCGTCTTGTATATCGATATTGATGT
GCACCATGGCGATGGGCGTCAAGAAGCGTTTTATACGACTGATCGTGTCATGACCGTGTC
CTTTCACCAGTACGGGGACTCCTTCCCGGGGACGGGCGAATCGGCGACATCCGGGTGTCA
GAAGGCCAGATCTTCTGTTGATGTACGGCTCGCCCTGGAATGGACAAGTATCTACAGAAA
AGGTTCACGAATGATTAAGA
>dbEST_Id: 50962394,User_Id: ZY037540,GenBank_Accn: EY424822
AACTGAAGTTATATCTGCCTTGAACTTGCTCTGCAATACTCCCGGTGACATTCTCAATGC
TCATCGTCATCTAGCACTTCAGACTTTGGTTCAAATTGGACGCTTGCTCAATACTAGCCG
GAATGAAAATGAGCACCTTTTACATGGCATTGATGTGGAACACGGTAATGGATCTTCGGA
AAATGCCGTCATTCCTAAGACCGTGATCCCTCAGACAGATGCTTCTTCGGAAATTATAGA
CTTACCTGTTCATGCAAAAGATTCTATCAACTTACCCGTCACCGTATCAGGCTCAAAACC
CGCTGTATTGTCGAAGACAAACTCTTCGGAGAACACAACGAAAAAGCGAAAGCGAGAGAC
CATCCGAGAATCTCCTTTTGCCAAGCTCACCAGATTGGTAGCGAAGCGACTCCCTAATAT
TATACAATTTTGCGAGTCCAAAGCTTCACTTTCTGACATCCTCCAAAACGAGCAAGAGCT
ACAGTTCGCAAATAAAAGAGTTGATCATTTGAAACAAGTTGACGGCAATGAAACACCCAG
CCAACAGCAGAAACTTCTGAAAGGGCTCAGACAATTATCTCTGGCTGAACAATTCACTTG
CCTGGGAGATTGAAAATGGGTGCAAGTATAAGGTGGGCCACCCTTTATGACGAGATCCGA
GGTGCTATGACCCCAAGGCCCAAACGGCAACTGTTACGGCCAAATGTGCCCGCAAAATGA
CTCTTTTCAACAGGGACCATGGATATCCTGAATCAAATATAAACCTCGTCCCGAAGGGTA
TTCTTAAAGGGATCCCTCTGATCTTTTTTTTGAGGAAATGGAGGAAGGTTTCCCCACCCC
TATCCAAAAAAAACCCCCGGGGAACCTGGTTTGGGTAACATTTGTTTACCGCTTGTGCGC
ACATTTTAGATTGGATATCACCCTGGAGAAACCTCTCTAAGCACGAGGGGCAAACCCCTT
TGGGCCTGACTTCCAAGACTAG
>dbEST_Id: 50962395,User_Id: ZY037549,GenBank_Accn: EY424823
AATGTTCCCGAGAACCGGCGAGCCAACATCTACTTCATGTTCAAGAGCCCATTGCCAGGC
ACTTTTGTGATTAGCCTGCATTATAAAGGTCGCGCTCGCGGGCTTCTGGAGCTTGATCTC
AAGCTTGATGATCTGTTAGAAATGCAGAAAGATAATCTTGAGGATCTAGACCTTGAATAC
GTGCAATTCAACGTTTCCAAGGTGCTACTACTCTTAAACAAGCGGTTTGCACGCAAGAAG
GGTTGGTAAGAGGCTTCCTTTGAGAAATCTCTACTCTGTCCCGTTACGATGTATATGAAA
ACGAGCAACTAGCTCGAGGGCGAATTGCCCGAGCCTCAGTCCGTGATTTTATTGTCCACT
AACTTCACGGGCTATGATTTGGTGCCCAAACAAACTGCCAGTACAGCAACGGAAGTGTGC
TTTGTTTGAGCCACCGGTTTTATACGATAATCTGCACAAGGGTGATATGCAC
>dbEST_Id: 50962396,User_Id: ZY087953,GenBank_Accn: EY424824
ACAGCAACGCCCACCTATTTGAATTAAATCTCACATTCCGATTTCTCCGATAATAAACAA
GCATCTCAGCGCGCCAAGTCCGCGATCCACATTCCAGATAACACCCCTCATGGCGTCATC
CTCCACCGTCAAACGCCTCCTCAGCGAACTGAAAAACTACACAAACAACCCGAATGAGCA
CCTCCTCCACCTCGGACTCGTCGACAACGATGACCTCTTCCAGTGGGAGGCAGTACTCAA
GGGTGTAAAGGGAACTCCATACGAAGGTGGCCTGTGGTCCCTCTCAATAACAATCCCCCC
AAATTACCCCAACGCACCACCCACAATCCGCTTCAACACCCGAATCTCCCACCCCAACAT
CTCCTTCACCACCGGCGAAATCTGCCTCACCCTTCTCACAACGGAGCACTGGACTCCCGC
GTATACGCTCTCGCAAACCCTGACGGAGATTCACCAGCTCCTGACGAACCCAGAACCCGA
TAGTCCGTTGAATGTGGATGTGGCGGTCTTGTTGAGAGACGGGGATATCCCGGCTTGGGA
GAGTATCGTGCGGTATTGGACGGAAGAGGAGAGGTGGCAGGGTCCCGAGTCCGCTTCTTT
TTCGCGGGCTTAGATTTCTTGCATGTTAGTGGTTTGAAGTGAAACCGGGGAAATGTTGGT
GAAAGATGGGTGGCACCGATTAATTTCAGATTATTTTATTTGTCTCCCCCCGTTTAGTTA
TGTCGATATCATGACCAAGCATATATATATATATACTACGTACCAGAAGAACATTTCATT
TGC
>dbEST_Id: 50962397,User_Id: ZY104018,GenBank_Accn: EY424825
GGACGATCTTGATGATGAAGAGGAAGAGGAGGTTCTGCATGCTGTCTCTCCTGGAGCCAT
TGTCTTCGGTGAGGACGATGACGATGACGATGCATCGGTCGCCAGCGATGACTCGATAGA
CGCCGAGTCTCAGCGGCTTAAGACGATCAAAGATAACGTTCTCAAGCTGGATGGCATGAT
CGATTCTCTGTTTGCATACTACGCACCGACCTTCGCCTCTGGCACCTTGGATGACAAGGA
GAATACGCTTGATCTCTTACTTAGCCACTTCCAAAGCATTATCCTTCCAACTTATCGCTC
ACGCCATTCCCAATTTCTCCTCTTCCACTTCTCTCAGTCGTCCCCCGATCTTGTTGACCG
CTTTACCACGGCATGCATCGAGATCGTTTTCAATAAAATGCAGCCAGCCATCACGCGTCA
ATCTGCCGCTGCCTACCTCGCTAGCTTTGTTGCCCGGGGCGCACACATCTCTGGTGAGAT
TGTACGAGATGTCTTCGGTCTACTAGGCGGACACCTGAGGGATCTGCGTGACCTCTATGA
GCCTTCCTGCCGGGGTCCTGACCTCCGTCGCTACTGCCCATTCTACTCCACCGCA
>dbEST_Id: 50962398,User_Id: ZY077021,GenBank_Accn: EY424826
GCGAAACGCTCAGTCCGATGCCAGCCGAAAGCTTGCTGCTCTCGGTGCCGATATTGCTCA
GGGAGATGGGTTTAGTGGCGACGAGATGCTGTCAGCATTTAGTGGCTCTTGGGGAGCATT
TGTCAACATCAACTCTGATGACAAGATCTTTACTACCGAGGGTGGGCCAACAGAGTTCGA
CATGGGCAAGATAATCGTTGATTCTGCTGTCCAGGCTGGTGTGAAGCATCTCGTATTCAG
CTCCGGCCCTCCTTGCACAGAGATGACGAATGGCCGAGTGCGAATGAAAGCAATGGACAT
GAAGAACAAGATTGAGCAGTACGCAAGGTCCCTTGGGTCCTTCGAGACCTTCACTCCCAT
TGGCGCCGGATGGTTCCTAGAGAACTTCCTTGGCAAGGAGGTCGCTCCTGTTTTCGGAGG
ATTTCCCTATTTTCCTGACGACCAAGGATACCTTACTTTCAGAGTCCCGTATTGGGGGAG
GGGACGAGCACGTTCCATGGTTGAGCATCTCAGACGACTTCGGAGATATCGTGCAAGGTA
TCTTCCTGGATCCTGGTCGATGGAACGGTCACTTCGTTCACGGTGTCAGCGACATCCGCA
GTTTTGAACAAGTTGTCGCGGATTTCGCCGCGGTTACAGGAAACAAAGCGCGTTTTCAGC
CCATATTACCGACGTGGGAGGCCTTTGATACGCATGGAATCCAGGAGCTAGAGGACGTGA
AACTCATGTTTGGCTTCACCAGCTGACAGGCGCCGATACTTCGGACGGNAAGACACGAGG
TC
>dbEST_Id: 50962399,User_Id: ZY008013,GenBank_Accn: EY424827
CATAAACCCCAGAATGAAGGCGAGAAGGCTCGTATCAGTGCCGCAGGTGGCTTTGTCGAT
TTCGGCCGTGTGAACGGAAACCTGGCCCTGTCACGAGCCATTGGTGATTTCGAGTTCAAG
AAAAGCCCCGAGCTTGCGCCCGAACAGCAGATCGTGACCGCTTATCCGGATGTGACAGTC
CATGAGCTCAGTGATGACGATGAATTCCTTGTCATAGCCTGTGACGGTATCTGGGACTGC
CAGTCTTCCCAGGCTGTGGTTGAGTTTGTCCGCCGCGGTATCGCCGCGAAGCAAGAACTT
TACCGGATTTGTGAGAACATGATGGACAACTGCTTGGCTTCAAACAGCGAAACTGGTGGG
GTTGGATGTGACAACATGACTATGATAATCATTGGCCTCCTGAACGGCAGGACTAAAGAG
GAGTGGTATAATCAGATAGCTGAGCGGGTGGCCAAAGGCGACGGCCCTTGCGCTCCTCCC
GAATACGCTGAATTCCGCGGCCCTGGTATCCGTAATCAGTTTGAAGAAAACCCGGATGAC
TACGATATGGAAAATGATCGCGCGCGTGGTTTCAGTGTTCGCTCCGGCCGCATTATTCTT
CTATGTGACGGCACAGAACTGGTCCCTGATCAAAATGACGAAGAGCTCTTTGACCAAACT
GAGGAAGACCGCGACTTGCCTAGTCAGGTGCAACGCGAATTGCCTGATTCTGCCAGGAAT
GAGCGTGAAGGAACCCCGGGACCTCAATCTAAAACTGACGCTACTTCCAAGTCTGAAGAA
GGGCCTTCTGCTAGTACATCCGAGTCAACCGTTACTCCTGCGGGGAGCTCTACCTCTGGA
GCCCCCGAAAAATCTACGTCGTAGTTGTGATGGGCTCTTTGCATCTGTATCCCCGTTTCT
GTTATTTTGGTTTTTGAAACGAACCTTGTGATTTTATGATTGTTCCGCCTGCACCCATGT
CCTCCCACTTTCGCCTTGTTTTCCCTGTTTATCACAATAGTCACCTCTTCCCTTTCCCTG
TTGTTGACACCCTCGTGGCAATGAACGGGGCAGAACGCGTGGCGGGAAACCTTCTATGTC
CCTAGATGGCCAGGTATCTTTCATGTCTTGCAGGATGGGTTGTAAGGGTTCCTCTTAGGA
TAGGAGGTTTTCATTTTCCATTTCAAGCCGCGAGCGGCAGATCTTACGAGAGTACGTCTT
GATTCATTCATGCCTTCCACAAGATATCGTGCCAAACGACCCACTATTGATGAACTTTGA
TATTTATGATTTATTCCCCCCCCCCTCCCAATTTTTTCCTTATCTTTTTACGTCCTTGAC
TTTCTTGCGCCCTTTCTGCTCCATTTATCTACCTGTTCATTAACTTCCGTCTGGTTTCGC
TCTCCCTCGCCACTTTCCGGGAGACCCGATGCTCTCTCCTATCATTCGCACCGGGTCGCA
TAATGGGACCAAACGGGGCTCCTGGGAAAAGGCGGAGCCGGGGAGACTTAAGTCGGCAGG
GGAGTGTGAACGAAGATGTTCTATTGCACATGTGACGGCGTACCCGGAAAGCAATCAATG
GCATGAAGGCCTTTTAGTCAGAGCTGAAATGGCATTTAGTCGAATGCTTCAGCAGTGGAG
TTCTGGAAATGTGATGGATGCAAGCGATCTTTCTCATGTCCTGTTATTCTTTACTCGTAC
GGATATAGAATCTTTGGCCGAGCGAATGCGCCGAAACCCACATTCCAGAGTGATGTGCGG
AGAAGAGGTAGCTT
>dbEST_Id: 50962400,User_Id: ZY006724,GenBank_Accn: EY424828
CGTGCCCATGCTATCGACATATGACTAAGCTCGCCTCTGTACCATATCATTTAGCTAGCC
ATCTAGACTTGCATTTACCCTAAAATGGCTCTGAATATTGCACAGCGGCGCATTAGCGTT
GTGCGAATCCCATTTTCTCCTGGCCGAACTTTTCTTCGTCGCAATCTCATTCCCGCCCCG
CACGCCAACTCAGGCCCTTTGCTGGAACGACGGGCAGACCGCGAACTGCCTTCTGTAAAC
AAGGACCGACGGTGGATGCGGACCTTACCCATATTTGCCATTGCTGTCGGAGCTGCGATG
CTAGGGATATTCAACTACCAGAAGTCTTCTTCAAGCGTGGTCAGCAGTACCCTTTATGCT
CTTCGCACCTCCCCTCGTGCTCGCGAAATCTTGGGTGATGAGATTTACTTTGCTCAAAAG
ATACCCTGGATTAGTGGGGAAATGAATCAGCTACATGGACGTATCGACATATCCTTCAGG
GTCAAAGGAACAAAGTCGCAGGGTACAATGAGGTTCCGCAGCATCAGGCCAGACCGAATG
AGCTATTTTCGTACGGAGGAATGGAGTCTGGAGACTGATGATGGCACGGTCGTTCAGCTC
CTTGACAACGCTACTGACCCGTTTCGTCAACATGACTAAATACTGTCAAAGTTTTCCTGG
AAGCTGGATCCCTGCATATGCGTGGTATTGTGCAGCACTTTCATCCTCGTACATCTTGAA
GCTCCCCGTGCACTAACCTAGGCATGTAAGCGCCGGGACCATGGCACTTTTTGGCTCCTT
CATTCTATTCCGGTACGAAGCGACGGTACTTCAGAGTACAGAGAGGCCGCAGAGACAAAC
CTGAGGGAAGTTTCATCGATGGAAAAGAATGGGAAGAGAGAGAACGATAAAAGGATATCA
TTTATGTACCATATACAGACGCCGCTTTGTGAAACAATATATTGTAATAGTACATTCTCA
GAAGCAAGGCAACCATTTAATAGGTTATGGAACTGGTTCAGATGGAAATACGATTTCAGG
CCATGGTTTCTTGATGGCATCTTGGATCCTGACGATGCAGCCTTTCGGCCCACTGACAGC
GCCGTTGACAACAACAATCCCATTTTGCGAGTCAACTTTGAGAATCTTCAGGTTTTGTAC
CGTATTCTGCTCATTACCCATATTTCCTGCCATCTTCTTCCCAGGATACACTCTGGATCC
ACCACCTTGACTGGGACCCGCAGAACCAAGAGAGCGATGTGTAAACTGACGCCATGCTTT
CGTCCTGACCACCAAACCCGTGTCTTTTCATAACACCAGCAAATCCCTTTCCCTTTGTGT
TTGATCGAGCATCGACATATTGGCCTTCCTGGAACCAGTCTGCATTGATTGCCTGACCAA
CGGGCAGGAGGCCCATTTTCGTCCCGCACTCGGAACTCGAAGATGTGCCGTTTCGGAGAG
ATACCGTTAACAGAGAAGTGCCCGAGGAGTGATTTGGTGAGATTATTAGGGTGTTTCCAG
CCAGAACCAACTTGGACAGCAAAGTAACCATGCTGCTGCCGTGTCTTATGCGAGATGACT
TCCACTCGGTCCAGCTGAAGGACGGTGCATGCGATTCGCTTCCCTGTCTCTGTATCGTAG
AGAGCGGTCATCCCTTTCTTGATAGCAATGGCTCCAGTTCTGGGGGGCAGCGTGTTTGCT
TTGCGTTCTAAGGCTGCTGTTGGTGTCGACTTGAGCACTGGGAGATCGGACCCGACATTG
AACCGGGAGGTGTTGGGAGGGTTCAACGACCTGATGCCGAACGGCCGGGTCGTGACATTG
CTGCGAATTATTGAATGGGAAGCCCGAAGAAATAGAGGGGACTGTAATAGCCAACCTGGT
AGACGAGGTGCCATGGCGGAGCAAGATTGCCTAAAGGCGGACGCGTGG
>dbEST_Id: 50962401,User_Id: ZY141285,GenBank_Accn: EY424829
TGTCATCCACATCCCAATGCATCAATATGCACGTTACTTCGAGCGTTATAGGCAGCTCGC
ACAGACTCGTCCGGTCGCAGAGCTAGCTCCCCCGGAGACACTGTCTCAGTTCCGCGCAGA
GCTTGATGCTGCTGCCGGACATGTTGCTCCGGGCGCAAAGGCCGAGGCCGAGGTCGAGAG
GGATATCCGACTGCGTGTTGATAGTTATCACCTCGAAATCTTCTCCAAGACACAGACAGA
AACCACAAAGCGTTGGACATATGAGTCCGAGATCAAGCGCCCATACTTCCATGTGACTGA
ACTGGATGAGGGTCAGCTGTCTAACTGGAGAAAATACCTCGACTTTGAGGAGACCGAGGG
TTCATACCCACGCACTCAGTTCCTGTATGAGCGCTGTCTGGTCACATGTGCCCACTATGA
CGAGTTCTGGCAACGCTATGCCCGGTGGATGGCTGCACAGCCTGGCAAAGAGGAGGAAGT
GCGGAACATCTACCAGCGCGCAAGCTATCTGTATGTGCCGATTGCCAACCCGGCTACTCG
CCTTCAGTATGCATACTTCGAGGAGATGTCGGGACGGGTAGATGTA
>dbEST_Id: 50962402,User_Id: ZY135452,GenBank_Accn: EY424830
CGGACGCGTGGGCGGACGCGTGGGTGTTGCCTTAAAGCCAGCTATAATGCACGAGATGAG
GATATATAGTTGATATTGCTTCACCAGCCATACTCACACCCAGAGAGTTCAACTAAGTAT
CAAGTCAGGCCGTGGAGTTCTTTTACAACAGTTTCGTTGGTTGCAACCTTGGTCACTGGT
TCACAACCCTACCAATTTATTACTACCTACACCTCCATGAAGCACTCACATCCACGAATG
TGTAGTAGTTTCTTTGAAGAGCTCATCCCAATATCTATCTTTACATATTGTAATTGAAGG
CTTCTAACAACTCGGCACCGGCATTCTTACCTCTCATATACTGTGTTCTCGCAATCCGCC
CGAACCCTTTTCATCAATTCACACAAGAGCTCATACATACCGGCCTTGACTATAAAAGTG
GCGTTTGAAACATGCGCGAGAAAGTTAAGAGACTTGTGACTTACGGTAAACCAAGCTCTA
GGAAGTCTCACAATCTCAAGAACAGGGTAAAAGAGGCTTCAACGGCCCCTATTATCTCTA
GTGAGGCTGAAGGCTCAAACACTTGTCCCTGTTCAAGTACCTTGACTCGATCACCAAGCA
GTGATTCTAAGCAACTCTGTGGCGTTGACTCGCTTGATCATATTCCTGATACGCACATAT
CAAGTTCCAGATAGACTGGGAAAGCTATGATGGCCGGAACAAGCGCAGAAGCTCATCTGC
ATAAGGCAACAGATCACGAACTCACGATCCTANCGCAATTGCTGGGATCATGTTGGGCC
>dbEST_Id: 50962403,User_Id: ZY133878,GenBank_Accn: EY424831
CGACAACTAATACGCCAAAATGGGTCGCGTTCGCACAAAGACCGTCAAGCGGTCCGCCAA
GGTCATCATTGAGCGTTACTACCCCAAGCTCACCCTTGACTTCGAGGTCAACAAGAAGCT
TTGCGATGAGGTGGCCATCATTGCCAGCAAGCGCCTGCGCAACAAGATTGCCGGATACAC
CACTCACTTGTATGATTTCCCGTGTGCCTGAAATTACGAATATGGACTGGTCTCGAAAGA
AAGAAAGAAACACCCCCACGACTAACCGGACTTTTTTCAACTCAATAGGATGAAGCGTAT
CCAGCGCGGCCCTGTTCGTGGTATCTCCATCAAGCTCCAGGAGGAGGAGCGTGAGCGTAA
GGATCAATACGTTCCTGAGGTCTCCGCTCTCGACTTCGGCCAGCAATCCGAGACTGGCAA
GCTCGACTTTGACCAGGAAACCAAAGATCTCCTTAAGAACATTTGGTTTCAATTCTATGC
CCAACAACGTTCATCCAGGTTTCGCAAGCACCAAGGTCTCCGAACGGTCCCCCGCCGCTG
TAGTCCGGGTATATATGTTAGGCCCATGCAGGGATGACGGTATAAGGGGAAAACCTAAAA
AATAATGCATGGAAACTGGTTTAATTCCCTTTGGGGGAAATTGGGGGGTGATGATGATTG
CCTACTTTATAAGGGAGTGGGTAAGTGGCGTATAAAAAGAATTCCGGGAAAAAATACCTC
TTTGGGGAAAATAAGATTCAGGGGCGATCTTTTCGGAATAAAGTAAAGATATATAGCTGG
GCTTGTTTAGACACTTTTATTGATGTGTGTATTTGACAGGATGGGGTAATAAAGTGGGAT
TAGGCCCTCGGGGGCAAAAAAAGAATTGTTATTGACGTATTAAAA
>dbEST_Id: 50962404,User_Id: ZY029466,GenBank_Accn: EY424832
CAACCTCACCGTTCGCAGGAAGTGCAGCAAGGTCACCTCCAACTCTCAAAATGGCCCGCC
GTCCCGCTCGTTGCTACCGCTACTGCAAGAACAAGCCCTACCCCAAGTCCCGGTTCAACC
GTGGTGTTCCCGACCCCAAGATCCGTATCTTCGATCTGGGACGTAAGAAGGCCAACGTCG
ATGACTTCCCTCTCTGTGTGCACATGGTCTCCAACGAATATGAGCAGCTTTCCTCTGAGG
CTCTCGAAGCCGCCCGTATCTGTGCCAACAAGTACCTCGTGAAGATCACCGGTAAGGAAG
GTTTCCACATGCGTGTCCGTGTGCACCCCTTCCACGTCATCCGTATCAACAAGATGTTGT
CGTGCGCTGGTGCCGATCGTCTTCAGACCGGTATGCGTGGTGCCTTCGGTAAGCCCCAGG
GTACCGTTGCCCGTGTGAACATCGGCCAGATCATCCTGTCCGTCCGCACCCGTGACTCCA
ACCGTGCCGCCGCCATCGAGGCTCTCCGCCGTTCCATGTACAAGTTCCCTGGTCGCCAAA
AGATCGTCGTCTCCAAGAACTGGGGTTTCACCCCCGTCCGCCGTGAGGACTACATCCAGC
TCCGCAACGAGGGCAAGCTCAAGCAGGACGGTGCCTACGTCCAGTTCCTCCGTGGCCACG
GTCTCGTTGAGAACAACATGAAGCGCTTCCCCGACGCCTACGAGTCCCAGGCTTAGATGG
AATGAGCTTTAGCGTTAGGACCCATAAAAGACATGAATTTTTATTATATTCCTCCGGTTA
CCAATACATGTTCTGTTATTTTGTGATGTCATTTTAGTGTCCTCACGCACGGCGGAGTTG
ATTTTAATCATGGATTCCTCGGG
>dbEST_Id: 50962405,User_Id: ZY029245,GenBank_Accn: EY424833
GTCGAGCCCCGTTCATATCTCCTCCAAGGAGCAGTTCAGCACCCTGCTGACGAAGTCTCG
CTTTGTTGTCGCGGACTTCTACGCAGACTGGTGCGGACCATGCAAAGCCATCGCCCCTGC
CTATGAGCAGCTGGCAGCCCAGCTGTCACGCCCGAACCGAATCACCTTCACCAAGATCAA
CGTCGATCACCAACAGGACCTTGCTAAGGCCTACGGAGTGACAGCCATGCCCACCTTCAT
CGTGTTCGAGCGCGGCCGTCCAACCTCCACCGTCAAAGGCGCCGACCCCCAGAAGCTGTC
GGAGGTGGTCCGCAAACTCGCATCGGAGGCCAGCAAACCCGACGACGGCGGCGAGGGCTC
ATCAGGCAGCTCCGACGCAGATTGGATCGGGCTGGCCGCACCGAAAGGCTACGCCGACAT
CACGGACCAGTACGATCCCAAGGGCCTGGAGCTGCTGAACCGGGACAGCGAGTTCGGAAC
GGCGAAGACACTCTTCGAGACTTCGAAGCCGTCGGCGCTGAACAACGGCAAGGGAAAGGC
TAAGGATTGGGTCGAGAGCGATACCGATGAACAGCTTATGCTCTTTGTTCCGTTCCAGTC
GACGCTCAAGGTGCATTCGTTGCAGATTACTTCGTTGCCTCCCAGTGATGGTGATGAGCT
TCCCATGCGCCCGCAGACGATCCATCTCTACACGAACCGCTCGCATGTCCTGGGCTTTGA
CGAGGCGGAGGGTATCGATCCTGTGCAGACGGTGACTATCCAGCCTGAAGATTGGGATAA
GAAGACCGGAACGGCCAAGATTGATTTGCGGTTTGTCAAATTCCAGAGGGTTACGTCGTT
GATCATGTTCTTTGTGGATGGGGATGGGGACAGTGAAAAGCTGCGCGTGGACCGTATCCG
TATCTTTGGTGAGGCAGGCGAAAAGAGAGAGATGGGCAAGCTGGGAGAAGATTGGTGATG
AGCCTGGGGAATAAACATAGACTCGATATGACGGCGTACAAGGATACCGGATACCTTAGA
CGGGACTTTACGATTTCTCAGTAGGCATAATGGACTTGGAAAAATTTGGCTTAT
>dbEST_Id: 50962406,User_Id: ZY007647,GenBank_Accn: EY424834
GGCGCCGACTCGTGTCCGAATTCGGCACGAGGATGAGTGGATTCCACCTACGATCCAGTC
AATCGTCCTATGGCGATCCAAGGCACTTTTCCGGCGCCTCCTTTGGCGCTCCGCAGCCTC
CCCCGACGAAGGTACTCATGGACGGATACCATGGCGCTCCCATCCTAAAAAATGTGGAAA
CTCCGCGCTACAATCCATTGAATACGGCCCACCCAAGAAGCTCTGCTTTACTCAACGGCA
ATGATCCTGTGACGATGTATTTATTGACCGAAACTGCTATGGGTGACAGTGCGCATTATG
AGGTCCTGTCCTTGGAGGAGGTTGAAGGGCTGAAGAAAGAATTCATGGCCCTGTCTACAT
CGTCGAAGGCACTGGAGTCTACACCACCACCGAAAACGCCTCTGCTCAATGCAAGGGTGG
CGCTAAGACGGCTATAATACTTGATAATTTTGATGATACGCCAATAATCTGATGTGGGAG
GTTCTCCGAAATCCAATCGGAGTCGCAGGAGCATGTTCGGTCGCAATGGCGCTTCAAGTA
CCCTCGACAAGACGGATGGAGAGTTGGCAGTGAGCACGCGGAAGTGCGAGGAGCTTTCGC
AGGAAGTCTGGAACCTGGAAAGTAGAGTTCAGCTGATTCAAAAACGTTTACTGGAGCATA
CGGCTGGCGTCCTACAGATGACCCATAAAGGAATAAAGAAATATCCGAAGAACAATGTGC
CCAAT
>dbEST_Id: 50962407,User_Id: ZY083826,GenBank_Accn: EY424835
CGATTGTGCAAATGTGAATATGAAAACTTTCCATTATTGTTCGTGTATAAATCCGGTCTC
CTAATTCTGTCTTTTTTTGTCGAGTGCGCCAAAGCAAATTCCACAGCCTTGTCGTGCGAT
GAGCCGAGGACGCTCCCCCAGTATAACCCCCAATCAGGTTATTGAGGGCAAATATATGAA
TCCGAAGAAGCTCGTTAAATTGTTAAGAAATGAATATGGGCAAGCTAATTTTCGGGTCGA
GTTACGCCTGGATCAATATAAGATATACGTGTTGGACCAAGAACGAGCACGCTCTCCGGG
ACTGACTCAGGAGCAAATCAATGAGTGTCGAGTATGGTATTAGAAGATTTTCATATCAAT
ACGTTGTACAATAAACATCAAACGGGGACCAACGAAAAGCGCTACGCAATGGGGAAGATG
GTGGGGTAGGGTGGAAGGGGGTTGTACATACACGATTAGTTCGGCGTAATATTGATTGAC
ATAGCTATT
>dbEST_Id: 50962408,User_Id: ZY007907,GenBank_Accn: EY424836
TAAAGGTACAAACAAGCATAACACCCACATCGCTGTTCCCCCAAAGCCATATATTAGTGA
TATTTACTCTGCGCATTACAATCAAGGTTCCCCTACAGTGGCGGACTCTTTCATATACTT
TCCGACTTCCTCGTCTACTGTGTTTATATGCAGAGTGCCCAGTAACGGAGTTGCCTGTGG
AAAATGAACTCTCTTTTTAATTCGGCCCTGAAGCAGTCCTCTGCTATCCGTCGAGATCTG
GACACATTCGCGCAGTCACCTGCCACATCCTCGCCCGCATTACAAGGCCAGATCGCAGCT
TCACTTGCTTCCTTATCGCGCACCGTCGATGACTACTCAGCTCTATCGAAGAAAGAGTTG
ATACCCGAAAAACAACAAAAGGCGTTTGAGAGAGTAAATAATTTTCGGTCGGAGCTAGCA
GATTACCGACTGCATTTCGATAGGCTACGCAAAGAACGAGAGGATGCCCAATCCGTGACA
AACCGTAATGAACTACTTGGTCGACGTCCACATCACACAGCGACACCCGAGAACCCATAC
GCCCAATCTTCCCTTCCTCAGTCGTCGGCCTTCGCTCCATCTTCGTCCCGCGGGGGGCTC
AGTTTCGGCGCTTCACCCGCAGATTACAACCGTGAGACTCATGCGCTTCGCGAGCAATCT
TTCTTGGCCAACACGAGCATACAGCTTGATGAATTCCTCGACGGGGACGTGCTGTACTAG
CGGATCTTGGGCAGCANCGAGAGGTGTTGAAGGGAACGCAGCGTCCGCTGTATAGTGTCG
CTTAATACCTTGGAGTCCAGGGGGGAACCCATTCGAA
>dbEST_Id: 50962409,User_Id: ZY107182,GenBank_Accn: EY424837
CTTGCGTCCGCCCAAGCATAAAAACTCATTATCCTTGTAGCGTTCATTTGGAGTTCAGGT
GTTACTATTCGAATTCTTTCCCTTACGAACGTACGATATGGCCCGCAATACTCGATTTAT
CCTCGTTCTTACCTTATTCATACTCTTCGCCGTTGCCGTTGGGGACGATGTCGAAGGCTG
TCCCCCAGGGCTGCCATATTCTCCCTTTATTCCATATTTTCGCTATCCGGCCGACTCTGC
ACAGGCATGCTGGGGCTTTGCTATCTGCACCTTTATGGAAGCCGACGAGGCGCGCAAACA
ACAGTACGGAGCAACCGCCCTTGTGATGGGCTTGGTGCCACTAACACTACGCGATATCGC
CTGGCCCGAGCGACGTACTGTACTGGTCTCTGCCCCGCTACCATTCATCGCTGCGACGGC
TGTTAGGGCGCTGGGCTTGGAGCCCACGCTTGCGGCAGATGTGGAGGAGGAGCGTCTCCG
ACTGTGGTTGTCATGGATGCGCACGGGGTGGCTCACGAATATCAAAGCGAAATCAAACAT
CATGAAAGCTCTATTCGTCACTGTTACCTTTGTGCTTCTCCTCGTCTCCTATGCCGCGTT
GGCGCTGGTGGAAATATACTCTAAACGGAGTGCACTCGGCTGTCCGTATCCCATCTTTTG
TCTGACGTGGTGCCTGGTGGGGATTGTCCCGGGTGCGGTCCACAGCTTTGTTGCCAGCTG
GCGGGAAGATAATCGGGAAGAGCAGGTAGAGAGACGGCGGTGCAGGGAGCAGATGAAGCC
TGGCCGGTCCAGCTAACGTGGGCTATCTATTACACTGCAGGCACGCTTGTGTTTACATCA
TCATGGCTATTACGTGTTGGAGCG
>dbEST_Id: 50962410,User_Id: ZY087364,GenBank_Accn: EY424838
CGGACGCGTGGGTTGTCGGCGACGAAAGATACGATGTCTGGTAGCGGCGGACGACGCTCA
GGGTCGATGTGAGAATTGTATTCGACTAAAAAAGGAGTGTCAGTTCTTCCCAGTTGACCA
GCAGCCGCCAATCGAAAAGAAAGCTCGCCCAGGTTCGAACACGGCGTCGACCGATCCCTC
AACCGCCTCGTCCTCTCCGCCAGCAGTGAGCGGGGGAGAACAAACCGAGGCCTTTTTTCC
GTACCAGCCAATACCGTTGAGTTCCGCCCCAGATGTCGCGGCGTTCAACGCTGGAGCGTT
CGCTGGAAATTCCATGACATCGTTTGCACCAGATCGCAATGTAGGGGCTCCTGAATTTGC
AACAGCGCCGCCCCTCGATCCCTCGGTACCGTGGGACGAATTCACCACGATCTCAGCAGA
CGGTCAAATATTAACAAACATGTCGGCGGGGAAACCACAGATGGTGAACATGCCTTCCAA
TGTATGGAGCCCGGGACCGAACCCCATGGCCACCATGCCAATGGCACAAGGGCTTCCGAC
CCCGACAGTCCCCTCACAACCGCAGACGCTCAGTCCCGCGCCGACATATGCTATACAACC
GGATGGATCAGTATGGCAAGTGCCCCCAACACGACCTATGACCTATCCCCCGCCGCCAGA
CATGGCTGCGGCACCGTACCCCAAT
>dbEST_Id: 50962411,User_Id: ZY092550,GenBank_Accn: EY424839
CGGTTCCACTTCACGTCCGATTAGTACCCAACATTCAAGATTCTAACCACTATCATTGGT
GATTTCCACTCGTGAATCACACTGGCTCATTCCATCATAGGTCTATCTTGACAGGGGGGA
TCTCCCTATGATTGACTTTCTAGCCTGCATCTTGGTGTC
>dbEST_Id: 50962412,User_Id: ZY086977,GenBank_Accn: EY424840
GCCATACACTACGTTACATTCCTCTCCTACAATACATACGTATCTATACCTATACCTATA
CCTACATCTACATATACATTCCTTCAAAATGTGCATGAAAGCCACCTGTTCGACATGCCA
CAAAACCTCCTGGTGGGGCTGTGGAGCGCATATCCCCTCTGTCTTGGATGCGGTGCCCGA
GAGTGAGCGCTGTACTTGTACGCCCAAGGTGGAGCGGGATGGGAAGGAATATCCGCCTAA
GGCTGAGAAGTGACTAGCCGGTTGTATTCTTTCTTGAGATGGGTTTTGGTTTGAGGAGTT
GTGGCTGTGGTTTATGAGGTGGTGATGGGGAGTGGATTACTGGAGTCTACTGTCTGTGTG
GGTTTTTTACATCATTTGTTCATGGTTGAGGAAGAATATACTCTTTTTTTTTTTTANAAA
AAAAAAAAAAG
>dbEST_Id: 50962413,User_Id: ZY083653,GenBank_Accn: EY424841
AGACTACAACCACACCCTCCTCCATCCCTCTCTCCTTCAACACAATCCCCAGTCCATCAT
AATCAAACCAACTCCAAAATGGTCACACCCCAGCAATACCCCTGGAAACCCACCACCCCC
GAAGGCGAAATCTGGCAATCTCTCCCCCCAGCCATCAGCAGCAGTGCAGCCGCCAACCTC
ACCCCCGAAGAAATCACCAGTCTAAACCTCGACCCGAGCTCCCCAAACGCAACCAAACTT
GTCCTCCTCGAACAAGCCCTTACCAAAAAGCTGCAGTGCCTCGAAAACGCTGCAAAACCC
ACTCCTCTCTATGAGAAAGACCACCCCACCTGGCAGAGCTTGAAATCCGCTCTCTTCCAC
ATCAATCGCAGTACCGGCGACCTCGAGAAACAAGAAAGTCTTTTACTTGAGCAAGTCAAT
CATCCCGGACCGAAGGGAAAGGATCTAGCTGCTTTGCAGAATCTGGCTGGACTTTATGAG
GAGAAAGGAGAGTACAAGAAAGCGGAGAAACTTGCCCGTGAGACGATTCCGGCGCTCCGG
GAACATCCTATCTTGGGGAGTAATAGTCCGCAGGTTCTTGGGTCTTTGAGGATCTTGATT
AAGGATTTGGCGGGGCAGGGGAAGATTGGTGAGGCGGAGGAGGTTATCAGGGAGGCGGAG
GAGAGTATTGAGAACTTGGCGGAGGGTCAGTTTGCGGAACATCAGCAGGAGGAGAGGGAT
GCGCTCGAGAAAGTTGTTGCTGGGTTGAAGAAGTGAGGGATTTGTGGATGCCCAAGAAAG
TGAAACAGGCTCAAGCCCCCGGCTCCGCCAAATCAATCACCGTGAACTTAAAATCCGCGC
GGAATCCTGTCCTTGAAATCAAGCTTTCCAGNCAAGCTATCTCTACGACTTCCGTTCAGG
ACCTCAAGGATGCAATTCGGGACCGTTTGGTAGACGCTCAATCGATCAAGATTCCCTGGA
CAAGATCAAGATCCTGTATAAGCGCAAGCGGGTTACGGGGAAAA
>dbEST_Id: 50962414,User_Id: ZY111086,GenBank_Accn: EY424842
GGATTTTCAAGCTACTGATGCGACTGGCTTTGGAGAGATGAACAGGCATCACGCCTTTAC
CAACGGCTACGCTGCCTACCCTCGCGGGCAGGGCAGCACATTTTCCATTTCTCCCCACCG
CTTTCAACCGCGTTCACAACCTGCTCTGCGACGACGAAGACAACTTATCCAACGGCTATT
CCTGATAGGCAGCGTCTCTTTATTGCTCCTAGTCCTAATTTTCCCTTCCTGGAGAGCCAC
GATTCTACCAGTCGTATCCCTTGGGCTTCTTTCTTCCACGGAAGACTTACAATTACAAAC
CGTACGATATTATGATCTGTCAGCTGTTCAGGGCACTGCAGATGGATGGGAGAAAGAGGA
GCGTGTGCTCATGTGCACACCTCTTAGGGATGCCTCGTCCCACCTGCCGATGTTCTTTTC
GCATCTCCGGAACCTCACATATCCTCACCACTTAATCGACTTGGCGTTTCTGGTCTCGGA
TTCGAAGGATAACACGCTAGAAATGTTATCCAGCATGCTTGGGGAGCTTCAAGCCGATTC
TGATCCGCACATGCCGTTTGGTGAAATCTCGGTTATCCATAAGGATTTCGGACAGAAGGT
GACGCAGGATGTCGAGAGTAGACATGGGTTCGCTGCGCAAGCTGGGCGGAGAAAGTTGAT
GGCCCAGGCGAGGAATTGGCTGTTGAGTGCTACACTTCGGCCCACCCACAGCTGGGTCTA
TTGGAGAGATGCCGATGTAGAAACGGCGCCATTTACATCATAGAAGACCTTAATGAGACA
TGATAAGGATGTCATTGTACCAAATGTCTGGCGGCCGCTCTA
>dbEST_Id: 50962415,User_Id: ZY007084,GenBank_Accn: EY424843
CCCGAACGACATTTTTGCGGGTCATTTCCTCGACTTGTTTGCGTTGCCCGCTGTTGCTCA
GAACCGCCGTCAGAATGCCTTCGGAACACGGTCACAGACTCTACGTCAAGGGACGTCACC
TGAGCTACCAGCGCTCCAAGCGCCAGGTCAACCCCAACACCAGTCTGATCAAGATCGACG
GTGTTGACAACACCGAGGCTGCCAACTTCTACCTCGGCAAGAAGGTCGCTTTCGTCTACC
GGGCCAAGCGCGAGGTTCGGGGTTCCAACATCCGGGTGATCTGGGGCAAGGTTACTCGTC
CTCACGGAAACTCCGGCGTTGTCCGTGCTCAGTTCCGCCACAACCTCCCCCCCAAGTCCT
TCGGCGCTACTGTCCGCGTCATGCTCTACCCCTCCAACATCTAAATGACTCGCTTTTATT
ATGTGTTAGTTGGCACTCCGGAATCTTCGCGCAGACAGTCGGGCAAGGAGTCGACGGTAT
GAGCCAATGTTGAGATGGAGTTGGCGGGTTGATAATGTTCGTGGGAGAGGCAGGGCCGAC
CAGCCCTACGAATTAAAATAAAAGAACTTTTATGTCTTCTTCACAACATGGATATTTGTC
AGTTACTAGGCATTAGAAAACGCTTGACCCGTTCTCAATACCGGCAAGCATCATGTGTCT
TTTCTGACACCATGGCTTCTCCACACTCGGCGCACATCACACCAATCATATACCATTTCA
GCATGATG
>dbEST_Id: 50962416,User_Id: ZY006352,GenBank_Accn: EY424844
GATTCGTGCTAAGGCCCACGGTGCTGCTGGTAACTGGGAAGAAGCAGTGCGCGATTACAA
GGCCGTGGCGGAGTCCAACCCCACCGAAAAGGGTATCCAGGAAGAGATTCGCAAGGCTGA
ATTTGAGCTCAAGAAGGCCCAGCGGAAGGACTACTACAAGATCTTGGGTGTGTCTAAGGA
TGCTTCCGAGCATGAGATCAAGAAGGCCTACCGCAAGCTGGCCATCCAGTACCACCCGGA
TAAGAACCGTGATGATCCTCAAGGTGATGAGAAGTTCAAGGAGATCGGAGAGGCTTATGA
GACCCTGATCGATCCTCAGAAACGTGCTTCTTATGACAATGGTGATGACCTCATTGACCC
ATCCGACATGTTCGGTGGCCATGGTGGCTTCAGCGGCT
>dbEST_Id: 50962417,User_Id: ZY106035,GenBank_Accn: EY424845
GAAAAACAACAATATCTACTCACCCTTCCCCCTTCCCCCTTCCACAGAGTTCCATGACCA
TCATCAGACGATCTTATATCAGATGGGTTGATACGTGATAATGTTTCCTTAGTGAAAGTT
GCGACTAGTTTTTCTTTTCCCGTTTTTTTTTTTTTTACCTTCTGGTTGATAATACCGTTG
TTATTATTACGATGACATTTGCCCACATAATCATTCCTCCTGTCGGCTCAAGAAAGAAAT
CGCATGTCTCCAAGTTTGGGTTAAATTGTATGGAAATCTAGGGAAAGGCCAAGGGTTCAT
TTCATTCATC
>dbEST_Id: 50962418,User_Id: ZY081528,GenBank_Accn: EY424846
CGGACGCGTGGGTGGCCATATTATGAACGGGAATTAGACACACAGGCTTGCTCCCATGTT
CTTTAGAGGTTTCTGAAGTTCCATCTCCTCACACGAAACTAGAACTTTCTCAGGTTATCT
CTTCATACAATCGTACTCTTAAGGTTTACTCTTCTACTGCTCCAGCGCAACACTGCGCAA
AGCTGCGAGGAATCTCTGTATTCTTCCGTCCTCTCTAAAATGTCCTCCCCGCAAGGGGAA
GATACGAACTACGCTGGCCCCTACATACATGCCTGCTGGTGTCTATAGGCCCTTACCGGT
ATCGCCGCAGTGGCACTGATTTTTCGATACGTGATTAAGACTTGGATCCGTTGGACGTTG
CCTCGAGTTGGTTCTCCGGAGCGAGTGTGGGGCGCAGAAGATCTTCTCTATGCCGTCGCA
TATGGGTTCGATATAGCACATATGGTATTCGTCCAGAGAAGTTATCAAGATGGCCTANGA
AGACATATGTGGTTCCTGTCTAACGATGAGAGAAAAGGGACGCTGAAGAAATGAGTTACT
TCTCAGCCATTAGCTGTGATTGCTTCCATGATCAGTCGATCAGGGATGATGTGNCTTCTG
TATAATGGTTTCACAGCGCCCGACAGCAAATACGGATAGCTATCATTGTTTGTATGGGTA
TTCAAGTCGTCATAATATGGTCACAGTTGGTCAGATTATTGTCAATGTGGCCAATCCTTA
CACGCGTCGAACGAGTCAATATTTCCATTACATGTGGGAATGATCTTCATCAATGGCTCT
GNTACATGCCAGTCGGCATCTGTGCAGACTACCGTAGG
>dbEST_Id: 50962419,User_Id: ZY140969,GenBank_Accn: EY424847
CTTTGTTATGTTCGCTCTCTTTATTCATTTCAGGTTCTAATTGCTGTCATACCACCAAGA
ACGGAAGAGCACTACCCATTTACGAGATAAGGAAACAAAAAAAGGTTTTAAACTGAAGGG
TGGTCCTAGATGTACCTCTTTCGTCAACTGATTCCTTCGACATCCCTATTTTTGATTGTT
CATTTGCCTGGCGTTGTATCGGCGCAGTCAAAGATCGGAACTGGTGGTTTTTCAGCGAAG
AGCTTATCTTGTTGTCCCTTGCTTACCTGGCTATACTCCTCTTCCAGAGGAAGTTCACGA
GTCAACATCTCTTCCCATCATTTTTCTTTTTTCCTTTTTTTCCCTCTCCCTTTATCAGGA
GGCTTTTTCCATGCATTTTGTAAAAATAGAATTTCCGGGCCGTTTCCGGCCCCTTGCTCT
TGGAGATTAGCGCATCTGTGATTATGCAGGAATATCATGAGTCAAGTTCTAGATAGAAAT
TACTACCCAATTCTCATT
>dbEST_Id: 50962420,User_Id: ZY081116,GenBank_Accn: EY424848
TGATTATCTTGCAGCTGCTCTTTTCTTCGTATGCGGATTCATCATCCTGAGTCTGTGGTT
AGTGAACTTGTTAGTTGCTGTCATCACACATACTTTCCAAGTCATCAGAGAAGAGAGTAA
ACGGAGCGCTTTCGCTGTTCAGAAGCTGGACAATGTCGAAAAAGAAAACCTTGATCAGCG
CAAGAGAAGCACGCTCAAACGCTTCTATGATAAGACTGAGTGGCTCTGGGTTTGTGTCAT
CACTTTCGATCTAGTTGTCCAAGCACTAAGAACTTCCACTATGTCCCCTGGTCGAGAAAA
CCTCATCAACAATACGGAAACCATCGTGACACTTATTCTTCTAGCCGAAATCATCATGCG
TTTCGCCTCTGATTGGCGCAAATTCCACAAGAAGCGTCGTAACTGGGTTGATCTGGGGCT
CGTGATCATCACCTGTATCATCCAGCTTCCGCCCATTAGGGACTCGGGACGAACATACAC
TGTTCTAACCATGTTT
>dbEST_Id: 50962421,User_Id: ZY106245,GenBank_Accn: EY424849
CTTTTCCCTGTGGCTTCCTGTTTATGCAAGGCTTTTCAAAGTCTCGTATAACCTTGCATA
TTTACAGTGGACGTTTCCAGTTGTTCACTCGCCGCTCAGTATTGACAATGTCAACCACTG
CTGGATCCCTGCAAAAGTTTCGCCCAGTAGTGGTATCGGGCCCCTCTGGTGCTGGGAAAT
CAACTCTACTCAAACGACTGTTTGCTGATTATCCCGATACCTTTGGGTTTTCTGTTTCGC
ACACCACCAGAGCTCCACGACCGGGTGAGCAGCATGGGCGCGAATATTATTTCACAACCA
AAGCGGACTTCCTGGACCTTGTGAGCAAAAATGGGTTCATTGAACATGCGCAGTTTGGAG
GGAACCACTATGGTACCAGTGTCCAGGCCGTGAAAGATATTGCCAAGAAGGGTAGGATTT
GCATCCTCGACATTGAGATGGAGGGCGTGAAGCAAGTGAAGCGTACTGACCTGAACGCTC
GCTTTATGTTTCTCGCGCCGCCGTCGGTTGAAGAGCTAGAACGGAGATTGCGAGGTAGAG
GCACTGAGTCCGAAGAGAGCTTGAGTAAACGCTTAGCACAGGCCAAAAATGAACTCGAGT
ATGCTAAGGAGCCCGGCGCACATAACAAGATAGTCGTCAATGATGATTTGGAAAAAGCCT
ATACTGAGTTGAGGGACTGGATTGTCGACGATGGTAGATTCNGCGCTGAGCAATAATCGG
CCAGTTTACAGGATAAAATCGGGTCTTGTCCAAGGATTGTCATGATTGACGAGATATTGC
AGAACTGGCACGTTATGGGACGTGAT
>dbEST_Id: 50962422,User_Id: ZY107406,GenBank_Accn: EY424850
TTTTTCCTGTCGGCGGGAAAATGTCATATCCAACGATCATTATGACCAATATTCATGCAT
TCATGGCATCTTTTTGTTTCAATCAATGGAGTCGGGCAAATTACGTGATAAGCATATAGC
CCAAGGCTCGTGGGTCCGTCCTTGGGCCGGGGATGGGATGGAGGAGGATGTTGCTGGTAC
GGTCGTGAAGGCTTGCCTGAGGTGTGATGGTTATGAGATGGCGTGAGGAGATCAGGTGGT
GATGGTGTACTGGTGTTGGCGTTTGTATCAGATAGCAGCTATCGAGGCAAAGGCCAATCC
AACCCAGTTTTATTGATG
>dbEST_Id: 50962423,User_Id: ZY078944,GenBank_Accn: EY424851
CAAAAAAAAAGGCCCCTTCAAAAGGGCCCAAAAAAGCCTTTTTTAAACCGAGACCAAAAA
AACGGGCCCTTTGGAAAAACCCAAAAAAATGGCCCAATCCAACCTTTGGAACTTGAATTT
TTCCCCCTTTGCCCAAACGGGGGTTTTTTCCCCCCCCAAAAAGGTAAACCCCTTTGGGGT
TTT
>dbEST_Id: 50962424,User_Id: ZY081988,GenBank_Accn: EY424852
GGTACATCCCCCCCCGCAGCTGGCCCAAACTTCCTCTTCAATACTCCCTCAATCTACGTA
TTCGCATCCGTCATAACCGGACTGAACAACCATGGCCGCTCTATTGAAACAGCCGTTGAA
ATTAGCCCTGGTGCAGCTCGCCTCCGGCGCGGACAAAGCCGTTAATTTGGCCCACGCTCG
CACTAAGGTCCTGGAGGCAGCACAGGCAGGAGCCAAGCTCATCGTCCTTCCGGAATGCTT
CAACTCGCCATACGGAACCCAATATTTTCCCAAATACGCCGAGACTCTTCTCCCTTCGCC
CCCTACCGAAGATCAATCCCCTTCCTACCATGCCCTGTCAGCCATCGCTGCCGAAGCCAA
GGCCTACCTCGTAGGAGGTAGCATCCCCGAACTAGAACCCACAACGAAGAAATACTATAA
CACCTCCCTCGTGTTCTCTCCCACTGGCTCGTTAATAGGGACCCACCGCAAGACCCATTT
GTTCGACATCGATATTCCAGGAAAGATCACTTTCAAGGAGAGCGAGGTCCTGTCGCCCGG
AAATCAGTTGACAATTGTTGATCTTCCCGACTATGGAAAGATCGGCCTTGCCATTTGCTA
CGATATCCGTTTCCCGGAGGCGGCCATGATTGCTGCGCGAAAGGGCGCTTTTGCACTCAT
CTACCCGGGCGCGTTCAACATGACCACCGGTCCCATGCACTGGTCTCTGTTGGCACGCGC
TCGTGCGGTGGATAACCAGCTGTATGTGGGGCTGTGTAGCCCAGCGCGCGATATGGAGGC
CACTTACCACGCATGGGGTCACAGTTTGATAGCCAACCCAGCCGCGGAAGTCCTAGTAGA
GGCGGAAGACAAAGAGACTATTGTCTATGCTGATCTGGACAATGACACCATTCAAAGCAC
AAGGAAGGGCATTCCTGTCTATACGCAGAGGCGGTTTGATCTGTACCCAGATGTGAGCGC
TGAGAAATAGGTCTGTCATTATGAATTATTCAGGAATAACGACGAATCGAGTCATGAAAT
CTAGTGTTTATAACGGTTAATCGAACCTAGTTATTGAATATACCAAAAGTAATACTGATG
GTAA
>dbEST_Id: 50962425,User_Id: ZY029235,GenBank_Accn: EY424853
CCATCCGAGCCCGCCGCCTCTCGACTCACAATACCAACCTCATTCCGATTGCTCCCAGCT
CCATTCTCTGGGGATGATGCCGCCCCAGCCTGTCTCGAGTCAATCATTGAACGCGCCTCT
CGTTGACGAGAACAGCTGGGATCCCACCCGTATAATTACTCAGTGGGACATGGCATTTTC
CATGGCGCCTTCCACAGTGAATACAAACTCTCCCCCAATGGCTATGGATCATTCAGTTCA
AGCGCCTTTGGCAGGACAATACACTGTCCAGTATGGACAAACAACAAAGGTTACGCCAGT
CACGCCTCCTCAGGCTATCTCACCACCTCAATTTAATGGACAACAAGTGCTCTTTACAGC
GCGTGACTGGCAACAAAGTGTTGCCAGTGTTTATGATCCTAATGGCTTGAAACGACGCTG
GAATTATTCCGTCGATATAGGTACAGAGCACACTCAGAAGCGCGCACGTTGAATATCAGT
ATATGCAATAGGCACTGAGGACTAACTCGGTTGGTGTTTACTTTGAGAAAGTGGCTGTAT
TGATGACTCTTGTGATATAGAACTCTTCGTTCTAATATACCCCTTGTCTTTACTTGTT
>dbEST_Id: 50962426,User_Id: ZY006497,GenBank_Accn: EY424854
GCTTCAGCTCGGCCCCCGGCCATGGATCACAGTCGTTTTTATCACATACCTTTTCCCACA
CTCAGTTGAGTTCACCATCGACAACACCATAATTTATACATCTGCTGTGTAACCATGGGC
AAACACAACCCCCAAGCTACGCAAAGAGCTCCGACTCTCAACGAAGCCCTAGACTTCATC
GAACAAACCTATAAAGAATCGAAGTTGATCATCGTCGGCTGTCTAGCATCCTGGACACTC
TGTCGACTGAACTTCCGTTTCGTTTGGCTACTCATCATCCTAGCCTTCTGCCGCACGCAC
TACCAAGTATCCGTTCGACGGATCGAGCGCGCCATCCGAGACGAACTCCGTCGATACCAC
TCACAAAAGGTCCTACAGCGTGGTGAAAGCGTAGAATGGGTAAACGAAGTCCTCGGGCGA
GCATGGCACCTCTACCAACGCCAGATCTGTAAACGGATCGTTCAATACGTCAACGCCGGA
CTGGCCCAACGCAGCGAAGATTCATCCCCTCAGAAACTGGTCATTCATTCCTTGGCTGTT
GTGGAACAGCCGCTCCGATTTACAAAAGTGATGGCCTACTCCAAACCTCAGTCGCGCAAT
TTGATCTTCGAAGGACACTTCTGTATCGATCTCCGACCACCGGACGACCAGAGAATGCAC
CTGCTGGACCTTGTGCACAGCGATGAGCCGCTCATCGATCTGGCCATTGTACATGAAAAG
CCAGACCGCAAGAACCATGATCTCGTAGTGCATGTGAGACAGGTTACAGGAACGGGGATA
GTACGCTTAGAAATCGACCTTGAGAGTCTGGAGCCACATATTCTACAGCCGCAGATTGAG
CTGCAGGATCATCCCCATATCGACTGCACCATCAAGACAGTGAGTCAACATCACTTTCCC
TTTCACTTTGCGCATCACGTCGACTGGCGGAGGGCGGTGGAGAAGCAAATTCNCGAGGGG
CTGGGATGGGCGTTCCACCGACCTTTACCGCTTCCGTTTCACTTTTTCGGCGAGAAATTC
TTGATCAAGATGATGACGTGGTGGTGGCAGCTGAGTCGGGCCGTTCATGATTAGTCGTCG
GTAATGAATAATGAATTATTGATATCCTC
>dbEST_Id: 50962427,User_Id: ZY007729,GenBank_Accn: EY424855
TAAAAGACCCTTCATCCCAGAGCTTCAGTTGCACCCCGCCATTCATTCCCAAAAACCCCT
CCCGGACTCTAGTTCTCGCTTTCCCTCATTCTCTTCCCCCACACATCCACATCTCTCTTG
CCTTTGAACAAACTCTGCACATTTCCCTCCGAATCCACTTACACTCAAGTTCAACACCAT
GGCGGCAGCTATTAAGGAAACCGTATCCAACCTGCTCCATGGTCATTCCGACAACACTCC
TCGTCAGCCTTCCCCTGAAGAGTTCCATCAACTACAACAGAAGTATACCGATGCCGGGCA
GGGACATGTCTTCAAATTCGTCAATCAATTAAACCAGGTCGAGAAGGCTCAGCTCTTCCA
TCAGCTGAGCAACTTCGACCCTAACCGGATCAATGAACTGGCCGACAAGGTCCTGAACCC
CGCCAAAACTCAGGATGGTCCCGTTACCCTCGAACCCCTCCCTGAAGTGGCTACTGCCTC
TATAATGGACTCCGACCCGAAGGACATTCAGCGGTGGTACGATGAAGGTCTCCAGGCGGT
GTCGGAGAACAAGGTTGCCGTGGTCTTGATGGCTGGTGGACAGGGTACCCGCTTGGGAAG
CTCAGCACCCAAGGGCTGCTTCGATATTGGTCTACCCAGTCAGAAGTCCCTCTTCCAGAT
TCAGGCAGAGCGTATTGCCAAGCTCCAGCTCTTGGCACAAGGAACTTCCGGCAAGGAAGC
CATTATCCCTTGGTATGTCATGACCAGCGGGCCTACCCGCAAGCCCACGGAGGAGTTCTT
CGAGCAGCACAAGTATTTTGGACTGGACAAGAAGAACGTCGTCATCTTCGAACAGGGTGT
CCTGCCCTGCATTTCCAATGAGGGTAAGATTTTGCTGGAGACCAAGTCTAAGGCTGCTGT
TGCCCCTGATGGAAATGGCGGAATCTACCAAGCCCTCATTACCTCTGGAGTGCGTGAAGA
CATGCGGAAGCGTGGTATTGAACACATTCACACTTACTGCGTCGATAACTGCCTAGTCAA
GGTTGCCGACCCCGTCTTCATTGGTTTCGCCGCTTCCAAGAAAGTCGATATTGCTACCAA
GGTGGTCCGTAAGCGCAATGCTACCGAGTCGGTCGGCTTGATCCTTCAGAAGAACGGCAA
GCCTGATGTGGTCGAGTACTCCGAAATCGACAAAGAGACCGCCGANGCTAAGGACCCNCA
GCAGNCTGACGTGCTGAAGTTCCGTGCCGGCACAT
>dbEST_Id: 50962428,User_Id: ZY081016,GenBank_Accn: EY424856
CATATATAGTCCCAACTGCCGTGCCATCAGAGGAAATGCAACTAGCAGCGACTTTCCCAA
GTTGACATTTCTACAGAGCACATATACACCATATCATCCTTTCGTGGCTTCTCATCCTCA
ACATGATGCATTTCCGATGCTTGCAATGGTCTGTTCGCCAAGACCCTGAGACAAGTTGAT
GCCTACACGAGGAACAATTTGCGATTCAAAAGAGCATTTTACTTGAGTAATAGCGTCGAA
CATGGTTCAAGACGTTCGACTCGAATCTACAATAGTTCAAGTCATTGAAACTTTTCGGGG
ATGGTCAAATTCCATCACTGTCGGTTGATCATCCTTTCAGTTGGTCAATTTCAGGATCCA
CAATACCCGTCCGGATGGATGCCCCAGATCTGCCATATCAGACGGAGACCCAACGATTAT
AAGGAACATCATCTTCTTTTGTGGCTCAAGGCGGTGTGTCTCACGCCAATGAGGACCTGG
AAAGCTTCAATAATGTTCCATGATGTAGGGACACTTACGATGAGGCTGAGTCCTCGTATT
CCTCTCACATCCACCCAAACGTTCCGTCTATGATGAGAAAAGGAGGAACAAGTCTCAATA
TTCGACTTCTACTTTTTCGCACATATATACTATAAAGGTGTTGACTGGAAATCGGGGTAT
AAAGCGATGCCAGCTGTTGCAGATGAAGCTCTGCAAACT
>dbEST_Id: 50962429,User_Id: ZY007359,GenBank_Accn: EY424857
GTTTTTGTTCTGCCCACACTTTCTACTTCCCTCTCGGGGTTTGTCTCATCGTTGTGCGCC
TTTGCGCTCGTCATTCGTTCACTTGTCATACATACCCTCTGCTTTGGAACTTCCTGTGGA
AGCATCTCCGTCCGATCCTTTGATTCTTTGTACTAGTTTTTTCCAGCGAGAGAGATATAG
AAAATGCCTTCGATGTACACTCGTCTTTTCGCTGCGCTTTGCGCTCTTGCGACCACTGCA
AATGCCGTCACCACCATCGAAGTGAAGGGCAAGGACTTTGTCAACAGCAAGACCGGTGAT
CGTTTCCAGATCCTGGGTGTCGATTACCAACCCGGCGGTTCTTCCGGCTTCACGAAGGAC
AAGGACCCTCTTAGCGACAAGGACGCATGCTTGCGTGATGCCGCTCTCATGCAGCGCTTG
GGTGTGAACACC
>dbEST_Id: 50962430,User_Id: ZY111020,GenBank_Accn: EY424858
CGGACGCGTGGGCAAAAGTTCAAAAAGAAACTCCATTCAACGCCTCGTGGTGAAATTCCA
ACAATGCCCGAAACAATCATCATCTCCAGCTCCTCCCAAGGCAGCCAAACAACCCTCAAA
CCCACCACCATATTCACGGGCGAAGTTTATTTCGACACGCTTCATACGGATGAAACCACC
TCCATGGCCAATGTGACTTTCACTCCCTGTGCGCGGACACATTGGCACACCCACCCAGGA
GGGCAATTTCTGAAGGTTGTGGCCGGGTCCGGTTGGATCTGCGATAAGGGTAGTGAGCCA
CGTCGCATCAAGATGGGAGACCTGATCTGGGCTCCCCCGGGAACGACTCACTGGCATGGT
GCTGATGATGGGAGTATCATGACGCATTTTGTTGTGGGGTTGGGGAAGACTATTTGGCTT
GATCCGGTTACTGATGAGGAGTATGCTGCGAAGAAGGATTAGAATTTTGAAGGAATAGTT
GACGCAATGGAATGATGAGGCAATGTTACTTAAGTG
>dbEST_Id: 50962431,User_Id: ZY097599,GenBank_Accn: EY424859
CGACTCTGTCACATCTCGCATCCACATGTGAGCATCTCCGCGAAGGTCGTTTCCAAGCGG
CTCTAGCGGACGCTCGGGTGGCCGAGACTGAAGCAGAGCGCAGCTTCTTTGAAAAGAGCA
TGGTGGGCCAGGTTTATTTTCCCGATGAACATAAGGTGGCTGTTTATCTGCCCTTATTGG
GCCCGGTTGGTGTCCCTCTTATCGTAGGGCTTCTAAAGGAAGTTAAGAGGATTGTTACTG
GTCTGAAGGCCAAAAAGCAACAAACCTAGGCTTTGCCTTGCTATCTAATTGTATAATAAC
AGAGCCTTTCTCTTTGAATATGAGTTTCTCTTTCGATCATGG
>dbEST_Id: 50962432,User_Id: ZY097644,GenBank_Accn: EY424860
GATGAAGACATTGACTACTCTTACGATTTCGTTAGTCGCCATTACGACCACAGCCGTTGC
CAAGGAAGTCGGGTATTTCCAGTCGTCGGACTGTGTTGACTCATCGGGATTCGAATCATG
TTACGAAGATGCGGATCAGAGATTTGCCAACTGTGTCAGCAACAATTGCGCTGGTGGAAG
CAAGGGATGCGTGGAATCTTGCGGTGGGAACCCTGAATGCGTGCAATCGAAGTGTCCCAA
CTTGGGAATAGACTGTATCAATGTCTGTGATTGTGTAAAGAACATCGAATATATACAATG
TGCCGCAACGAGTTGTTGGAATCAGGTATATTCTTGCGAATACCAAAATACTGCCTACGA
CTTGCTTGATTCCTGCGTGAACACCGATATCGAATCCGTCCCTTTCTTCCCACCTCCTGA
TAATGCCCCCGGTGGCTGCTCTTGTAATCTCGGGAAAGTCGCTAAGGTACAAAGGGTGGC
GGAAAATGCGATGCAAAAGTGTTACGACGACATGAAGCCAGATTGGCCTTATGAGCAGAC
AATGGTCTATGGGAGCACATGCGGGTGTTGCGGCCAAAGTTCTTATATCTCTTCGATATG
GGACATATGCCCAAA
>dbEST_Id: 50962433,User_Id: ZY087317,GenBank_Accn: EY424861
GTGTAAAATAGTCCCTGCGTTCTTCTCTTCCTCCGATTATCTCTCTTTTATTTTTTGCTT
TTGTCAGTCATTCTTTAATACCCTCATTTTGACCGTGCCACTTCGGAATCAGAGGGGACA
CACGTCGCTCATTTATCGTTCTTTTGGCTTTGTACTCTACGAAAGTATAACCTAAATCCT
ATATATGCTTGTCTTGATTAGCGTTGTACTATCACTATCATTGTGAATTGAGTACCCGCA
ATCACGCAATATGACCCGTGGATTCCTCGCCGTCTTCGGCACCCTGCTGCTGTCCATGGG
GGCGCTTGCTGATGATACTTGGCCGTATATGACTCTACAGACGGCTGACTTCACGCCTCC
TCAGCTCGAGGTGAAAAAGACCGGGACCACTGACCCTGGCTACATCTTCATTGGGCCTCG
GGGTAACCAGCCGAATGGCACTGCGGCCCTCATCTACGATGAGGACGGCAACCTTGTGTA
TCAAGGCCCTACCGAGGTGTCGGCCAACTTCAAAGTGCAGAATTTGTATAACAAAGATGT
[truncated: 6,859,095 more chars]
