# Supplementary material for: Improved annotation through genome-scale metabolic modeling of Aspergillus oryzae
Source: BMC Genomics. 2008 May 23;9:245. doi: 10.1186/1471-2164-9-245 (PMC2413144; doi:10.1186/1471-2164-9-245)
Supplement: Additional file 2 — EST and gene mapping on A. oryzae genome. The ZIP file provides that 48 separated files with Perl Scalable Vector Graphics. [file 1471-2164-9-245-S2.zip]

Archive with 49 entries (48 files):
- FINAL_EST_GENE_MAP_AORYZAE/
- FINAL_EST_GENE_MAP_AORYZAE/AP007150_1_1000000V1
- FINAL_EST_GENE_MAP_AORYZAE/AP007150_1000001_1913118V1
- FINAL_EST_GENE_MAP_AORYZAE/AP007151_1_900000V1
- FINAL_EST_GENE_MAP_AORYZAE/AP007151_900001-1800000V1
- FINAL_EST_GENE_MAP_AORYZAE/AP007151_1800001_2700000V1
- FINAL_EST_GENE_MAP_AORYZAE/AP007151_2700001_3600000V1
- FINAL_EST_GENE_MAP_AORYZAE/AP007151_3600001_4429080V1
- FINAL_EST_GENE_MAP_AORYZAE/AP007152_1_51359V1
- FINAL_EST_GENE_MAP_AORYZAE/AP007154_1_700000V1
- FINAL_EST_GENE_MAP_AORYZAE/AP007154_700001_1400000V1
- FINAL_EST_GENE_MAP_AORYZAE/AP007154_1400001_2005935V1
- FINAL_EST_GENE_MAP_AORYZAE/AP007155_1_840000V1
- FINAL_EST_GENE_MAP_AORYZAE/AP007155_840001_1680000V1
- FINAL_EST_GENE_MAP_AORYZAE/AP007155_1680001-2520000V1
- FINAL_EST_GENE_MAP_AORYZAE/AP007155_2520001_3360000V1
- FINAL_EST_GENE_MAP_AORYZAE/AP007155_3360001_4170692V1
- FINAL_EST_GENE_MAP_AORYZAE/AP007157_1_900000V1
- FINAL_EST_GENE_MAP_AORYZAE/AP007157_900001-1800000V1
- FINAL_EST_GENE_MAP_AORYZAE/AP007157_1800001_2661830V1
- FINAL_EST_GENE_MAP_AORYZAE/AP007159_1_800000V1
- FINAL_EST_GENE_MAP_AORYZAE/AP007159_800001_1600000V1
- FINAL_EST_GENE_MAP_AORYZAE/AP007159_1600001_2324132V1
- FINAL_EST_GENE_MAP_AORYZAE/AP007161_1_900000V1
- FINAL_EST_GENE_MAP_AORYZAE/AP007161_900001-1800000V1
- FINAL_EST_GENE_MAP_AORYZAE/AP007161_1800001_2668010V1
- FINAL_EST_GENE_MAP_AORYZAE/AP007162_1_900000V1
- FINAL_EST_GENE_MAP_AORYZAE/AP007162_900001-1779707V1
- FINAL_EST_GENE_MAP_AORYZAE/AP007163_1_338,231V1
- FINAL_EST_GENE_MAP_AORYZAE/AP007164_1_800000V1
- FINAL_EST_GENE_MAP_AORYZAE/AP007164_800001_1600000V1
- FINAL_EST_GENE_MAP_AORYZAE/AP007164_1600001_2356219V1
- FINAL_EST_GENE_MAP_AORYZAE/AP007166_1_900000V1
- FINAL_EST_GENE_MAP_AORYZAE/AP007166_900001-1841713V1
- FINAL_EST_GENE_MAP_AORYZAE/AP007167_1_900000V1
- FINAL_EST_GENE_MAP_AORYZAE/AP007167_900001-1824958V1
- FINAL_EST_GENE_MAP_AORYZAE/AP007169_1_860000V1
- FINAL_EST_GENE_MAP_AORYZAE/AP007169_860001_1725576V1
- FINAL_EST_GENE_MAP_AORYZAE/AP007170_1_504369V1
- FINAL_EST_GENE_MAP_AORYZAE/AP007171_1_840000V1
- FINAL_EST_GENE_MAP_AORYZAE/AP007171_840001-1680000V1
- FINAL_EST_GENE_MAP_AORYZAE/AP007171_1680001_2505489V1
- FINAL_EST_GENE_MAP_AORYZAE/AP007172_1_343979V1
- FINAL_EST_GENE_MAP_AORYZAE/AP007174_1_700000V1
- FINAL_EST_GENE_MAP_AORYZAE/AP007174_700001_1282697V1
- FINAL_EST_GENE_MAP_AORYZAE/AP007175_1_700000V1
- FINAL_EST_GENE_MAP_AORYZAE/AP007175_700001_1400000V1
- FINAL_EST_GENE_MAP_AORYZAE/AP007175_1400001_2039961V1
- FINAL_EST_GENE_MAP_AORYZAE/AP007177_1_8921V1
