# Supplementary material for: Improved annotation through genome-scale metabolic modeling of Aspergillus oryzae
Source: BMC Genomics. 2008 May 23;9:245. doi: 10.1186/1471-2164-9-245 (PMC2413144; doi:10.1186/1471-2164-9-245)
Supplement: Additional file 3 — Improved annotated data in A. oryzae genome. This file is created to extract gene and EST list existed on genomic map (Additional file 2). [file 1471-2164-9-245-S3.xls]

## Sheet: Description
###########################################################################################################################
#Additional file 3
#Description
#This file is created to extract information existed on genomic map (Additional file 2)
#This file consists of five Supplemetary Tables.
#The details in each Suppl. Table are follows.
Suppl. Table 1 shows a list of EST sequences defining new genes with annotation.
This Table consists of 1,046 newly predicted genes with 398 new putative protein functions and 648 hypothetical proteins
This Table consists of nine columns;
Column 1: User_Id (EST name)
Column 2: GenBank_Acession number
Column 3: dbEST_Id
Column 4: Function assignment (Putative protein functions or hypothetical proteins)
Column 5: EST position (Start-Stop)
Column 6: EST direction
Column 7: Contig number with EST alignment
Column 8: Contig name with EST alignment
Column 9: Chromosome number with EST alignment
Suppl. Table 2 shows a list of EST sequences validating genes
This Table consists of 6,773 EST sequences which used to strongly validate public genes
This Table consists of eight columns;
Column 1: User_Id (EST name)
Column 2: GenBank_Acession number
Column 3: dbEST_Id
Column 4: EST position (Start-Stop)
Column 5: EST direction
Column 6: Contig number with EST alignment
Column 7: Contig name with EST alignment
Column 8: Chromosome number with EST alignment
Suppl. Table 3 shows a list of re-annotated genes
This Table consists of 1,469 new putative protein functions
This Table consists of two columns;
Column 1: Gene_Id (Gene name)
Column 2: New putative protein functions
Suppl. Table 4 shows a suitable cut-off for gene prediction and validation
Suppl. Table 5 provides the key online sequence databases and bioinformatics software used for the annotation process
###########################################################################################################################

## Sheet: Suppl_Table_1
# Suppl. Table 1
# List of EST sequences defining new gene with annotation
User_Id	GenBank_Acession number	dbEST_Id	Function assignment	EST position (Start-Stop)	EST direction	Contig number with EST alignment	Contig name with EST alignment	Chromosome number with EST alignment
ZY006265	EY431427	50968999	Trypsin-like protein	1598752-1599557	+	AP007157	SC023	3
ZY006272	EY428060	50965632	Loop repeat protein	1586306-1587135	-	AP007155	SC003	2
ZY006284	EY430791	50968363	Hypothetical protein	1843439-1844069	+	AP007171	SC011	7
ZY006294	EY424808	50962380	Deduced amino acid sequence for A.oryzae EST AS547	Not existed in genome	Not existed in genome	Not existed in genome	Not existed in genome	Not existed in genome
ZY006295	EY429941	50967513	Hypothetical protein	984397-985648	+	AP007167	SC020	6
ZY006307	EY431378	50968950	Deduced amino acid sequence for A.oryzae EST Ao277	3546559-3547112	-	AP007155	SC003	2
ZY006327	EY430804	50968376	Met1 protein	1430185-1431034	-	AP007164	SC111	5
ZY006337	EY431287	50968859	Hypothetical protein	710497-711095	+	AP007154	SC001	2
ZY006345	EY432785	50970357	Oxidoreductase, FAD-binding	671623-672466	-	AP007154	SC001	2
ZY006356	EY431841	50969413	Hypothetical protein	1549357-1551419	-	AP007166	SC113	5
ZY006360	EY431784	50969356	Sodium/hydrogen exchanger NHE1	2291646-2292588	+	AP007159	SC026	3
ZY006369	EY432603	50970175	Hypothetical protein	2340333-2341248	-	AP007157	SC023	3
ZY006371	EY425129	50962701	Alpha-1,3-glucanase	1634685-1635193	+	AP007162	SC102	4
ZY006372	EY433238	50970810	Hypothetical protein	1275125-1275784	-	AP007150	SC009	1
ZY006416	EY431883	50969455	Hypothetical protein	1405828-1406498	-	AP007155	SC003	2
ZY006420	EY427128	50964700	Hypothetical protein	1216699-1217485	-	AP007151	SC005	1
ZY006421	EY431953	50969525	Tgf beta receptor associated protein 1 homologue	989281-989791	-	AP007171	SC011	7
ZY006430	EY428704	50966276	3-phosphoinositide phosphatase alpha	1259479-1260441	+	AP007159	SC026	3
ZY006458	EY424618	50962190	Hypothetical protein	2311634-2312898	-	AP007164	SC111	5
ZY006472	EY432278	50969850	Hypothetical protein	2103611-2104957	-	AP007161	SC012	4
ZY006499	EY430306	50967878	Hypothetical protein	984526-985368	+	AP007154	SC001	2
ZY006530	EY426877	50964449	Oligosaccharyl transferase subunit (Dad1)	2618481-2619416	-	AP007155	SC003	2
ZY006550	EY425948	50963520	Hypothetical protein	451924-452774	-	AP007166	SC113	5
ZY006556	EY430120	50967692	Hypothetical protein	691466-692407	+	AP007161	SC012	4
ZY006564	EY429619	50967191	Hypothetical protein	715599-716533	-	AP007151	SC005	1
ZY006609	EY431890	50969462	Hypothetical protein	651046-651911	+	AP007151	SC005	1
ZY006610	EY427123	50964695	NADH-ubiquinone oxidoreductase B14 subunit	218156-219144	+	AP007164	SC111	5
ZY006617	EY428233	50965805	Hypothetical protein	2597737-2598565	-	AP007151	SC005	1
ZY006636	EY429294	50966866	Hypothetical protein	1050044-1051221	+	AP007159	SC026	3
ZY006639	EY426973	50964545	NADH-ubiquinone oxidoreductase 178 kDa subunit	164003-164854	+	AP007174	SC103	8
ZY006646	EY429008	50966580	Tropomyosin 1 protein	269530-270585	+	AP007151	SC005	1
ZY006647	EY425289	50962861	Hypothetical protein	391350-392191	-	AP007159	SC026	3
ZY006669	EY427245	50964817	Hypothetical protein	1615904-1617513	+	AP007169	SC038	6
ZY006677	EY427952	50965524	Cytochrome P450 monooxygenase	2465328-2466153	-	AP007155	SC003	2
ZY006683	EY430989	50968561	NADH-ubiquinone oxidoreductase b12 subunit	822316-823093	+	AP007164	SC111	5
ZY006716	EY427900	50965472	Hypothetical protein	4115937-4117229	-	AP007151	SC005	1
ZY006723	EY429952	50967524	Hypothetical protein	311891-312666	-	AP007175	SC010	8
ZY006762	EY431242	50968814	Hypothetical protein	154711-155607	+	AP007172	SC206	7
ZY006766	EY430704	50968276	Hypothetical protein	169439-171653	-	AP007155	SC003	2
ZY006777	EY431298	50968870	Cytochrome P450 CYP4/CYP19/CYP26 subfamilies	1581488-1582127	+	AP007164	SC111	5
ZY006780	EY431976	50969548	Hypothetical protein	2123550-2124311	+	AP007157	SC023	3
ZY006837	EY427334	50964906	Hypothetical protein	2442480-2443065	-	AP007151	SC005	1
ZY006843	EY425346	50962918	Hypothetical protein	1402730-1403320	-	AP007175	SC010	8
ZY006844	EY424770	50962342	Hypothetical protein	2197166-2197860	+	AP007161	SC012	4
ZY006866	EY431656	50969228	8 kDa cytoplasmic dynein light chain	2322348-2323331	-	AP007155	SC003	2
ZY006879	EY431765	50969337	Ribosomal L38e protein family	2046370-2047522	-	AP007157	SC023	3
ZY006890	EY429700	50967272	Mitochondrial import inner membrane translocase subunit tim1	2354832-2355711	+	AP007155	SC003	2
ZY006892	EY428321	50965893	Mannan-binding lectin	679800-680545	-	AP007175	SC010	8
ZY006893	EY431329	50968901	Membrane anchored protein	1708956-1709821	-	AP007159	SC026	3
ZY006902	EY432638	50970210	Hypothetical protein	463260-464352	+	AP007164	SC111	5
ZY006922	EY425553	50963125	Hypothetical protein	742214-743212	-	AP007151	SC005	1
ZY006975	EY428742	50966314	Ppg3 protein	2602324-2603764	-	AP007155	SC003	2
ZY006991	EY432044	50969616	Acyl CoA binding protein family	1536069-1536852	+	AP007159	SC026	3
ZY007006	EY432114	50969686	Lmo6 protein (Fragment)	2491704-2492689	-	AP007155	SC003	2
ZY007027	EY425057	50962629	Hypothetical protein	279917-280545	+	AP007174	SC103	8
ZY007043	EY431781	50969353	Hypothetical protein	2260871-2261523	-	AP007157	SC023	3
ZY007077	EY429693	50967265	Hypothetical protein	4011361-4012433	-	AP007151	SC005	1
ZY007084	EY424843	50962415	Hypothetical protein	3788278-3789466	+	AP007151	SC005	1
ZY007100	EY426830	50964402	Peptidyl-prolyl cis-trans isomerase [Fragment]	244862-245586	-	AP007151	SC005	1
ZY007107	EY424635	50962207	Cytochrome c oxidase family protein	1549030-1549881	+	AP007164	SC111	5
ZY007112	EY426583	50964155	Cytidine deaminase	1998918-2000224	+	AP007175	SC010	8
ZY007129	EY427353	50964925	Hypothetical protein	1107402-1108032	-	AP007174	SC103	8
ZY007134	EY428969	50966541	Hypothetical protein	450669-451122	+	AP007170	SC138	6
ZY007144	EY429328	50966900	Autophagy-related protein 22	1163164-1163924	-	AP007164	SC111	5
ZY007148	EY427463	50965035	snRNA-associated Sm-like protein LSm6	4623-5347	-	AP007156	47Q_0155	Other contig
ZY007165	EY428675	50966247	Hypothetical protein	1584396-1585714	+	AP007155	SC003	2
ZY007184	EY428774	50966346	Ets domain protein (Fragment)	202295-203293	+	AP007174	SC103	8
ZY007196	EY431945	50969517	Hypothetical protein	1158795-1159492	+	AP007162	SC102	4
ZY007214	EY429374	50966946	Inositol hexaphosphate kinase KCS1	1245453-1246057	-	AP007166	SC113	5
ZY007233	EY426144	50963716	Peroxisomal carrier protein	2015518-2016452	+	AP007151	SC005	1
ZY007246	EY427318	50964890	Hypothetical protein	115173-115863	+	AP007172	SC206	7
ZY007289	EY430375	50967947	Expressed protein	447014-447689	-	AP007170	SC138	6
ZY007292	EY426014	50963586	Hypothetical protein	842708-843523	+	AP007151	SC005	1
ZY007312	EY429583	50967155	Hypothetical protein	80744-81334	-	AP007155	SC003	2
ZY007324	EY431454	50969026	Acyl carrier protein	1172881-1173947	+	AP007154	SC001	2
ZY007329	EY433325	50970897	Hypothetical protein	3405962-3406789	+	AP007155	SC003	2
ZY007338	EY428818	50966390	Stress response RCI peptide	1958872-1959774	+	AP007151	SC005	1
ZY007348	EY431423	50968995	Hypothetical protein	3329604-3330325	-	AP007151	SC005	1
ZY007356	EY429049	50966621	Hypothetical protein	2320882-2322037	-	AP007155	SC003	2
ZY007376	EY432623	50970195	Hypothetical protein	960257-961107	+	AP007159	SC026	3
ZY007397	EY429820	50967392	Hypothetical protein	1034678-1035637	+	AP007169	SC038	6
ZY007427	EY429198	50966770	Ubiquinol-cytochrome c reductase complex 14 kDa protein	2377825-2378907	-	AP007157	SC023	3
ZY007445	EY433332	50970904	40s ribosomal protein s27 type	832762-833994	+	AP007167	SC020	6
ZY007479	EY427738	50965310	Hypothetical protein	2267099-2268100	-	AP007171	SC011	7
ZY007487	EY428622	50966194	Hypothetical protein	632327-632972	-	AP007155	SC003	2
ZY007492	EY427527	50965099	Hypothetical protein	103697-104466	-	AP007166	SC113	5
ZY007503	EY433093	50970665	Hypothetical protein	1333170-1334284	-	AP007151	SC005	1
ZY007513	EY425866	50963438	Transcription factor RfeF	3270824-3271884	-	AP007155	SC003	2
ZY007605	EY431416	50968988	Hypothetical protein	2121480-2122233	-	AP007164	SC111	5
ZY007619	EY429533	50967105	Cytochrome oxidase I (Fragment)	1579829-1580386	+	AP007151	SC005	1
ZY007620	EY428553	50966125	Hypothetical protein	648778-649557	-	AP007175	SC010	8
ZY007663	EY431842	50969414	Guanine nucleotide-binding protein beta subunit 2	1739544-1740191	-	AP007171	SC011	7
ZY007674	EY425381	50962953	Hypothetical protein	591931-592448	-	AP007167	SC020	6
ZY007701	EY426316	50963888	Hypothetical protein	1140941-1141573	+	AP007166	SC113	5
ZY007711	EY430902	50968474	Lrr-gala family type III effector protein (Gala 3)	2192948-2193479	+	AP007151	SC005	1
ZY007726	EY429868	50967440	D-3-phosphoglycerate dehydrogenase (EC 1.1.1.95)	1897663-1898344	+	AP007150	SC009	1
ZY007727	EY428085	50965657	RnfB family protein	245210-245884	-	AP007150	SC009	1
ZY007732	EY428236	50965808	Hypothetical protein	109516-110090	+	AP007172	SC206	7
ZY007761	EY429568	50967140	Rhodopsin protein	1749199-1749759	+	AP007155	SC003	2
ZY007832	EY426941	50964513	Hypothetical protein	2462009-2463038	+	AP007151	SC005	1
ZY007845	EY433106	50970678	RNA polymerases N / 8 kDa subunit superfamily	10577-11454	+	AP007168	SC311	6
ZY007944	EY427234	50964806	Hypothetical protein	717414-718632	-	AP007157	SC023	3
ZY007955	EY429391	50966963	Hypothetical protein	2937880-2938715	-	AP007151	SC005	1
ZY007960	EY425819	50963391	Hypothetical protein	662984-663611	+	AP007155	SC003	2
ZY007963	EY427956	50965528	Hypothetical protein	61509-62199	+	AP007159	SC026	3
ZY007987	EY432948	50970520	Hypothetical protein	1985474-1986119	+	AP007171	SC011	7
ZY007993	EY425997	50963569	MKIAA2018 protein (Fragment)	2138664-2139799	-	AP007155	SC003	2
ZY007999	EY430624	50968196	Suppressor of cytokine signaling 4	89087-89860	+	AP007162	SC102	4
ZY008016	EY433082	50970654	Hypothetical protein	2220990-2221710	-	AP007161	SC012	4
ZY008018	EY432490	50970062	Hypothetical protein	203369-204109	-	AP007169	SC038	6
ZY008043	EY432917	50970489	Hypothetical protein	4041790-4042804	+	AP007151	SC005	1
ZY008055	EY430484	50968056	Hypothetical protein	160536-161742	+	AP007155	SC003	2
ZY008106	EY431305	50968877	Hypothetical protein	1601818-1602534	-	AP007154	SC001	2
ZY008122	EY429105	50966677	MgpS, ATP-dependent helicase	2616217-2616826	+	AP007151	SC005	1
ZY008143	EY430229	50967801	NADH:ubiquinone oxidoreductase (NADH dehydrogenase),14 kDa	844570-845352	+	AP007154	SC001	2
ZY008157	EY424786	50962358	Hypothetical protein	1108693-1109712	-	AP007159	SC026	3
ZY008159	EY426044	50963616	Hypothetical protein	469599-470190	+	AP007151	SC005	1
ZY008186	EY428357	50965929	Mitochondrial import inner membrane translocase subunit tim9	1003915-1004732	-	AP007164	SC111	5
ZY008187	EY432372	50969944	Protein yop1	1667095-1668616	+	AP007150	SC009	1
ZY008218	EY430639	50968211	SWI-SNF complex subunit (Snf5)	349928-350436	-	AP007162	SC102	4
ZY008230	EY427360	50964932	Mitogen-activated protein kinase HOGA	1518382-1519992	-	AP007161	SC012	4
ZY008231	EY424573	50962145	Hypothetical protein	1182003-1182829	+	AP007161	SC012	4
ZY008233	EY425026	50962598	Hypothetical protein	1371004-1372049	-	AP007161	SC012	4
ZY008245	EY431323	50968895	Predicted sugar phosphate isomerase involved in capsule formation	1739619-1741213	+	AP007164	SC111	5
ZY008275	EY425676	50963248	Hypothetical protein	1035447-1036032	-	AP007161	SC012	4
ZY008282	EY430601	50968173	AFR680Wp protein	1073297-1073863	+	AP007164	SC111	5
ZY008289	EY430592	50968164	Hypothetical protein	694721-695297	+	AP007159	SC026	3
ZY008293	EY425837	50963409	Hypothetical protein	3364765-3365425	-	AP007151	SC005	1
ZY008336	EY427923	50965495	Hypothetical protein	100709-101583	-	AP007174	SC103	8
ZY008346	EY432658	50970230	Iron-sulfur cluster assembly accessory protein subfamily	1521619-1522830	+	AP007171	SC011	7
ZY008348	EY426416	50963988	Hypothetical protein	16188-16956	-	AP007159	SC026	3
ZY008349	EY430652	50968224	Hypothetical protein	427596-429131	-	AP007159	SC026	3
ZY008375	EY429383	50966955	Hypothetical protein	1239916-1240619	-	AP007154	SC001	2
ZY008394	EY430140	50967712	Probable Glu-tRNA (Gln) amidotransferase (Subunit A) protein	193319-194358	-	AP007165	SC124	5
ZY008396	EY430825	50968397	Hypothetical protein	1428140-1428690	+	AP007155	SC003	2
ZY008436	EY424745	50962317	Hypothetical protein	3827432-3828687	-	AP007151	SC005	1
ZY008492	EY428432	50966004	Exodeoxyribonuclease V, RecC subunit	1795282-1796338	-	AP007159	SC026	3
ZY008493	EY432238	50969810	Hypothetical protein	546478-547057	+	AP007155	SC003	2
ZY008496	EY429003	50966575	Hypothetical protein	716962-718097	+	AP007169	SC038	6
ZY008507	EY430321	50967893	DNA-binding protein	292156-293304	+	AP007167	SC020	6
ZY008513	EY428022	50965594	Hypothetical protein	294586-296036	-	AP007171	SC011	7
ZY029126	EY425406	50962978	Hypothetical protein	1061417-1062657	-	AP007155	SC003	2
ZY029134	EY427987	50965559	Hypothetical protein	Not existed in genome	Not existed in genome	Not existed in genome	Not existed in genome	Not existed in genome
ZY029139	EY431537	50969109	Met1 protein	1430232-1430905	-	AP007164	SC111	5
ZY029152	EY431650	50969222	Hypothetical protein	1663967-1664871	+	AP007159	SC026	3
ZY029164	EY429599	50967171	Hypothetical protein	Not existed in genome	Not existed in genome	Not existed in genome	Not existed in genome	Not existed in genome
ZY029170	EY433024	50970596	Hypothetical protein	1984952-1985809	+	AP007175	SC010	8
ZY029178	EY429953	50967525	Zinc finger protein	1253384-1254422	+	AP007171	SC011	7
ZY029181	EY428353	50965925	Mitochondrial carrier protein	2513831-2514847	-	AP007157	SC023	3
ZY029184	EY428532	50966104	Chitin synthase (Chitin synthase/hyaluronan synthase)	Not existed in genome	Not existed in genome	Not existed in genome	Not existed in genome	Not existed in genome
ZY029188	EY426594	50964166	Hypothetical protein	Not existed in genome	Not existed in genome	Not existed in genome	Not existed in genome	Not existed in genome
ZY029190	EY429992	50967564	Mn2+ homeostasis protein (Per1)	1079651-1080599	-	AP007154	SC001	2
ZY029198	EY431383	50968955	Predicted transporter (major facilitator superfamily)	Not existed in genome	Not existed in genome	Not existed in genome	Not existed in genome	Not existed in genome
ZY029203	EY427558	50965130	Cytochrome c oxidase subunit I (Fragment)	Not existed in genome	Not existed in genome	Not existed in genome	Not existed in genome	Not existed in genome
ZY029205	EY428880	50966452	Hypothetical protein	1903780-1904368	-	AP007150	SC009	1
ZY029206	EY432717	50970289	Hypothetical protein	871354-872848	+	AP007164	SC111	5
ZY029216	EY428867	50966439	Maltase glucoamylase and related hydrolases	Not existed in genome	Not existed in genome	Not existed in genome	Not existed in genome	Not existed in genome
ZY029219	EY430403	50967975	Aldo/keto reductase family protein	686341-687431	+	AP007171	SC011	7
ZY029220	EY430296	50967868	Hybrid alpha amylase enzyme, variant JA096	Not existed in genome	Not existed in genome	Not existed in genome	Not existed in genome	Not existed in genome
ZY029222	EY426988	50964560	Vacuolar dynamin GTPase (VpsA)	959542-960406	-	AP007162	SC102	4
ZY029230	EY425379	50962951	Hypothetical protein	953549-954689	+	AP007175	SC010	8
ZY029244	EY432322	50969894	Caffeine-induced death protein 2	2762571-2763525	+	AP007155	SC003	2
ZY029255	EY428051	50965623	Hypothetical protein	276345-277226	-	AP007155	SC003	2
ZY029257	EY430267	50967839	Hypothetical protein	1181029-1182555	-	AP007159	SC026	3
ZY029261	EY431546	50969118	Hypothetical protein	108998-110085	-	AP007161	SC012	4
ZY029275	EY426250	50963822	Succinate dehydrogenase membrane anchor subunit	3048215-3049230	-	AP007151	SC005	1
ZY029277	EY430074	50967646	NADH-ubiquinone oxidoreductase 9.5 kDa subunit	1192518-1193415	+	AP007167	SC020	6
ZY029293	EY430024	50967596	Hypothetical protein	1197194-1198369	+	AP007155	SC003	2
ZY029304	EY426431	50964003	Hypothetical protein	975904-977139	-	AP007171	SC011	7
ZY029327	EY430765	50968337	Hypothetical protein	859614-860431	+	AP007169	SC038	6
ZY029342	EY428588	50966160	Cytochrome c oxidase polypeptide VIa (Fragment)	249255-250237	+	AP007167	SC020	6
ZY029378	EY431052	50968624	Hypothetical protein	1465543-1466549	+	AP007162	SC102	4
ZY029391	EY425712	50963284	Hypothetical protein	280665-281542	+	AP007167	SC020	6
ZY029395	EY427832	50965404	Hypothetical protein	1349122-1349894	-	AP007169	SC038	6
ZY029402	EY424578	50962150	Profilin protein	436123-437290	-	AP007161	SC012	4
ZY029424	EY426168	50963740	Ribosomal protein L37	798597-799617	+	AP007167	SC020	6
ZY029441	EY432167	50969739	60s ribosomal protein yl6	1651309-1652542	+	AP007150	SC009	1
ZY029458	EY424458	50962030	Hypothetical protein	1614617-1615853	+	AP007171	SC011	7
ZY029509	EY424445	50962017	Protein kinase	448673-449680	-	AP007162	SC102	4
ZY029515	EY425230	50962802	AER176Wp protein	1078720-1079461	+	AP007166	SC113	5
ZY029545	EY431548	50969120	Ketoreductase	1548235-1549578	+	AP007171	SC011	7
ZY029549	EY425205	50962777	Hypothetical protein	128611-129417	+	AP007164	SC111	5
ZY029551	EY432435	50970007	Phase-specific adhesin	1608478-1609169	+	AP007171	SC011	7
ZY029575	EY433150	50970722	Dipeptidyl-peptidase 5 precursor (EC 3.4.14.-)	2024681-2025327	-	AP007171	SC011	7
ZY029581	EY431464	50969036	Hypothetical protein	1604473-1605505	+	AP007155	SC003	2
ZY029585	EY430782	50968354	Protein sevenless (EC 2.7.10.1)	225381-225995	-	AP007157	SC023	3
ZY029587	EY428011	50965583	Cyclin protein	2454644-2455167	+	AP007155	SC003	2
ZY029593	EY432361	50969933	Hypothetical protein	1600538-1601052	+	AP007150	SC009	1
ZY029603	EY428379	50965951	Hypothetical protein	946773-947994	-	AP007151	SC005	1
ZY029620	EY432265	50969837	Hypothetical protein	504924-505941	-	AP007157	SC023	3
ZY029645	EY433176	50970748	HMG box protein	2384151-2385562	+	AP007155	SC003	2
ZY029743	EY432146	50969718	Hypothetical protein	1027429-1028438	-	AP007154	SC001	2
ZY029744	EY428410	50965982	Hypothetical protein	2105181-2106486	-	AP007161	SC012	4
ZY029772	EY430037	50967609	Hypothetical protein	1017730-1018338	-	AP007166	SC113	5
ZY029777	EY425917	50963489	Hypothetical protein	1850803-1851838	-	AP007151	SC005	1
ZY029804	EY427021	50964593	Bll4720 protein	2128946-2129707	+	AP007151	SC005	1
ZY029825	EY427217	50964789	Fungal specific transcription factor	1948387-1949354	-	AP007154	SC001	2
ZY029856	EY425383	50962955	Choline kinase	704194-705168	-	AP007162	SC102	4
ZY029870	EY429229	50966801	Methanol dehydrogenase regulator	962998-963923	+	AP007157	SC023	3
ZY029953	EY432451	50970023	Hypothetical protein	1772362-1773204	-	AP007162	SC102	4
ZY029973	EY430779	50968351	Hypothetical protein	316949-318763	-	AP007170	SC138	6
ZY029998	EY430416	50967988	Hypothetical protein	1255436-1256263	-	AP007157	SC023	3
ZY030021	EY432871	50970443	Hypothetical protein	2472-3407	+	AP007168	SC311	6
ZY030039	EY426007	50963579	Hypothetical protein	2127176-2127868	+	AP007159	SC026	3
ZY030088	EY427209	50964781	F-box domain protein	3972620-3973650	+	AP007155	SC003	2
ZY030108	EY429299	50966871	Hypothetical protein	633932-634539	-	AP007154	SC001	2
ZY030112	EY432976	50970548	Integral membrane protein, Mpv17/PMP22 family	437057-438058	-	AP007164	SC111	5
ZY030140	EY426422	50963994	Hypothetical protein	836966-837529	-	AP007155	SC003	2
ZY030169	EY432132	50969704	Hypothetical protein	1937842-1938530	-	AP007154	SC001	2
ZY030173	EY424746	50962318	Hypothetical protein	1049836-1050523	+	AP007154	SC001	2
ZY030176	EY430663	50968235	Endoribonuclease YSH1 (EC 3.1.27.-)	820866-821813	+	AP007159	SC026	3
ZY030194	EY431413	50968985	Hypothetical protein	1818089-1818868	+	AP007171	SC011	7
ZY030196	EY425978	50963550	Hypothetical protein	7963-9213	-	AP007172	SC206	7
ZY030198	EY432333	50969905	Hypothetical protein	1138389-1139466	+	AP007151	SC005	1
ZY030210	EY425593	50963165	Related to export control protein CHS7	2500754-2501728	-	AP007161	SC012	4
ZY030219	EY433218	50970790	Hypothetical protein	2981292-2982133	+	AP007155	SC003	2
ZY030225	EY429905	50967477	Hypothetical protein	1247396-1248044	-	AP007154	SC001	2
ZY030269	EY430588	50968160	Hypothetical protein	151641-152192	+	AP007159	SC026	3
ZY030283	EY430981	50968553	Hypothetical protein	153604-154169	+	AP007172	SC206	7
ZY030292	EY428723	50966295	Hypothetical protein	316016-317066	+	AP007167	SC020	6
ZY030295	EY431332	50968904	Ribosomal protein S15e	1615323-1615552	+	AP007171	SC011	7
ZY036258	EY431100	50968672	40S ribosomal protein S26E (CRP5) (13.6kDa ribosome)	1212170-1213215	-	AP007154	SC001	2
ZY036719	EY429212	50966784	ATP synthase delta chain, mitochondrial precursor	2071300-2072319	+	AP007151	SC005	1
ZY036756	EY427939	50965511	Hypothetical protein	1255525-1256374	+	AP007154	SC001	2
ZY036785	EY431998	50969570	CG13316-PA, isoform A	1244821-1245671	-	AP007161	SC012	4
ZY036862	EY428484	50966056	Hypothetical protein	Not existed in genome	Not existed in genome	Not existed in genome	Not existed in genome	Not existed in genome
ZY037233	EY431952	50969524	Hypothetical protein	1933244-1934657	+	AP007155	SC003	2
ZY037254	EY424994	50962566	BZIP transcription factor (JlbA)	809006-809968	-	AP007167	SC020	6
ZY037374	EY428954	50966526	Hypothetical protein	689732-691104	+	AP007150	SC009	1
ZY037392	EY428149	50965721	UBX domain protein	2167399-2168356	-	AP007157	SC023	3
ZY037396	EY430643	50968215	Mitochondrial import inner membrane translocase subunit tim1	1204347-1205176	-	AP007159	SC026	3
ZY037399	EY425740	50963312	Hypothetical protein	2460998-2461993	+	AP007151	SC005	1
ZY037410	EY432634	50970206	Hypothetical protein	1710729-1711482	+	AP007175	SC010	8
ZY037457	EY428452	50966024	Hypothetical protein	1096875-1098023	-	AP007161	SC012	4
ZY037464	EY430434	50968006	Polyketide synthase	1128801-1129392	+	AP007161	SC012	4
ZY037467	EY429846	50967418	Hypothetical protein	205463-206179	+	AP007154	SC001	2
ZY037524	EY431637	50969209	Hypothetical protein	1876948-1877603	-	AP007161	SC012	4
ZY037526	EY433259	50970831	Integral membrane protein	1227561-1228812	+	AP007151	SC005	1
ZY037529	EY427948	50965520	Hypothetical protein	1359281-1360134	+	AP007166	SC113	5
ZY037537	EY427366	50964938	Hypothetical protein	589578-590379	-	AP007162	SC102	4
ZY037554	EY431907	50969479	Hypothetical protein	2243220-2243815	-	AP007151	SC005	1
ZY037557	EY429272	50966844	Hypothetical protein	1696464-1697059	+	AP007155	SC003	2
ZY038406	EY425077	50962649	Nucleolin protein (Nsr1)	1022549-1023355	+	AP007167	SC020	6
ZY077076	EY426904	50964476	MgpS, ATP-dependent helicase	2616175-2616972	-	AP007151	SC005	1
ZY077154	EY430085	50967657	Hypothetical protein	1458586-1459405	+	AP007171	SC011	7
ZY077185	EY429895	50967467	Hypothetical protein	Not existed in genome	Not existed in genome	Not existed in genome	Not existed in genome	Not existed in genome
ZY077279	EY425366	50962938	Hypothetical protein	802028-802949	+	AP007155	SC003	2
ZY077351	EY431569	50969141	Hypothetical protein	954358-955137	+	AP007169	SC038	6
ZY077504	EY425456	50963028	AP-2 complex subunit sigma (Clathrin assembly protein)	1180604-1181615	-	AP007161	SC012	4
ZY077566	EY431020	50968592	Hypothetical protein	1421387-1421938	+	AP007169	SC038	6
ZY077663	EY430836	50968408	Hypothetical protein	Not existed in genome	Not existed in genome	Not existed in genome	Not existed in genome	Not existed in genome
ZY077731	EY426258	50963830	Hypothetical protein	1956179-1957846	+	AP007157	SC023	3
ZY077753	EY427187	50964759	Hypothetical protein	Not existed in genome	Not existed in genome	Not existed in genome	Not existed in genome	Not existed in genome
ZY077763	EY427623	50965195	Hypothetical protein	1247519-1248629	+	AP007175	SC010	8
ZY077766	EY433206	50970778	ABC-type phosphate transport system, permease component	1971678-1972599	+	AP007161	SC012	4
ZY077768	EY430222	50967794	Complex 1 protein (LYR family) family	268632-269542	+	AP007167	SC020	6
ZY077774	EY431893	50969465	Permease of the major facilitator superfamily	130164-131332	+	AP007154	SC001	2
ZY077785	EY425013	50962585	Hypothetical protein	1743813-1744752	+	AP007150	SC009	1
ZY077796	EY428710	50966282	Radical SAM family protein	1167993-1169037	-	AP007167	SC020	6
ZY077809	EY432532	50970104	Murine IL-22RA protein	631509-632328	+	AP007150	SC009	1
ZY077810	EY432735	50970307	Acyl-CoA dehydrogenase	1663329-1664217	+	AP007154	SC001	2
ZY077820	EY432245	50969817	Phosphoglycerate mutase family protein	1167571-1168762	+	AP007154	SC001	2
ZY077836	EY429192	50966764	GPI anchored cell wall protein	21118-21907	+	AP007175	SC010	8
ZY077840	EY426552	50964124	Hypothetical protein	728470-729305	-	AP007175	SC010	8
ZY077859	EY428230	50965802	Hypothetical protein	1117017-1118294	-	AP007155	SC003	2
ZY077863	EY431327	50968899	Small nuclear ribonucleoprotein (LSM2)	760438-761314	+	AP007161	SC012	4
ZY077873	EY429466	50967038	Dpy-30 motif family	702114-703320	+	AP007151	SC005	1
ZY077878	EY431617	50969189	Hypothetical protein	448785-449431	-	AP007151	SC005	1
ZY077880	EY429512	50967084	Forkhead domain protein	912633-913318	-	AP007166	SC113	5
ZY077889	EY425386	50962958	Hypothetical protein	974125-975576	-	AP007154	SC001	2
ZY078150	EY426249	50963821	AlcS protein	1604475-1605929	-	AP007164	SC111	5
ZY078171	EY424674	50962246	Heavy metal ion transporter	4379370-4380325	-	AP007151	SC005	1
ZY078179	EY428597	50966169	C2H2 finger domain protein	1092441-1093486	-	AP007155	SC003	2
ZY078331	EY432449	50970021	Hypothetical protein	841902-842663	-	AP007162	SC102	4
ZY079389	EY432522	50970094	Iron-sulfur cluster-binding protein, rieske family domain protein	436658-437431	+	AP007164	SC111	5
ZY080324	EY433208	50970780	Hypothetical protein	163662-164305	-	AP007154	SC001	2
ZY080343	EY430735	50968307	Hypothetical protein	307951-308701	-	AP007175	SC010	8
ZY080347	EY433318	50970890	Hypothetical protein	2634774-2635392	+	AP007161	SC012	4
ZY080349	EY424482	50962054	Hypothetical protein	959153-960117	-	AP007159	SC026	3
ZY080351	EY429288	50966860	Hypothetical protein	935734-936483	-	AP007155	SC003	2
ZY080375	EY428500	50966072	Reverse transcriptase	651555-652118	-	AP007175	SC010	8
ZY080376	EY433384	50970956	Lipase atg15 (EC 3.1.1.3) (Autophagy-related protein)	1358859-1359477	-	AP007171	SC011	7
ZY080384	EY432202	50969774	Hypothetical protein	913924-914593	-	AP007150	SC009	1
ZY080390	EY430063	50967635	Hypothetical protein	1859971-1860762	+	AP007155	SC003	2
ZY080397	EY427689	50965261	Hypothetical protein	613920-614465	-	AP007155	SC003	2
ZY080405	EY428369	50965941	Hypothetical protein	389334-390312	-	AP007155	SC003	2
ZY080407	EY427022	50964594	Hypothetical protein	1438935-1439476	+	AP007166	SC113	5
ZY080423	EY428664	50966236	Hypothetical protein	1037248-1037948	+	AP007150	SC009	1
ZY080429	EY425084	50962656	Hypothetical protein	590633-591829	-	AP007155	SC003	2
ZY080430	EY433263	50970835	Hypothetical protein	3060132-3060975	-	AP007155	SC003	2
ZY080444	EY426801	50964373	Hypothetical protein	573743-574466	-	AP007150	SC009	1
ZY080445	EY430908	50968480	Hypothetical protein	1070983-1071514	-	AP007166	SC113	5
ZY080459	EY425349	50962921	Hypothetical protein	1522874-1523800	-	AP007154	SC001	2
ZY080462	EY431266	50968838	Hypothetical protein	163807-164318	+	AP007159	SC026	3
ZY080470	EY431594	50969166	Metallothionein-I gene transcription activator	2739048-2739748	-	AP007155	SC003	2
ZY080477	EY432810	50970382	Hypothetical protein	534971-536069	+	AP007162	SC102	4
ZY080478	EY427517	50965089	Structural maintenance of chromosome protein	553202-553745	-	AP007161	SC012	4
ZY080487	EY428194	50965766	Periplasmic binding domain/transglycosylase SLT domain fusion	960622-961671	-	AP007157	SC023	3
ZY080500	EY430849	50968421	Hypothetical protein	1327391-1327924	+	AP007150	SC009	1
ZY080508	EY424793	50962365	Hypothetical protein	2677646-2678321	+	AP007155	SC003	2
ZY080526	EY432501	50970073	Hypothetical protein	2954858-2956616	-	AP007155	SC003	2
ZY080540	EY432466	50970038	Hypothetical protein	2258824-2259419	-	AP007171	SC011	7
ZY080544	EY430311	50967883	Hypothetical protein	667200-667723	+	AP007157	SC023	3
ZY080558	EY427146	50964718	Expressed protein	1726074-1726686	+	AP007161	SC012	4
ZY080560	EY426499	50964071	Hypothetical protein	2260180-2260770	+	AP007171	SC011	7
ZY080563	EY424453	50962025	Hypothetical protein	1361214-1361882	-	AP007166	SC113	5
ZY080564	EY432966	50970538	FAD-binding oxidoreductase, UbiH/Coq6 family	1781622-1782550	-	AP007159	SC026	3
ZY080573	EY431794	50969366	Zinc finger, C3HC4 type (RING finger) domain protein	1959937-1961244	-	AP007164	SC111	5
ZY080584	EY432751	50970323	C6 transcription factor	1030913-1031743	+	AP007174	SC103	8
ZY080593	EY427494	50965066	U6 snrna-associated sm-like protein	644105-644772	-	AP007169	SC038	6
ZY080613	EY431402	50968974	Hypothetical protein	1517615-1518204	-	AP007164	SC111	5
ZY080616	EY428507	50966079	UvrD/REP helicase	658729-659273	-	AP007171	SC011	7
ZY080631	EY427364	50964936	Hypothetical protein	38833-39625	+	AP007164	SC111	5
ZY080637	EY431220	50968792	Hypothetical protein	1128844-1129604	+	AP007171	SC011	7
ZY080671	EY426047	50963619	Hypothetical protein	1781189-1781766	-	AP007154	SC001	2
ZY080680	EY430210	50967782	Hypothetical protein	2440606-2441926	+	AP007171	SC011	7
ZY080689	EY430195	50967767	Hypothetical protein	783169-783707	-	AP007175	SC010	8
ZY080692	EY429772	50967344	P-hydroxybenzoate hydroxylase (EC 1.14.13.2)	2045742-2046232	-	AP007151	SC005	1
ZY080696	EY431610	50969182	Olfactory receptor	584761-585462	+	AP007166	SC113	5
ZY080706	EY431568	50969140	Hypothetical protein	3446491-3447642	+	AP007155	SC003	2
ZY080707	EY426152	50963724	Cytochrome c oxidase assembly protein (Pet117)	1573032-1573652	-	AP007169	SC038	6
ZY080711	EY432579	50970151	Hypothetical protein	120495-121058	-	AP007163	SC166	4
ZY080712	EY425347	50962919	Glycosyltransferase family protein	198221-198974	-	AP007155	SC003	2
ZY080714	EY428594	50966166	Hypothetical protein	1374629-1375447	+	AP007175	SC010	8
ZY080715	EY431715	50969287	Cytochrome c family protein	1793814-1794438	+	AP007150	SC009	1
ZY080716	EY426750	50964322	Hypothetical protein	2129997-2130496	+	AP007164	SC111	5
ZY080719	EY425003	50962575	Hypothetical protein	2236668-2237230	-	AP007155	SC003	2
ZY080726	EY426968	50964540	Hypothetical protein	1126310-1127040	+	AP007151	SC005	1
ZY080730	EY424883	50962455	Transport protein	233338-233906	+	AP007150	SC009	1
ZY080740	EY427661	50965233	Hypothetical protein	1972545-1973162	+	AP007159	SC026	3
ZY080758	EY432387	50969959	AAL086Wp protein	700829-701525	+	AP007169	SC038	6
ZY080768	EY428543	50966115	Hypothetical protein	3799781-3800571	-	AP007151	SC005	1
ZY080769	EY431124	50968696	Hypothetical protein	187949-189341	+	AP007151	SC005	1
ZY080778	EY428192	50965764	LOC398577 protein (Fragment)	1079648-1080382	-	AP007155	SC003	2
ZY080784	EY428312	50965884	60S Ribosomal protein L44 (L41)	2269843-2271057	+	AP007171	SC011	7
ZY080788	EY426958	50964530	Hypothetical protein	868210-868882	+	AP007154	SC001	2
ZY080791	EY429215	50966787	Hypothetical protein	1244538-1245886	+	AP007162	SC102	4
ZY080793	EY430418	50967990	Hypothetical protein	205689-206661	-	AP007159	SC026	3
ZY080795	EY427275	50964847	Hypothetical protein	1409270-1410134	+	AP007164	SC111	5
ZY080797	EY428503	50966075	Hypothetical protein	165742-166480	+	AP007175	SC010	8
ZY080813	EY431803	50969375	Hypothetical protein	1201129-1201917	+	AP007162	SC102	4
ZY080823	EY432254	50969826	Hypothetical protein	547850-548529	-	AP007154	SC001	2
ZY080833	EY433394	50970966	Hypothetical protein	2541876-2542648	+	AP007161	SC012	4
ZY080835	EY424896	50962468	Hypothetical protein	379626-380216	+	AP007159	SC026	3
ZY080848	EY429501	50967073	COPI-coated vesicle protein	1960308-1961681	+	AP007159	SC026	3
ZY080876	EY426812	50964384	Hypothetical protein	406633-407616	+	AP007166	SC113	5
ZY080882	EY426009	50963581	Hypothetical protein	1702792-1703783	+	AP007161	SC012	4
ZY080884	EY426703	50964275	Ankyrin repeat	2247480-2248154	+	AP007155	SC003	2
ZY080890	EY429822	50967394	C6 finger domain protein	2311841-2313291	-	AP007171	SC011	7
ZY080899	EY429541	50967113	Serine/threonine-protein kinase, putative (EC 2.7.1.-)	925864-926417	+	AP007154	SC001	2
ZY080907	EY425947	50963519	Hypothetical protein	1785581-1786355	-	AP007175	SC010	8
ZY080909	EY424681	50962253	Diphthamide biosynthesis protein 3	3163082-3163940	+	AP007155	SC003	2
ZY080918	EY433129	50970701	Hypothetical protein	1488203-1488797	+	AP007159	SC026	3
ZY080924	EY428296	50965868	Hypothetical protein	671853-672466	+	AP007171	SC011	7
ZY080952	EY433253	50970825	Hypothetical protein	867226-867989	+	AP007154	SC001	2
ZY080954	EY431888	50969460	Hypothetical protein	2937332-2937995	-	AP007155	SC003	2
ZY080960	EY430754	50968326	Gag-pol polyprotein	1502112-1502695	-	AP007150	SC009	1
ZY080997	EY427493	50965065	Hypothetical protein	922346-922940	+	AP007150	SC009	1
ZY081000	EY428077	50965649	Hypothetical protein	1488196-1488864	+	AP007154	SC001	2
ZY081002	EY428202	50965774	Hypothetical protein	274493-275371	-	AP007172	SC206	7
ZY081004	EY429169	50966741	Rhotekin	32454-32958	-	AP007175	SC010	8
ZY081013	EY426156	50963728	Hypothetical protein	1447281-1448059	-	AP007157	SC023	3
ZY081014	EY425162	50962734	Leucine carboxyl methyltransferase 1 (EC 2.1.1.-)	1204001-1204596	+	AP007161	SC012	4
ZY081015	EY429022	50966594	Hypothetical protein	1340173-1340791	+	AP007150	SC009	1
ZY081016	EY424856	50962428	Protein hairless	2410722-2411420	-	AP007161	SC012	4
ZY081024	EY427917	50965489	ATP-dependent RNA helicase DBP9 (EC 3.6.1.-) (DEAD box protein)	1933737-1934446	+	AP007157	SC023	3
ZY081033	EY430909	50968481	Protein phosphatase 1	2276203-2277013	+	AP007155	SC003	2
ZY081040	EY431666	50969238	Hypothetical protein	4015515-4016132	+	AP007151	SC005	1
ZY081047	EY426214	50963786	LOC445830 protein (Fragment)	456141-456811	-	AP007154	SC001	2
ZY081053	EY432336	50969908	Hypothetical protein	2268199-2269097	-	AP007161	SC012	4
ZY081059	EY425199	50962771	Hypothetical protein	2289647-2290431	+	AP007159	SC026	3
ZY081061	EY425755	50963327	Hypothetical protein	1596-2251	+	AP007160	47Q_0173	Other contig
ZY081063	EY431102	50968674	PRPF38B protein (Fragment)	125450-126237	+	AP007155	SC003	2
ZY081076	EY429801	50967373	Hypothetical protein	1080646-1081406	-	AP007155	SC003	2
ZY081085	EY427670	50965242	Sporulation kinase B (EC 2.7.3.-)	631369-632143	-	AP007162	SC102	4
ZY081095	EY427237	50964809	Formyl transferase domain protein	1368099-1368779	+	AP007171	SC011	7
ZY081101	EY425970	50963542	Hypothetical protein	4145952-4146839	+	AP007155	SC003	2
ZY081118	EY425844	50963416	Nucleic acid-binding protein	1630001-1631269	+	AP007151	SC005	1
ZY081120	EY430565	50968137	Hypothetical protein	144166-144687	-	AP007171	SC011	7
ZY081121	EY424628	50962200	CG31279-PA protein	1181411-1182104	+	AP007174	SC103	8
ZY081124	EY427001	50964573	Monooxygenase, FAD-binding	800448-801355	+	AP007157	SC023	3
ZY081141	EY431539	50969111	Hypothetical protein	215586-216497	+	AP007171	SC011	7
ZY081153	EY426567	50964139	Hypothetical protein	2048648-2049165	-	AP007161	SC012	4
ZY081182	EY425154	50962726	VP1 (Fragment) protein	1166094-1166633	+	AP007154	SC001	2
ZY081184	EY428761	50966333	IactA protein	3246181-3247303	-	AP007155	SC003	2
ZY081205	EY429389	50966961	CG2519-PA, isoform A	1551167-1551989	-	AP007169	SC038	6
ZY081206	EY425330	50962902	F-box domain protein	1420298-1420904	-	AP007157	SC023	3
ZY081209	EY425744	50963316	Hypothetical protein	4157794-4158391	-	AP007151	SC005	1
ZY081219	EY426581	50964153	C6 transcription factor	788634-789313	-	AP007157	SC023	3
ZY081221	EY428667	50966239	Hypothetical protein	1776211-1777002	+	AP007154	SC001	2
ZY081226	EY432210	50969782	TonB family C-terminal domain protein	1740288-1740863	-	AP007166	SC113	5
ZY081245	EY430124	50967696	Transglutaminase-like protein	2909052-2909827	+	AP007155	SC003	2
ZY081246	EY426278	50963850	Hypothetical protein	26046-27128	+	AP007172	SC206	7
ZY081255	EY431572	50969144	Hypothetical protein	93609-94374	-	AP007167	SC020	6
ZY081265	EY433340	50970912	Hypothetical protein	1690374-1691348	+	AP007167	SC020	6
ZY081278	EY432417	50969989	NADH-ubiquinone oxidoreductase 213 kDa subunit	518269-519189	-	AP007150	SC009	1
ZY081292	EY428278	50965850	Hypothetical protein	2949799-2951220	-	AP007155	SC003	2
ZY081299	EY428047	50965619	DNA-directed RNA polymerase (EC 2.7.7.6)	1123802-1125049	+	AP007161	SC012	4
ZY081309	EY428526	50966098	MKIAA1391 protein (Fragment)	323520-324111	+	AP007155	SC003	2
ZY081321	EY428428	50966000	Capsule polysaccharide export protein	2252198-2253332	-	AP007161	SC012	4
ZY081337	EY432716	50970288	Transposon protein	1662486-1663293	+	AP007164	SC111	5
ZY081353	EY429740	50967312	Hypothetical protein	463361-464219	-	AP007169	SC038	6
ZY081355	EY430985	50968557	Malto-oligosyltrehalose synthase	449211-449741	+	AP007161	SC012	4
ZY081362	EY425270	50962842	Hypothetical protein	1002186-1003392	+	AP007166	SC113	5
ZY081363	EY430716	50968288	Hypothetical protein	1452255-1452794	+	AP007171	SC011	7
ZY081368	EY429450	50967022	Hypothetical protein	1254958-1255404	+	AP007161	SC012	4
ZY081382	EY431593	50969165	Hypothetical protein	180424-181114	-	AP007150	SC009	1
ZY081384	EY432670	50970242	Hypothetical protein	719240-719818	-	AP007151	SC005	1
ZY081393	EY425863	50963435	Hypothetical protein	1671405-1672100	+	AP007161	SC012	4
ZY081395	EY426841	50964413	Ribosomal protein S18 domain protein	1914058-1915011	+	AP007154	SC001	2
ZY081396	EY431651	50969223	Hypothetical protein	261628-262128	-	AP007163	SC166	4
ZY081397	EY425820	50963392	Hypothetical protein	1832748-1833605	+	AP007150	SC009	1
ZY081425	EY424988	50962560	Hypothetical protein	285022-285904	+	AP007170	SC138	6
ZY081429	EY432048	50969620	ATP/GTP-binding protein	156330-157302	-	AP007150	SC009	1
ZY081441	EY428901	50966473	Hypothetical protein	1437069-1437583	-	AP007169	SC038	6
ZY081447	EY429797	50967369	Hypothetical protein	2331752-2332670	+	AP007155	SC003	2
ZY081455	EY431711	50969283	Homeodamain related family	2287176-2288007	+	AP007155	SC003	2
ZY081456	EY429506	50967078	Isochorismatase family protein	1471701-1472319	-	AP007164	SC111	5
ZY081461	EY432341	50969913	Hypothetical protein	720859-721481	+	AP007151	SC005	1
ZY081464	EY431933	50969505	Hypothetical protein	1149731-1150375	-	AP007166	SC113	5
ZY081466	EY433117	50970689	Hypothetical protein	1594023-1594772	-	AP007155	SC003	2
ZY081468	EY424467	50962039	Proline rich protein	1054926-1056015	+	AP007164	SC111	5
ZY081474	EY428133	50965705	Vacuolar sorting-associated protein (Vps27)	732420-733418	+	AP007155	SC003	2
ZY081475	EY433164	50970736	Hypothetical protein	2643834-2644471	-	AP007155	SC003	2
ZY081478	EY432106	50969678	Isochorismatase family protein	1473463-1474470	-	AP007164	SC111	5
ZY081493	EY431641	50969213	Hypothetical protein	50650-51317	+	AP007161	SC012	4
ZY081496	EY424638	50962210	GPI anchored cell wall protein	45919-46738	-	AP007170	SC138	6
ZY081498	EY426054	50963626	Hypothetical protein	1651439-1652061	-	AP007175	SC010	8
ZY081500	EY427222	50964794	Hypothetical protein	1377106-1377898	-	AP007169	SC038	6
ZY081504	EY431333	50968905	Hypothetical protein	2443707-2444431	-	AP007171	SC011	7
ZY081517	EY426526	50964098	Hypothetical protein	428871-429945	+	AP007150	SC009	1
ZY081528	EY424846	50962418	Hypothetical protein	444435-445613	-	AP007157	SC023	3
ZY081533	EY431676	50969248	Hypothetical protein	477826-478398	-	AP007167	SC020	6
ZY081538	EY425999	50963571	Exodeoxyribonuclease III	1406589-1407135	+	AP007175	SC010	8
ZY081561	EY425760	50963332	Hypothetical protein	388411-389056	+	AP007166	SC113	5
ZY081566	EY427476	50965048	RSC complex subunit (RSC1)	68721-69520	+	AP007167	SC020	6
ZY081568	EY428820	50966392	DUF1212 domain membrane protein	135674-136348	-	AP007150	SC009	1
ZY081572	EY425245	50962817	Amino acid adenylation:non-ribosomal peptide synthetase-like protein	270986-271860	+	AP007161	SC012	4
ZY081574	EY431282	50968854	Hypothetical protein	2448419-2449040	+	AP007157	SC023	3
ZY081586	EY427986	50965558	Hypothetical protein	1991572-1992141	+	AP007159	SC026	3
ZY081594	EY425514	50963086	Cyclin dependent kinase inhibitor (Nuc-2)	2633399-2634611	+	AP007157	SC023	3
ZY081604	EY430912	50968484	Hypothetical protein	1522473-1523031	-	AP007155	SC003	2
ZY081612	EY427204	50964776	Hypothetical protein	1137777-1138414	+	AP007159	SC026	3
ZY081641	EY432743	50970315	AAR096Wp protein	3799816-3800694	-	AP007151	SC005	1
ZY081688	EY425894	50963466	Glucosidase I	Not existed in genome	Not existed in genome	Not existed in genome	Not existed in genome	Not existed in genome
ZY081706	EY426293	50963865	Hypothetical protein	100707-101555	-	AP007174	SC103	8
ZY081728	EY431284	50968856	Polypeptide N-acetylgalactosaminyltransferase 10	1432114-1432722	-	AP007162	SC102	4
ZY081735	EY431429	50969001	Hypothetical protein	1832889-1833583	+	AP007150	SC009	1
ZY081738	EY426123	50963695	U6 snRNA-associated Sm-like protein LSm6	4700-5313	-	AP007156	47Q_0155	Other contig
ZY081741	EY428863	50966435	Hypothetical protein	436457-437074	-	AP007164	SC111	5
ZY081745	EY426690	50964262	Hypothetical protein	724071-724883	-	AP007159	SC026	3
ZY081763	EY425339	50962911	Hypothetical protein	Not existed in genome	Not existed in genome	Not existed in genome	Not existed in genome	Not existed in genome
ZY082039	EY426746	50964318	Hypothetical protein	474369-475141	+	AP007164	SC111	5
ZY082059	EY425778	50963350	Hypothetical protein	3952025-3952953	+	AP007151	SC005	1
ZY082070	EY430966	50968538	ABC bile acid transporter	1317401-1318457	-	AP007167	SC020	6
ZY082087	EY425966	50963538	Hypothetical protein	2494943-2495458	-	AP007171	SC011	7
ZY082130	EY430723	50968295	Ornithine decarboxylase antizyme	1971897-1972670	-	AP007154	SC001	2
ZY082140	EY429259	50966831	Hypothetical protein	1856523-1857753	-	AP007171	SC011	7
ZY082145	EY431199	50968771	Hypothetical protein	443507-444666	+	AP007170	SC138	6
ZY082174	EY432120	50969692	Hypothetical protein	513836-515047	+	AP007154	SC001	2
ZY082189	EY424792	50962364	Hypothetical protein	1725718-1726468	+	AP007157	SC023	3
ZY082241	EY430188	50967760	Hypothetical protein	447683-448470	-	AP007159	SC026	3
ZY082263	EY424789	50962361	Hypothetical protein	1713476-1714109	+	AP007162	SC102	4
ZY082344	EY429228	50966800	Hypothetical protein	2544687-2545294	+	AP007161	SC012	4
ZY082445	EY424933	50962505	Hypothetical protein	1852506-1853103	+	AP007155	SC003	2
ZY082455	EY429787	50967359	Hypothetical protein	1717446-1718050	-	AP007155	SC003	2
ZY082461	EY429185	50966757	2-hydroxychromene-2-carboxylate isomerase	2019813-2020791	-	AP007157	SC023	3
ZY082482	EY432718	50970290	DnaJ domain protein	1273198-1274548	-	AP007150	SC009	1
ZY082549	EY424615	50962187	DNA repair protein rad9	1435711-1436754	+	AP007171	SC011	7
ZY082722	EY424569	50962141	Cytosolic ribosomal protein (Rps29a)	1035462-1036419	-	AP007155	SC003	2
ZY082738	EY425342	50962914	Hypothetical protein	269988-270707	-	AP007170	SC138	6
ZY082744	EY431250	50968822	1-deoxy-D-xylulose 5-phosphate reductoisomerase	3045251-3046113	+	AP007151	SC005	1
ZY082767	EY424377	50961949	Multidomain presynaptic cytomatrix related protein	504550-505328	+	AP007167	SC020	6
ZY082768	EY425839	50963411	Hypothetical protein	1649073-1649874	+	AP007155	SC003	2
ZY082780	EY428845	50966417	Hypothetical protein	318666-319472	-	AP007164	SC111	5
ZY082788	EY431418	50968990	Mitochondrial import inner membrane translocase subunit tim9	1003891-1004570	-	AP007164	SC111	5
ZY082806	EY425546	50963118	Hypothetical protein	2431597-2432373	+	AP007155	SC003	2
ZY082808	EY427561	50965133	Conserved membrane protein	837801-838421	-	AP007162	SC102	4
ZY082810	EY425142	50962714	Hypothetical protein	122667-123255	-	AP007161	SC012	4
ZY082820	EY425750	50963322	Hypothetical protein	977084-978351	+	AP007166	SC113	5
ZY082822	EY429244	50966816	Hypothetical protein	1576245-1576997	+	AP007169	SC038	6
ZY082826	EY432764	50970336	Hypothetical protein	828961-829640	-	AP007155	SC003	2
ZY082831	EY425494	50963066	Hypothetical protein	1465903-1466739	-	AP007169	SC038	6
ZY082837	EY433032	50970604	Hypothetical protein	1865389-1865976	-	AP007150	SC009	1
ZY082838	EY429576	50967148	Hypothetical protein	1549049-1550373	+	AP007154	SC001	2
ZY082846	EY431043	50968615	Hypothetical protein	647078-647667	-	AP007162	SC102	4
ZY082847	EY424488	50962060	Hypothetical protein	4097951-4098908	-	AP007151	SC005	1
ZY082859	EY427895	50965467	Hypothetical protein	4329184-4329850	-	AP007151	SC005	1
ZY082871	EY427884	50965456	Hypothetical protein	916860-917719	-	AP007164	SC111	5
ZY082873	EY429850	50967422	Hypothetical protein	1413054-1413803	+	AP007175	SC010	8
ZY082877	EY431643	50969215	HAD superfamily hydrolase	671847-672971	+	AP007150	SC009	1
ZY082879	EY433052	50970624	C6 finger domain protein	653732-654921	+	AP007167	SC020	6
ZY082885	EY430540	50968112	Hypothetical protein	499739-500381	+	AP007150	SC009	1
ZY082907	EY432086	50969658	Ectodysplasin A isoform EDA-A2	3066528-3067281	-	AP007155	SC003	2
ZY082945	EY428136	50965708	Hypothetical protein	3387537-3388401	+	AP007155	SC003	2
ZY082961	EY427278	50964850	Histone H1 protein	216133-218701	+	AP007167	SC020	6
ZY082969	EY432463	50970035	Nuclear receptor binding factor related protein	596535-597172	-	AP007162	SC102	4
ZY083010	EY430558	50968130	Hypothetical protein	1405536-1406536	-	AP007155	SC003	2
ZY083011	EY425613	50963185	NADH dehydrogenase subunit	215354-216135	-	AP007151	SC005	1
ZY083012	EY429217	50966789	Hypothetical protein	1355145-1356112	-	AP007166	SC113	5
ZY083014	EY428545	50966117	Hypothetical protein	1834375-1835013	+	AP007154	SC001	2
ZY083018	EY427009	50964581	Polypeptide N-acetylgalactosaminyltransferase 10	1432114-1432716	-	AP007162	SC102	4
ZY083022	EY428080	50965652	Hypothetical protein	1790331-1790952	-	AP007157	SC023	3
ZY083099	EY431037	50968609	Mitochondrial 40S ribosomal protein	2112698-2113408	+	AP007157	SC023	3
ZY083388	EY431529	50969101	Hypothetical protein	722415-722977	+	AP007154	SC001	2
ZY083499	EY432980	50970552	HIT domain protein	1026946-1028219	+	AP007155	SC003	2
ZY083513	EY431983	50969555	U2 small nuclear ribonucleoprotein A	96279-97064	+	AP007163	SC166	4
ZY083514	EY427332	50964904	Hypothetical protein	1628321-1629218	-	AP007154	SC001	2
ZY083531	EY432614	50970186	NADH-ubiquinone oxidoreductase subunit B17.2	511150-512151	+	AP007164	SC111	5
ZY083548	EY432467	50970039	RTA1 domain protein	1029443-1030204	-	AP007174	SC103	8
ZY083576	EY429055	50966627	Hypothetical protein	1521692-1522472	+	AP007151	SC005	1
ZY083600	EY427176	50964748	Voltage-gated chloride channel	1271446-1272364	-	AP007175	SC010	8
ZY083621	EY432116	50969688	PAP2 domain protein	396988-398252	+	AP007164	SC111	5
ZY083879	EY430420	50967992	Hypothetical protein	1026082-1026674	+	AP007157	SC023	3
ZY083916	EY431531	50969103	Phosphoglycerate dehydrogenase	3962863-3963717	-	AP007155	SC003	2
ZY084028	EY432911	50970483	Hypothetical protein	1299127-1300972	+	AP007150	SC009	1
ZY084030	EY430935	50968507	Hypothetical protein	1574600-1575214	+	AP007167	SC020	6
ZY084150	EY428978	50966550	Hypothetical protein	1446990-1447646	-	AP007150	SC009	1
ZY084252	EY425110	50962682	Ribosomal protein L37a	334585-335422	+	AP007162	SC102	4
ZY085697	EY426815	50964387	PrMC3 protein	4032083-4032862	-	AP007155	SC003	2
ZY085727	EY427011	50964583	Sulfatase yidj (EC 3.1.6.-)	286209-288859	-	AP007164	SC111	5
ZY085749	EY430669	50968241	Chromosome segregation protein SMC	1059744-1060383	-	AP007169	SC038	6
ZY085752	EY430648	50968220	Hypothetical protein	78597-79192	+	AP007170	SC138	6
ZY085753	EY425579	50963151	Aconitate hydratase	3891502-3892292	+	AP007151	SC005	1
ZY085803	EY425871	50963443	DNA-directed DNA polymerase (EC 2.7.7.7)	3508399-3509009	-	AP007151	SC005	1
ZY085805	EY426171	50963743	Hypothetical protein	2885134-2885774	-	AP007155	SC003	2
ZY085812	EY433121	50970693	Hypothetical protein	1203147-1203730	-	AP007162	SC102	4
ZY085815	EY426424	50963996	Secondary glycine betaine transporter BetU	2237856-2238499	+	AP007164	SC111	5
ZY085820	EY431105	50968677	Acyl transferase domain precursor	502830-503440	+	AP007161	SC012	4
ZY085822	EY432445	50970017	Hypothetical protein	1739285-1740212	-	AP007155	SC003	2
ZY085832	EY426039	50963611	Hypothetical protein	780726-781492	+	AP007159	SC026	3
ZY086633	EY431634	50969206	Hypothetical protein	282722-283280	-	AP007151	SC005	1
ZY086634	EY427947	50965519	GDSL-like lipase/acylhydrolase domain protein	407078-407704	+	AP007171	SC011	7
ZY086640	EY427961	50965533	Hypothetical protein	3859377-3859956	+	AP007151	SC005	1
ZY086641	EY426345	50963917	C6 finger domain protein	774590-775245	+	AP007175	SC010	8
ZY086651	EY429330	50966902	C6 transcription factor	147070-147841	-	AP007165	SC124	5
ZY086660	EY431436	50969008	Hypothetical protein	2244225-2244883	+	AP007151	SC005	1
ZY086679	EY432099	50969671	Hypothetical protein	1718237-1718780	-	AP007157	SC023	3
ZY086685	EY430422	50967994	Hypothetical protein	322901-323484	-	AP007162	SC102	4
ZY086694	EY427484	50965056	Acetylglutamate kinase	1075176-1075748	+	AP007161	SC012	4
ZY086696	EY431560	50969132	CC chemokine SCYA120B	1944968-1945569	-	AP007164	SC111	5
ZY086714	EY426271	50963843	C6 transcription factor (NirA)	835338-836101	-	AP007166	SC113	5
ZY086726	EY431858	50969430	Ribosome biogenesis protein (Rrb1)	727499-728154	-	AP007157	SC023	3
ZY086729	EY427325	50964897	Hypothetical protein	860610-861376	-	AP007155	SC003	2
ZY086763	EY427674	50965246	Hypothetical protein	3196819-3197766	-	AP007151	SC005	1
ZY086766	EY426347	50963919	DNA polymerase delta subunit 2	2040669-2041840	-	AP007157	SC023	3
ZY086771	EY427678	50965250	Hypothetical protein	1758115-1758728	-	AP007175	SC010	8
ZY086782	EY429842	50967414	Ribonuclease E (EC 3.1.4.-)	426300-427260	+	AP007161	SC012	4
ZY086788	EY426059	50963631	Hypothetical protein	1463331-1464087	-	AP007161	SC012	4
ZY086789	EY432124	50969696	Hypothetical protein	1323484-1324095	+	AP007171	SC011	7
ZY086798	EY429673	50967245	Hypothetical protein	991809-992952	-	AP007166	SC113	5
ZY086811	EY427747	50965319	Hypothetical protein	1115057-1115656	+	AP007151	SC005	1
ZY086830	EY430372	50967944	CAF1 family ribonuclease	318920-319689	-	AP007162	SC102	4
ZY086840	EY429230	50966802	Hypothetical protein	1404391-1405058	-	AP007154	SC001	2
ZY086849	EY432657	50970229	Hypothetical protein	1514685-1515494	-	AP007164	SC111	5
ZY086850	EY428219	50965791	Hypothetical protein	858426-859109	+	AP007166	SC113	5
ZY086866	EY428903	50966475	Nucleoside-diphosphate-sugar epimerase	1442217-1442743	-	AP007169	SC038	6
ZY086867	EY425119	50962691	Mitochondrial large ribosomal subunit protein L30	3169657-3170484	+	AP007155	SC003	2
ZY086868	EY432915	50970487	Hypothetical protein	2110847-2111487	-	AP007161	SC012	4
ZY086870	EY427563	50965135	Hypothetical protein	1233527-1234135	+	AP007174	SC103	8
ZY086878	EY425400	50962972	Hypothetical protein	320493-321096	+	AP007167	SC020	6
ZY086890	EY429376	50966948	Salicylate hydroxylase (EC 1.14.13.1)	1751052-1751671	+	AP007161	SC012	4
ZY086907	EY433230	50970802	Hypothetical protein	1011105-1011677	+	AP007167	SC020	6
ZY086928	EY433210	50970782	Hypothetical protein	3321793-3322451	+	AP007151	SC005	1
ZY086958	EY424769	50962341	C6 transcription factor	629086-629668	+	AP007166	SC113	5
ZY086959	EY430787	50968359	Hypothetical protein	1273127-1273707	-	AP007169	SC038	6
ZY086962	EY429319	50966891	Hypothetical protein	1786918-1787581	+	AP007157	SC023	3
ZY086966	EY432143	50969715	NADH dehydrogenase subunit F (Fragment)	747637-748338	-	AP007161	SC012	4
ZY086984	EY425614	50963186	Hypothetical protein	1042905-1043409	-	AP007151	SC005	1
ZY086987	EY429203	50966775	Hypothetical protein	3887214-3887791	-	AP007155	SC003	2
ZY087003	EY427768	50965340	Ankyrin protein	551926-552624	-	AP007154	SC001	2
ZY087054	EY427039	50964611	Hypothetical protein	1571432-1572364	+	AP007155	SC003	2
ZY087055	EY432015	50969587	Aldehyde dehydrogenase (EC 1.2.1.3.)	799681-800271	+	AP007157	SC023	3
ZY087065	EY425671	50963243	Alpha-1,6-mannosyltransferase subunit (Mnn10)	990178-990741	-	AP007161	SC012	4
ZY087067	EY424383	50961955	Hypothetical protein	2175352-2176140	-	AP007151	SC005	1
ZY087073	EY425803	50963375	Allergen ASP L 1 (Fragment)	1309282-1309899	+	AP007166	SC113	5
ZY087079	EY426741	50964313	Hypothetical protein	389990-390628	+	AP007162	SC102	4
ZY087096	EY427898	50965470	Glutathione transferase delta-like Yv4022A06	341394-341787	-	AP007164	SC111	5
ZY087097	EY431686	50969258	Hypothetical protein	922865-923449	-	AP007155	SC003	2
ZY087123	EY425664	50963236	Hypothetical protein	1153214-1153895	+	AP007169	SC038	6
ZY087132	EY430373	50967945	Hypothetical protein	1151138-1151695	-	AP007164	SC111	5
ZY087135	EY431053	50968625	Hypothetical protein	627920-628499	-	AP007175	SC010	8
ZY087141	EY426679	50964251	Hypothetical protein	1399205-1399908	-	AP007150	SC009	1
ZY087155	EY431219	50968791	Hypothetical protein	757195-757814	+	AP007157	SC023	3
ZY087158	EY425451	50963023	Methionine-R-sulfoxide reductase	417575-418371	+	AP007155	SC003	2
ZY087167	EY431356	50968928	Hypothetical protein	737734-738567	-	AP007167	SC020	6
ZY087171	EY427546	50965118	Hypothetical protein	385542-386271	+	AP007164	SC111	5
ZY087173	EY428754	50966326	Hypothetical protein	1183888-1184787	+	AP007157	SC023	3
ZY087179	EY429318	50966890	Hypothetical protein	786335-786899	+	AP007175	SC010	8
ZY087182	EY430788	50968360	Hypothetical protein	486178-486850	+	AP007175	SC010	8
ZY087203	EY424698	50962270	Hypothetical protein	91638-92263	+	AP007166	SC113	5
ZY087206	EY424701	50962273	Hypothetical protein	1712964-1713481	+	AP007169	SC038	6
ZY087219	EY425857	50963429	Hypothetical protein	1966024-1966597	+	AP007161	SC012	4
ZY087224	EY425167	50962739	DNA-directed RNA polymerase I, II, and III subunit	2173262-2174133	+	AP007155	SC003	2
ZY087225	EY427388	50964960	Hypothetical protein	643310-644079	-	AP007171	SC011	7
ZY087244	EY430406	50967978	DnaJ central domain	1682401-1683276	-	AP007155	SC003	2
ZY087252	EY428715	50966287	Hypothetical protein	607797-608449	+	AP007166	SC113	5
ZY087258	EY428580	50966152	C2H2 finger domain protein	1171485-1171978	-	AP007167	SC020	6
ZY087264	EY427012	50964584	Hypothetical protein	953707-954268	+	AP007162	SC102	4
ZY087285	EY429692	50967264	Hypothetical protein	1225407-1226215	-	AP007154	SC001	2
ZY087286	EY433246	50970818	Coproporphyrinogen III oxidase (EC 1.3.3.3)	162161-162716	+	AP007172	SC206	7
ZY087289	EY425643	50963215	Hypothetical protein	111405-111999	+	AP007157	SC023	3
ZY087296	EY424568	50962140	DEAD-box RNA helicase	683211-683887	+	AP007174	SC103	8
ZY087303	EY425241	50962813	Hypothetical protein	424357-425065	+	AP007157	SC023	3
ZY087313	EY426708	50964280	AG-motif binding protein-4	4129271-4130099	-	AP007151	SC005	1
ZY087318	EY431091	50968663	Hypothetical protein	338104-339038	-	AP007150	SC009	1
ZY087349	EY429315	50966887	Hypothetical protein	2188081-2188781	+	AP007171	SC011	7
ZY087352	EY426685	50964257	Hypothetical protein	2269377-2269884	+	AP007157	SC023	3
ZY087371	EY424877	50962449	Hypothetical protein	2524965-2525479	-	AP007155	SC003	2
ZY087406	EY427103	50964675	Hypothetical protein	2676312-2676941	+	AP007155	SC003	2
ZY087421	EY432317	50969889	Cell wall proline rich protein	1357359-1358073	-	AP007161	SC012	4
ZY087427	EY425362	50962934	C6 transcription factor	693256-694021	+	AP007174	SC103	8
ZY087440	EY432230	50969802	Superoxide dismutase (EC 1.15.1.1)	1650483-1651113	-	AP007150	SC009	1
ZY087447	EY431118	50968690	Hypothetical protein	859435-860099	+	AP007166	SC113	5
ZY087451	EY425410	50962982	Hypothetical protein	2430514-2431058	+	AP007151	SC005	1
ZY087484	EY429037	50966609	Hypothetical protein	1139603-1140161	+	AP007166	SC113	5
ZY087496	EY430343	50967915	CG11265-PE, isoform E	2154582-2155222	-	AP007159	SC026	3
ZY087504	EY429287	50966859	Hypothetical protein	1801221-1801865	-	AP007154	SC001	2
ZY087527	EY432003	50969575	Polyprotein (Fragment)	1500525-1501265	-	AP007150	SC009	1
ZY087555	EY428213	50965785	Hypothetical protein	239868-240413	+	AP007150	SC009	1
ZY087559	EY425575	50963147	Hypothetical protein	1645914-1646685	-	AP007164	SC111	5
ZY087560	EY429267	50966839	DDC2 (dopa decarboxylase 2)	1131982-1132621	-	AP007159	SC026	3
ZY087578	EY429678	50967250	DNA-directed RNA polymerases i, ii, and iii 145 kD	2009830-2010623	+	AP007159	SC026	3
ZY087601	EY428972	50966544	Hypothetical protein	226839-227553	-	AP007172	SC206	7
ZY087605	EY429669	50967241	Hypothetical protein	2395822-2396338	-	AP007171	SC011	7
ZY087606	EY425317	50962889	Hypothetical protein	1883400-1884056	-	AP007175	SC010	8
ZY087609	EY432138	50969710	Hypothetical protein	415223-415852	+	AP007170	SC138	6
ZY087611	EY427728	50965300	Hypothetical protein	1852866-1853465	+	AP007171	SC011	7
ZY087654	EY430945	50968517	Hypothetical protein	2322030-2322611	+	AP007151	SC005	1
ZY087655	EY426049	50963621	Hypothetical protein	1421458-1422039	-	AP007150	SC009	1
ZY087661	EY432392	50969964	Hypothetical protein	646272-646946	-	AP007166	SC113	5
ZY087680	EY431822	50969394	Hypothetical protein	1518103-1518609	+	AP007150	SC009	1
ZY087692	EY427581	50965153	NADH-ubiquinone oxidoreductase chain C/D	2866820-2867409	-	AP007151	SC005	1
ZY087698	EY432765	50970337	Hypothetical protein	1936402-1937065	-	AP007164	SC111	5
ZY087699	EY427821	50965393	Hypothetical protein	2269798-2270608	-	AP007161	SC012	4
ZY087704	EY430848	50968420	Hypothetical protein	317982-318627	-	AP007164	SC111	5
ZY087710	EY432434	50970006	Hypothetical protein	4053854-4054455	-	AP007155	SC003	2
ZY087716	EY426322	50963894	Hypothetical protein	1766901-1767532	+	AP007162	SC102	4
ZY087723	EY428828	50966400	SKG6 family protein	3404931-3405509	+	AP007155	SC003	2
ZY087724	EY425670	50963242	Hypothetical protein	425148-425694	-	AP007161	SC012	4
ZY087735	EY427826	50965398	Probable ribonuclease e (Rnase e) protein (EC 3.1.4.-)	2287597-2288238	-	AP007171	SC011	7
ZY087736	EY429227	50966799	Hypothetical protein	1464149-1464823	-	AP007167	SC020	6
ZY087749	EY428284	50965856	Hypothetical protein	660042-660602	-	AP007171	SC011	7
ZY087762	EY428519	50966091	Hypothetical protein	258330-258917	+	AP007172	SC206	7
ZY087768	EY432804	50970376	Hypothetical protein	1914266-1914779	+	AP007151	SC005	1
ZY087770	EY432862	50970434	C6 transcription factor (NirA)	836484-837795	-	AP007166	SC113	5
ZY087788	EY426663	50964235	Hypothetical protein	1594957-1595726	+	AP007155	SC003	2
ZY087794	EY428563	50966135	Hypothetical protein	1330772-1332072	+	AP007161	SC012	4
ZY087795	EY427940	50965512	3-beta-hydroxysteroid dehydrogenase	21979-22685	-	AP007165	SC124	5
ZY087801	EY427488	50965060	Hypothetical protein	1281623-1282331	-	AP007171	SC011	7
ZY087807	EY432817	50970389	Hypothetical protein	1379665-1380266	+	AP007171	SC011	7
ZY087811	EY432899	50970471	Hypothetical protein	2035963-2036639	-	AP007175	SC010	8
ZY087818	EY432873	50970445	Hypothetical protein	2332107-2332913	+	AP007171	SC011	7
ZY087819	EY427837	50965409	Hypothetical protein	84726-85410	+	AP007172	SC206	7
ZY087825	EY425475	50963047	Hypothetical protein	1654222-1655169	-	AP007171	SC011	7
ZY087826	EY427589	50965161	WD repeat protein	148848-149494	-	AP007165	SC124	5
ZY087829	EY430161	50967733	Hypothetical protein	345419-346281	+	AP007171	SC011	7
ZY087831	EY426522	50964094	Hypothetical protein	834504-835139	-	AP007162	SC102	4
ZY087836	EY431054	50968626	Phosphomethylpyrimidine kinase	830311-830852	+	AP007155	SC003	2
ZY087856	EY431590	50969162	Hypothetical protein	391585-392209	-	AP007157	SC023	3
ZY087932	EY428386	50965958	Hypothetical protein	3061972-3062667	-	AP007151	SC005	1
ZY087958	EY427625	50965197	DUF1339 domain protein	1198648-1199282	-	AP007169	SC038	6
ZY087970	EY426203	50963775	Hypothetical protein	559622-560292	+	AP007175	SC010	8
ZY087975	EY426118	50963690	RING finger domain protein	2104454-2105863	+	AP007155	SC003	2
ZY087983	EY425157	50962729	HET domain protein	1943381-1944029	-	AP007157	SC023	3
ZY088006	EY424593	50962165	Hypothetical protein	1301860-1302555	+	AP007167	SC020	6
ZY088017	EY424651	50962223	Hypothetical protein	280253-280819	-	AP007151	SC005	1
ZY088018	EY429639	50967211	Hypothetical protein	5544-6138	-	AP007174	SC103	8
ZY088033	EY428385	50965957	Hypothetical protein	1986513-1987353	+	AP007159	SC026	3
ZY088038	EY426314	50963886	Hypothetical protein	1830481-1831039	-	AP007155	SC003	2
ZY088056	EY427911	50965483	N-acetyltransferase superfamily	3065369-3066097	+	AP007155	SC003	2
ZY088062	EY431635	50969207	Hypothetical protein	1992862-1993638	+	AP007159	SC026	3
ZY088064	EY430931	50968503	Hypothetical protein	1514488-1514992	-	AP007154	SC001	2
ZY088066	EY433003	50970575	High-affinity iron transporter FtrA	1609016-1610184	+	AP007162	SC102	4
ZY088073	EY425727	50963299	Methionyl aminopeptidase	1486363-1486857	+	AP007159	SC026	3
ZY088074	EY429571	50967143	Hypothetical protein	718269-718972	-	AP007169	SC038	6
ZY088075	EY424763	50962335	Hypothetical protein	607218-607937	-	AP007162	SC102	4
ZY088079	EY425657	50963229	Hypothetical protein	1326093-1326658	+	AP007159	SC026	3
ZY088082	EY432024	50969596	C6 transcription factor (Prf)	2889035-2889777	-	AP007151	SC005	1
ZY088089	EY429235	50966807	Glutamyl endoprotease polypeptide	480948-481904	+	AP007174	SC103	8
ZY088110	EY431393	50968965	Opacity protein Opa92 (Fragment)	286514-287337	+	AP007170	SC138	6
ZY088122	EY427290	50964862	Hypothetical protein	1166103-1166714	+	AP007157	SC023	3
ZY088127	EY430341	50967913	Hypothetical protein	715885-716628	+	AP007169	SC038	6
ZY088132	EY429855	50967427	Hypothetical protein	480489-480996	-	AP007151	SC005	1
ZY088134	EY429224	50966796	Hypothetical protein	1946779-1947429	-	AP007154	SC001	2
ZY088142	EY427830	50965402	Cis-prenyltransferase (EC 2.5.1.31)	660930-661639	+	AP007159	SC026	3
ZY088152	EY430644	50968216	G protein-coupled receptor GPR17 (Fragment)	544109-544660	-	AP007155	SC003	2
ZY088155	EY428261	50965833	Hypothetical protein	1139781-1140352	+	AP007155	SC003	2
ZY088159	EY430315	50967887	Hypothetical protein	2014740-2015687	+	AP007151	SC005	1
ZY088166	EY425112	50962684	Hypothetical protein	1218907-1219450	+	AP007167	SC020	6
ZY088197	EY432151	50969723	ADL019Wp protein	1225310-1226168	-	AP007154	SC001	2
ZY088270	EY424437	50962009	Hypothetical protein	2014794-2015694	+	AP007151	SC005	1
ZY092445	EY431198	50968770	Homeobox transcription factor	3312231-3312909	+	AP007155	SC003	2
ZY092448	EY429154	50966726	WD repeat and HMG-box DNA-binding protein 1	1729365-1730019	-	AP007162	SC102	4
ZY092463	EY425484	50963056	Hypothetical protein	1033288-1034146	-	AP007169	SC038	6
ZY092464	EY429365	50966937	Hypothetical protein	1774953-1775487	-	AP007150	SC009	1
ZY092508	EY433250	50970822	Mucosal addressin cell adhesion molecule 1 precursor	1577061-1578057	+	AP007150	SC009	1
ZY092514	EY424761	50962333	Hypothetical protein	1296994-1297587	-	AP007161	SC012	4
ZY092522	EY430554	50968126	Disease resistance protein Aig2	1440023-1440826	-	AP007162	SC102	4
ZY092523	EY430542	50968114	Nucleoporin (Nup192)	1036546-1037257	+	AP007166	SC113	5
ZY092538	EY432902	50970474	Hypothetical protein	509164-510662	+	AP007154	SC001	2
ZY092543	EY431925	50969497	Zinc finger, C3HC4 type (RING finger) domain protein	1533008-1533521	+	AP007155	SC003	2
ZY092546	EY424513	50962085	Hypothetical protein	39468-40167	+	AP007155	SC003	2
ZY092762	EY425896	50963468	Hypothetical protein	660694-661688	+	AP007159	SC026	3
ZY092770	EY433393	50970965	Hypothetical protein	1025987-1026674	+	AP007157	SC023	3
ZY092789	EY425518	50963090	Ornithine decarboxylase antizyme	1971578-1972292	+	AP007154	SC001	2
ZY092849	EY431360	50968932	DnaJ domain protein	2573592-2574178	+	AP007157	SC023	3
ZY092895	EY424608	50962180	Ribosomal protein L39	1743813-1744579	+	AP007150	SC009	1
ZY092918	EY430927	50968499	Quinone-reactive Ni/Fe hydrogenase, large subunit	2897849-2898809	+	AP007151	SC005	1
ZY093032	EY428257	50965829	Hypothetical protein	3925935-3926861	-	AP007155	SC003	2
ZY093089	EY432666	50970238	Hypothetical protein	2007154-2007788	-	AP007175	SC010	8
ZY093270	EY432050	50969622	Hypothetical protein	1930874-1931628	+	AP007159	SC026	3
ZY093559	EY430331	50967903	Hypothetical protein	1592715-1593354	-	AP007154	SC001	2
ZY093784	EY426541	50964113	Hypothetical protein	2419092-2419687	-	AP007171	SC011	7
ZY093847	EY433306	50970878	Hypothetical protein	127507-128885	+	AP007175	SC010	8
ZY093862	EY425824	50963396	Hypothetical protein	1063595-1064286	+	AP007150	SC009	1
ZY093880	EY427769	50965341	Olfactory receptor 1L3 (Olfactory receptor 9-D) (OR9-D)	1864524-1865042	+	AP007155	SC003	2
ZY093903	EY428072	50965644	DDC3 (dopa decarboxylase 3)	987999-988698	+	AP007175	SC010	8
ZY093934	EY427417	50964989	Hypothetical protein	1519453-1520659	+	AP007150	SC009	1
ZY093937	EY432860	50970432	C6 finger domain protein	314598-315345	+	AP007169	SC038	6
ZY093947	EY427336	50964908	Hypothetical protein	400533-401411	+	AP007154	SC001	2
ZY094795	EY432819	50970391	Hypothetical protein	1272493-1273070	-	AP007150	SC009	1
ZY094859	EY430041	50967613	Cytochrome b5	2414020-2414788	-	AP007171	SC011	7
ZY097495	EY430056	50967628	Hypothetical protein	90733-91305	+	AP007163	SC166	4
ZY097501	EY426756	50964328	Hypothetical protein	3899962-3900750	+	AP007151	SC005	1
ZY097506	EY425817	50963389	Phosphatidyl synthase	278032-279211	-	AP007164	SC111	5
ZY097509	EY432428	50970000	Hypothetical protein	4195189-4195900	+	AP007151	SC005	1
ZY097512	EY430878	50968450	Hypothetical protein	2186987-2188127	+	AP007155	SC003	2
ZY097524	EY429078	50966650	Hypothetical protein	1709562-1710211	-	AP007161	SC012	4
ZY097544	EY430939	50968511	Transposase subunit	246569-247081	-	AP007151	SC005	1
ZY097547	EY431233	50968805	NUV101 protein	420277-421046	-	AP007164	SC111	5
ZY097555	EY432748	50970320	Envelope glycoprotein	1224602-1225135	+	AP007155	SC003	2
ZY097559	EY433321	50970893	Hypothetical protein	971368-972063	-	AP007151	SC005	1
ZY097564	EY431125	50968697	Hypothetical protein	2150474-2151239	+	AP007171	SC011	7
ZY097570	EY426781	50964353	Protein UL11 precursor	3375097-3375813	+	AP007155	SC003	2
ZY097586	EY427276	50964848	Hypothetical protein	3994625-3995886	-	AP007151	SC005	1
ZY097600	EY427594	50965166	C6 finger domain protein	2211662-2212322	-	AP007159	SC026	3
ZY097615	EY428447	50966019	Hypothetical protein	861233-862229	+	AP007164	SC111	5
ZY097646	EY430946	50968518	Hypothetical protein	2284270-2285215	-	AP007161	SC012	4
ZY097649	EY432950	50970522	Hypothetical protein	1523144-1523745	+	AP007161	SC012	4
ZY097651	EY428586	50966158	Nuclear distribution protein nudE	2127184-2127708	+	AP007171	SC011	7
ZY097710	EY432110	50969682	Hypothetical protein	1949447-1950070	+	AP007155	SC003	2
ZY097714	EY432190	50969762	Hypothetical protein	216569-217164	-	AP007159	SC026	3
ZY097726	EY425370	50962942	Hypothetical protein	2158105-2159257	+	AP007157	SC023	3
ZY097730	EY428973	50966545	Hypothetical protein	1635459-1636035	-	AP007175	SC010	8
ZY097739	EY430039	50967611	Hypothetical protein	1516888-1517549	-	AP007150	SC009	1
ZY097746	EY429157	50966729	Hypothetical protein	1419564-1420203	+	AP007169	SC038	6
ZY097748	EY426508	50964080	Hypothetical protein	809132-809673	+	AP007161	SC012	4
ZY097751	EY430768	50968340	Hypothetical protein	721116-721830	+	AP007171	SC011	7
ZY097755	EY428201	50965773	Hypothetical protein	655582-656276	+	AP007169	SC038	6
ZY097769	EY424613	50962185	Hypothetical protein	301975-302542	+	AP007155	SC003	2
ZY097788	EY431227	50968799	Hypothetical protein	556394-556916	-	AP007151	SC005	1
ZY097792	EY430734	50968306	Prostaglandin E2 receptor, EP1 subtype (Prostanoid EP1 receptor)	2196888-2198061	+	AP007159	SC026	3
ZY097793	EY424499	50962071	Hypothetical protein	1378504-1379071	-	AP007162	SC102	4
ZY097797	EY427270	50964842	Subtilisin N-terminal family protein	872922-873611	-	AP007167	SC020	6
ZY097803	EY425287	50962859	Hypothetical protein	892427-893084	+	AP007159	SC026	3
ZY097819	EY429213	50966785	Hypothetical protein	281118-281847	+	AP007154	SC001	2
ZY097823	EY432909	50970481	PQ loop repeat protein	1666169-1667098	-	AP007162	SC102	4
ZY097842	EY432158	50969730	Hypothetical protein	1593440-1594114	-	AP007161	SC012	4
ZY097848	EY428995	50966567	Methylglyoxal synthase (EC 4.2.3.3.)	705354-705900	-	AP007161	SC012	4
ZY097858	EY432570	50970142	Hypothetical protein	1998572-1999138	+	AP007164	SC111	5
ZY097864	EY427715	50965287	Hypothetical protein	1938060-1939025	+	AP007155	SC003	2
ZY097875	EY424521	50962093	Hypothetical protein	1118296-1118911	+	AP007154	SC001	2
ZY097877	EY426055	50963627	Hypothetical protein	597144-597726	-	AP007161	SC012	4
ZY097888	EY428589	50966161	Hypothetical protein	644443-645201	-	AP007171	SC011	7
ZY097894	EY430059	50967631	Hypothetical protein	497583-498249	+	AP007167	SC020	6
ZY097902	EY429219	50966791	Hypothetical protein	799339-799942	+	AP007154	SC001	2
ZY097903	EY426467	50964039	DUF427 domain protein	109422-110188	+	AP007169	SC038	6
ZY097910	EY427458	50965030	Soybean sterol isomerase C-8 7	1450602-1451269	-	AP007167	SC020	6
ZY097914	EY425490	50963062	Potential fungal zinc cluster transcription factor	955444-956073	+	AP007167	SC020	6
ZY097921	EY430340	50967912	Hypothetical protein	1672683-1673387	+	AP007151	SC005	1
ZY097926	EY433065	50970637	Hypothetical protein	815488-816173	+	AP007150	SC009	1
ZY097927	EY424526	50962098	Cytochrome c oxidase assembly protein COX19	2251028-2251575	-	AP007161	SC012	4
ZY097982	EY428010	50965582	Hypothetical protein	1750023-1750753	+	AP007161	SC012	4
ZY097990	EY431724	50969296	Nodulin MtN21 family protein	1682458-1683030	+	AP007162	SC102	4
ZY098005	EY424915	50962487	Hypothetical protein	3353451-3354282	+	AP007151	SC005	1
ZY098012	EY426539	50964111	Golgi integral membrane protein (Cln3)	1122087-1122695	+	AP007159	SC026	3
ZY098027	EY429904	50967476	Hypothetical protein	1798104-1798600	+	AP007154	SC001	2
ZY098037	EY432995	50970567	Hypothetical protein	96590-97255	-	AP007151	SC005	1
ZY098043	EY429937	50967509	Hypothetical protein	1298324-1298924	+	AP007159	SC026	3
ZY098046	EY429063	50966635	Hypothetical protein	56917-57654	+	AP007172	SC206	7
ZY098051	EY424668	50962240	Hypothetical protein	2802828-2803655	+	AP007155	SC003	2
ZY098053	EY427949	50965521	Amino acid transport protein	1665567-1666239	-	AP007155	SC003	2
ZY098054	EY428279	50965851	Hypothetical protein	2516855-2517461	+	AP007157	SC023	3
ZY098056	EY427003	50964575	Hypothetical protein	1349264-1349908	-	AP007171	SC011	7
ZY098058	EY429442	50967014	Hypothetical protein	3184-4067	+	AP007155	SC003	2
ZY098063	EY430273	50967845	Hypothetical protein	1299953-1300891	-	AP007159	SC026	3
ZY098081	EY425666	50963238	Hypothetical protein	2257714-2258438	-	AP007151	SC005	1
ZY098099	EY425126	50962698	Transposase	824280-824948	+	AP007157	SC023	3
ZY098106	EY430398	50967970	Hypothetical protein	332585-333411	-	AP007155	SC003	2
ZY098108	EY429430	50967002	Hypothetical protein	3282581-3283255	-	AP007151	SC005	1
ZY098132	EY428925	50966497	Hypothetical protein	4423893-4424422	+	AP007151	SC005	1
ZY098143	EY430940	50968512	Transposon protein, CACTA, En/Spm sub-class	641470-642088	+	AP007164	SC111	5
ZY098149	EY425148	50962720	Hypothetical protein	470855-471347	-	AP007161	SC012	4
ZY098154	EY431273	50968845	Hypothetical protein	3592112-3592744	-	AP007155	SC003	2
ZY098156	EY426358	50963930	Hypothetical protein	2059195-2059934	-	AP007171	SC011	7
ZY098161	EY427068	50964640	Hypothetical protein	596094-596683	+	AP007151	SC005	1
ZY098165	EY429477	50967049	Hypothetical protein	1910-2554	-	AP007174	SC103	8
ZY098166	EY432169	50969741	Hypothetical protein	802140-802661	-	AP007157	SC023	3
ZY098176	EY425429	50963001	Acetyl-coenzyme A carboxylase carboxyl transferase	1935239-1935779	+	AP007159	SC026	3
ZY098180	EY424812	50962384	Ubiquitin-conjugating enzyme	3101709-3102426	+	AP007151	SC005	1
ZY098183	EY429469	50967041	Hypothetical protein	3254910-3255785	+	AP007151	SC005	1
ZY098186	EY432420	50969992	HGWP repeat containing protein-like protein	1964078-1964628	+	AP007159	SC026	3
ZY098189	EY428558	50966130	Hypothetical protein	1679361-1680404	+	AP007169	SC038	6
ZY098193	EY428108	50965680	Hypothetical protein	1825566-1826322	+	AP007151	SC005	1
ZY098194	EY426452	50964024	Hypothetical protein	1911877-1912490	+	AP007171	SC011	7
ZY098199	EY432925	50970497	Hypothetical protein	229088-229623	+	AP007175	SC010	8
ZY098206	EY424865	50962437	Hypothetical protein	885531-886136	-	AP007150	SC009	1
ZY098217	EY431261	50968833	Hypothetical protein	185607-186315	+	AP007166	SC113	5
ZY098225	EY431147	50968719	DUF1339 domain protein	1196822-1197494	-	AP007169	SC038	6
ZY098232	EY427938	50965510	Hypothetical protein	1684295-1684850	-	AP007151	SC005	1
ZY098240	EY429295	50966867	Hypothetical protein	594098-594629	-	AP007161	SC012	4
ZY098241	EY425466	50963038	CG10981-PA, isoform A	1115984-1116615	+	AP007166	SC113	5
ZY098246	EY430450	50968022	C6 finger domain protein	80298-81094	-	AP007157	SC023	3
ZY098249	EY428265	50965837	C6 finger domain protein	1941824-1942422	-	AP007171	SC011	7
ZY098279	EY428516	50966088	Hypothetical protein	127787-128329	-	AP007154	SC001	2
ZY098280	EY424509	50962081	Acetolactate synthase large subunit (EC 2.2.1.6)	945840-946725	+	AP007164	SC111	5
ZY098282	EY425650	50963222	3'-5' exonuclease/helicase (WRN)	279056-279707	-	AP007151	SC005	1
ZY098452	EY432004	50969576	Hypothetical protein	2676240-2677067	+	AP007155	SC003	2
ZY103947	EY426766	50964338	Penicillin-binding protein 1B precursor (EC 2.4.1.129)	4043801-4044361	+	AP007155	SC003	2
ZY103954	EY424444	50962016	Serine or threonine-specific kinase subfamily	295228-295811	-	AP007164	SC111	5
ZY103959	EY432923	50970495	Nuclear receptor corepressor 1 (N-CoR1) (N-CoR) (Retinoid X)	1106599-1107391	-	AP007169	SC038	6
ZY103966	EY429480	50967052	Ferric-chelate reductase	859245-860076	+	AP007171	SC011	7
ZY103967	EY430705	50968277	Hypothetical protein	112745-113331	-	AP007170	SC138	6
ZY103976	EY430045	50967617	Glycine rich protein	1197393-1198092	-	AP007167	SC020	6
ZY103977	EY432252	50969824	Hypothetical protein	4356710-4357201	-	AP007151	SC005	1
ZY103993	EY432685	50970257	Likely cytosolic ribosomal protein S7	478129-478616	+	AP007155	SC003	2
ZY104006	EY430842	50968414	Golgi phosphoprotein 3 (GPP34) domain containing protein	1128089-1128643	-	AP007161	SC012	4
ZY104009	EY424908	50962480	Hypothetical protein	1159591-1160257	-	AP007151	SC005	1
ZY104010	EY429414	50966986	Hypothetical protein	2272324-2272953	+	AP007164	SC111	5
ZY104024	EY431896	50969468	Hypothetical protein	363989-364642	-	AP007166	SC113	5
ZY104038	EY429446	50967018	Hypothetical protein	656008-656775	-	AP007151	SC005	1
ZY104048	EY428088	50965660	Copper fist DNA binding domain protein	217805-218571	+	AP007169	SC038	6
ZY104050	EY427845	50965417	Hypothetical protein	163231-163840	-	AP007174	SC103	8
ZY104058	EY433320	50970892	Hypothetical protein	1957378-1958046	-	AP007161	SC012	4
ZY104724	EY431107	50968679	Hypothetical protein	1344572-1345132	-	AP007157	SC023	3
ZY104798	EY426262	50963834	Hypothetical protein	1018497-1018647	+	AP007161	SC012	4
ZY104843	EY426517	50964089	Hypothetical protein	454548-454695	+	AP007154	SC001	2
ZY104846	EY433333	50970905	Hypothetical protein	109565-109651	-	AP007161	SC012	4
ZY104850	EY432100	50969672	Hypothetical protein	282724-283290	-	AP007151	SC005	1
ZY104853	EY425598	50963170	WD repeat protein	930773-931557	-	AP007166	SC113	5
ZY104855	EY425277	50962849	NADH:flavin oxidoreductase/12-oxophytodienoate reductase	Not existed in genome	Not existed in genome	Not existed in genome	Not existed in genome	Not existed in genome
ZY104859	EY431672	50969244	Hypothetical protein	346720-346920	+	AP007150	SC009	1
ZY104861	EY432163	50969735	Hypothetical protein	Not existed in genome	Not existed in genome	Not existed in genome	Not existed in genome	Not existed in genome
ZY104862	EY428141	50965713	DNA-dependent RNA polymerase II largest subunit RPB1 (Fragmented)	89100-89963	+	AP007162	SC102	4
ZY104863	EY432818	50970390	Hypothetical protein	1349125-1349904	-	AP007171	SC011	7
ZY104864	EY429401	50966973	Hypothetical protein	4329129-4329827	-	AP007151	SC005	1
ZY104906	EY430515	50968087	Hypothetical protein	220573-221084	-	AP007155	SC003	2
ZY104986	EY432299	50969871	Polyphosphate kinase (Fragment)	1154343-1154634	+	AP007169	SC038	6
ZY105285	EY431881	50969453	D-tyrosyl-tRNA(Tyr) deacylase	1195570-1196766	-	AP007171	SC011	7
ZY105296	EY431363	50968935	Neutral amino acid permease	188389-189420	+	AP007170	SC138	6
ZY105361	EY429642	50967214	Hypothetical protein	1549948-1551007	-	AP007166	SC113	5
ZY105546	EY424783	50962355	Hypothetical protein	405247-405701	-	AP007150	SC009	1
ZY105563	EY429750	50967322	Hypothetical protein	50360-50938	-	AP007170	SC138	6
ZY105949	EY426399	50963971	LPPG:Fo 2-phospho-L-lactate transferase precursor	517689-518362	-	AP007161	SC012	4
ZY106018	EY428582	50966154	Plastin-1 (Fimbrin)	1184833-1185432	-	AP007157	SC023	3
ZY106022	EY426215	50963787	Hypothetical protein	2590894-2591694	-	AP007161	SC012	4
ZY106033	EY427690	50965262	Hypothetical protein	1598716-1599414	-	AP007150	SC009	1
ZY106064	EY429067	50966639	Hypothetical protein	4035448-4036101	-	AP007151	SC005	1
ZY106089	EY428014	50965586	Hypothetical protein	1278755-1279364	-	AP007150	SC009	1
ZY106123	EY426970	50964542	Hypothetical protein	15950-17021	+	AP007174	SC103	8
ZY106127	EY428898	50966470	Hypothetical protein	1080704-1081540	+	AP007169	SC038	6
ZY106162	EY430381	50967953	Trans-sialidase	1485552-1486383	-	AP007162	SC102	4
ZY106195	EY424692	50962264	C2H2 finger domain protein	2904669-2905567	+	AP007155	SC003	2
ZY106202	EY431846	50969418	Hypothetical protein	1613247-1614197	-	AP007161	SC012	4
ZY106203	EY428716	50966288	Hypothetical protein	280655-281267	+	AP007174	SC103	8
ZY106225	EY428400	50965972	Hypothetical protein	1318662-1319787	+	AP007171	SC011	7
ZY106227	EY430486	50968058	EF hand domain protein	Not existed in genome	Not existed in genome	Not existed in genome	Not existed in genome	Not existed in genome
ZY106276	EY426058	50963630	Hypothetical protein	711864-712522	-	AP007169	SC038	6
ZY106286	EY426915	50964487	Hypothetical protein	2264065-2264361	-	AP007161	SC012	4
ZY106289	EY430755	50968327	Hypothetical protein	688098-689162	-	AP007159	SC026	3
ZY106290	EY424696	50962268	Hypothetical protein	870926-871704	+	AP007155	SC003	2
ZY106299	EY432297	50969869	F-box domain protein	3973763-3974708	+	AP007155	SC003	2
ZY106302	EY426438	50964010	Hypothetical protein	1668235-1669014	+	AP007171	SC011	7
ZY106319	EY430585	50968157	Plasma membrane SNARE protein (Sec9)	634558-635363	-	AP007159	SC026	3
ZY106716	EY430050	50967622	Hypothetical protein	1406530-1407562	-	AP007159	SC026	3
ZY107260	EY431463	50969035	Hypothetical protein	842668-843589	+	AP007151	SC005	1
ZY107272	EY427264	50964836	RnfB family protein	245198-245877	-	AP007150	SC009	1
ZY110718	EY432663	50970235	Hypothetical protein	3037590-3038259	+	AP007151	SC005	1
ZY110723	EY427597	50965169	Phosphatidylserine decarboxylase	338012-338568	+	AP007161	SC012	4
ZY110732	EY429821	50967393	UVSB PI-3 kinase	22099-23014	-	AP007172	SC206	7
ZY110733	EY425994	50963566	Hypothetical protein	1305501-1306046	-	AP007169	SC038	6
ZY110755	EY424995	50962567	Ubiquitin carrier protein 4 (EC 6.3.2.19)	612433-612979	+	AP007164	SC111	5
ZY110759	EY426698	50964270	Hypothetical protein	1729555-1730139	-	AP007159	SC026	3
ZY110760	EY432432	50970004	Hypothetical protein	2035286-2035914	+	AP007157	SC023	3
ZY110763	EY430410	50967982	Hypothetical protein	3552510-3553176	+	AP007155	SC003	2
ZY110829	EY424894	50962466	Hypothetical protein	389232-389878	+	AP007162	SC102	4
ZY110835	EY432992	50970564	Hypothetical protein	2253691-2254407	+	AP007159	SC026	3
ZY110846	EY432528	50970100	Hypothetical protein	703497-704178	+	AP007151	SC005	1
ZY110851	EY427640	50965212	Hypothetical protein	971741-972677	-	AP007159	SC026	3
ZY110852	EY432655	50970227	Hypothetical protein	3190779-3191346	+	AP007155	SC003	2
ZY110853	EY429002	50966574	Hypothetical protein	173519-174085	+	AP007155	SC003	2
ZY110857	EY431186	50968758	Hypothetical protein	2238758-2239476	-	AP007157	SC023	3
ZY110863	EY428449	50966021	Hypothetical protein	318128-318774	-	AP007151	SC005	1
ZY110864	EY432487	50970059	Hypothetical protein	880409-881032	-	AP007175	SC010	8
ZY110876	EY427586	50965158	Hypothetical protein	3020738-3021390	-	AP007151	SC005	1
ZY110911	EY425443	50963015	Hypothetical protein	1168044-1168766	+	AP007166	SC113	5
ZY110914	EY425865	50963437	Hypothetical protein	1346942-1347475	+	AP007154	SC001	2
ZY110918	EY425877	50963449	Hypothetical protein	1610942-1611490	+	AP007162	SC102	4
ZY110927	EY430295	50967867	Hypothetical protein	1379981-1380867	+	AP007164	SC111	5
ZY110929	EY432154	50969726	Transporter protein	934673-935224	+	AP007159	SC026	3
ZY110934	EY425932	50963504	Hypothetical protein	2052666-2053252	+	AP007161	SC012	4
ZY110936	EY427319	50964891	Hypothetical protein	403781-404597	+	AP007174	SC103	8
ZY110959	EY426923	50964495	Hypothetical protein	1774393-1775017	+	AP007154	SC001	2
ZY110963	EY426053	50963625	Thioredoxin-like protein	1360621-1361107	+	AP007166	SC113	5
ZY110970	EY433133	50970705	Hypothetical protein	4107107-4107780	-	AP007151	SC005	1
ZY110978	EY428114	50965686	Amino acid transporters	739648-740353	+	AP007169	SC038	6
ZY110993	EY433074	50970646	Alanine racemase family protein	160261-160828	-	AP007172	SC206	7
ZY110995	EY431680	50969252	Hypothetical protein	454094-454613	+	AP007167	SC020	6
ZY111000	EY427007	50964579	Hypothetical protein	1187282-1187816	+	AP007161	SC012	4
ZY111007	EY427148	50964720	Scytalone dehydratase	864398-864991	-	AP007161	SC012	4
ZY111009	EY426295	50963867	Hypothetical protein	1753935-1754582	+	AP007150	SC009	1
ZY111012	EY425826	50963398	Calmodulin-binding protein	3370730-3371387	+	AP007151	SC005	1
ZY111015	EY433113	50970685	Hypothetical protein	1673323-1673924	+	AP007162	SC102	4
ZY111030	EY426930	50964502	Hypothetical protein	306273-306975	-	AP007159	SC026	3
ZY111051	EY427611	50965183	Hypothetical protein	1426436-1426982	+	AP007167	SC020	6
ZY111059	EY428020	50965592	Hypothetical protein	182361-182987	+	AP007155	SC003	2
ZY111063	EY425130	50962702	Hypothetical protein	1613127-1613767	+	AP007162	SC102	4
ZY111064	EY430111	50967683	Hypothetical protein	1606502-1607464	+	AP007161	SC012	4
ZY111065	EY433173	50970745	Hypothetical protein	846663-847599	+	AP007150	SC009	1
ZY111072	EY432162	50969734	Hypothetical protein	281912-282540	+	AP007154	SC001	2
ZY111097	EY427327	50964899	C6 finger domain protein	3034783-3035368	-	AP007151	SC005	1
ZY111104	EY431790	50969362	Phospholipase D/Transphosphatidylase	324639-325177	-	AP007164	SC111	5
ZY111149	EY426127	50963699	Hypothetical protein	1152953-1153445	-	AP007161	SC012	4
ZY111152	EY431898	50969470	Hypothetical protein	245743-246326	+	AP007163	SC166	4
ZY111162	EY428523	50966095	Hypothetical protein	3840550-3841189	-	AP007151	SC005	1
ZY111192	EY427066	50964638	Hypothetical protein	269596-270100	-	AP007157	SC023	3
ZY111198	EY431696	50969268	Hypothetical protein	832291-833186	-	AP007166	SC113	5
ZY111228	EY426998	50964570	CMP-N-acetylneuraminic acid synthetase	804809-805377	-	AP007155	SC003	2
ZY111231	EY431218	50968790	ATP-dependent DNA helicase, UvrD/REP family	161897-162504	+	AP007155	SC003	2
ZY111232	EY426239	50963811	Hypothetical protein	372637-373252	+	AP007171	SC011	7
ZY111234	EY429041	50966613	Forkhead transcription factor (Fkh2)	2030647-2031257	-	AP007155	SC003	2
ZY111249	EY428087	50965659	Pentatricopeptide repeat protein	4248564-4249104	+	AP007151	SC005	1
ZY111266	EY431580	50969152	Hypothetical protein	564985-565705	+	AP007166	SC113	5
ZY111268	EY433328	50970900	Hypothetical protein	1093702-1094237	-	AP007155	SC003	2
ZY111292	EY425134	50962706	Extracellular lipase	239229-240069	+	AP007175	SC010	8
ZY111299	EY432674	50970246	Shugoshin protein	4411951-4412568	+	AP007151	SC005	1
ZY111301	EY432113	50969685	Hypothetical protein	1226588-1227373	-	AP007154	SC001	2
ZY111309	EY426436	50964008	Hypothetical protein	1948354-1948976	+	AP007151	SC005	1
ZY111310	EY433300	50970872	Hypothetical protein	626544-627045	-	AP007162	SC102	4
ZY111315	EY432220	50969792	Hypothetical protein	264971-265533	-	AP007150	SC009	1
ZY111325	EY432139	50969711	Hypothetical protein	2011956-2012456	+	AP007159	SC026	3
ZY111333	EY430493	50968065	CG18476-PA protein	1749765-1750286	-	AP007167	SC020	6
ZY111378	EY426002	50963574	Fungal ZBC protein	164846-165425	+	AP007159	SC026	3
ZY111384	EY425365	50962937	Hypothetical protein	4227137-4227734	+	AP007151	SC005	1
ZY111411	EY430470	50968042	Hypothetical protein	3895099-3895701	-	AP007155	SC003	2
ZY111419	EY426575	50964147	Hypothetical protein	721817-722336	-	AP007169	SC038	6
ZY111420	EY431990	50969562	Acetylglutamate kinase	1076418-1076928	+	AP007161	SC012	4
ZY111430	EY428627	50966199	Hypothetical protein	3548478-3548999	-	AP007151	SC005	1
ZY111434	EY426201	50963773	Ulp1 protease family protein	196940-197506	-	AP007164	SC111	5
ZY111449	EY426652	50964224	Ribosomal protein S37, mitochondrial	2464332-2465288	+	AP007155	SC003	2
ZY111453	EY425049	50962621	Hypothetical protein	1571189-1571727	+	AP007154	SC001	2
ZY111464	EY428830	50966402	MGC53277 protein	681696-682342	+	AP007166	SC113	5
ZY133668	EY431401	50968973	Hypothetical protein	962685-963446	+	AP007157	SC023	3
ZY133728	EY426992	50964564	Hypothetical protein	450815-451052	+	AP007170	SC138	6
ZY133731	EY430488	50968060	Hypothetical protein	26039-26947	+	AP007172	SC206	7
ZY133733	EY427280	50964852	Copper fist DNA binding domain protein	1054849-1055714	+	AP007164	SC111	5
ZY133739	EY425563	50963135	Collagen alpha-1(XVII) chain	1253484-1254371	+	AP007171	SC011	7
ZY133853	EY429891	50967463	Hypothetical protein	2938574-2938662	-	AP007151	SC005	1
ZY133866	EY428046	50965618	60S ribosomal protein L35	969724-969950	-	AP007169	SC038	6
ZY133870	EY429451	50967023	Hypothetical protein	2643825-2644619	+	AP007155	SC003	2
ZY133872	EY432997	50970569	Hypothetical protein	2260498-2261299	-	AP007157	SC023	3
ZY133877	EY429956	50967528	Hypothetical protein	Not existed in genome	Not existed in genome	Not existed in genome	Not existed in genome	Not existed in genome
ZY133880	EY431658	50969230	Omega gliadin protein	2814170-2814724	-	AP007151	SC005	1
ZY134228	EY427645	50965217	Splicing factor 3B subunit 10 (SF3b10)	972337-973168	+	AP007150	SC009	1
ZY134248	EY426048	50963620	Nucleoporin (Nup192)	1040490-1041324	+	AP007166	SC113	5
ZY134536	EY428778	50966350	UBX domain protein	2168467-2169234	-	AP007157	SC023	3
ZY134538	EY428270	50965842	Chromosomal replication initiation protein	603723-604053	+	AP007175	SC010	8
ZY135105	EY430165	50967737	Hypothetical protein	201027-201731	-	AP007164	SC111	5
ZY135209	EY424648	50962220	Hypothetical protein	1325869-1326556	-	AP007150	SC009	1
ZY135415	EY425116	50962688	Hypothetical protein	2954766-2956607	-	AP007155	SC003	2
ZY135439	EY432849	50970421	Hypothetical protein	1471393-1472325	+	AP007154	SC001	2
ZY135446	EY433339	50970911	Hypothetical protein	1999717-2000564	+	AP007155	SC003	2
ZY135452	EY424830	50962402	Hypothetical protein	1905502-1906261	-	AP007150	SC009	1
ZY135466	EY430265	50967837	Hypothetical protein	1141307-1142066	-	AP007150	SC009	1
ZY135476	EY428570	50966142	Hypothetical protein	2127000-2127823	+	AP007164	SC111	5
ZY135502	EY429627	50967199	Hypothetical protein	2398204-2399028	-	AP007161	SC012	4
ZY135516	EY426105	50963677	CDP-diacylglycerol--glycerol-3-phosphate 3-phosphatidyltransferase	27518-28260	-	AP007167	SC020	6
ZY135538	EY424706	50962278	Hypothetical protein	26934-27534	+	AP007174	SC103	8
ZY135542	EY428573	50966145	Hypothetical protein	3795291-3796250	-	AP007151	SC005	1
ZY138002	EY425721	50963293	Gene IV protein (GPIV)	Not existed in genome	Not existed in genome	Not existed in genome	Not existed in genome	Not existed in genome
ZY138009	EY432057	50969629	Related to eukaryotic translation initiation factor EIF-2Bs	2758689-2759669	-	AP007151	SC005	1
ZY140694	EY424604	50962176	Amino acid permease	1195251-1195779	-	AP007174	SC103	8
ZY140698	EY427759	50965331	Hypothetical protein	900303-900854	-	AP007155	SC003	2
ZY140706	EY432457	50970029	Hypothetical protein	3142731-3143391	+	AP007155	SC003	2
ZY140717	EY432473	50970045	Hypothetical protein	1336316-1336853	+	AP007171	SC011	7
ZY140727	EY425435	50963007	Hypothetical protein	1889341-1889977	+	AP007155	SC003	2
ZY140747	EY428837	50966409	MIZ zinc finger domain protein	651588-652169	+	AP007166	SC113	5
ZY140777	EY426769	50964341	DNA cytosine-5 methyltransferase	2592070-2592559	+	AP007161	SC012	4
ZY140779	EY425800	50963372	Hypothetical protein	273787-274456	-	AP007150	SC009	1
ZY140782	EY424650	50962222	Hypothetical protein	1770017-1770723	-	AP007171	SC011	7
ZY140794	EY433152	50970724	Hypothetical protein	1550300-1550961	-	AP007169	SC038	6
ZY140795	EY428120	50965692	Membrane protein	4099471-4100101	-	AP007151	SC005	1
ZY140808	EY426217	50963789	Hypothetical protein	1340589-1341396	-	AP007159	SC026	3
ZY140817	EY429732	50967304	Hypothetical protein	1697243-1697887	-	AP007175	SC010	8
ZY140821	EY431596	50969168	AhpA protein	3311174-3311943	+	AP007155	SC003	2
ZY140830	EY426213	50963785	Hypothetical protein	284255-285046	-	AP007151	SC005	1
ZY140832	EY427482	50965054	Transposon protein	412300-413116	-	AP007159	SC026	3
ZY140836	EY427572	50965144	Hypothetical protein	4192029-4192679	-	AP007151	SC005	1
ZY140849	EY426678	50964250	MGMT family protein	255093-255771	-	AP007171	SC011	7
ZY140851	EY428662	50966234	Rieske [2Fe-2S] domain protein	473571-474164	-	AP007171	SC011	7
ZY140852	EY432763	50970335	Hypothetical protein	1039501-1040089	+	AP007150	SC009	1
ZY140853	EY429265	50966837	Hypothetical protein	1338366-1339029	-	AP007164	SC111	5
ZY140874	EY430897	50968469	Hypothetical protein	1111785-1112587	+	AP007154	SC001	2
ZY140875	EY425804	50963376	Selenocysteine synthase (EC 2.9.1.1)	810483-811126	+	AP007167	SC020	6
ZY140889	EY426224	50963796	Hypothetical protein	1893466-1894212	-	AP007151	SC005	1
ZY140892	EY430003	50967575	Hypothetical protein	1582689-1583427	-	AP007151	SC005	1
ZY140893	EY424589	50962161	Hypothetical protein	2738659-2739163	-	AP007151	SC005	1
ZY140897	EY427724	50965296	C6 transcription factor	2036960-2037713	-	AP007161	SC012	4
ZY140907	EY424520	50962092	Hypothetical protein	1323891-1324481	+	AP007159	SC026	3
ZY140917	EY429970	50967542	F-box domain protein	2063248-2063977	-	AP007155	SC003	2
ZY140920	EY425953	50963525	Hypothetical protein	753890-754690	-	AP007169	SC038	6
ZY140924	EY429149	50966721	Hypothetical protein	2858606-2859243	+	AP007151	SC005	1
ZY140928	EY427131	50964703	Hypothetical protein	1341051-1341631	+	AP007150	SC009	1
ZY140931	EY428109	50965681	Transport system permease protein	539574-540263	+	AP007171	SC011	7
ZY140953	EY427764	50965336	Hypothetical protein	1240215-1240816	+	AP007166	SC113	5
ZY140958	EY429909	50967481	Hypothetical protein	1624364-1624970	-	AP007155	SC003	2
ZY140966	EY430699	50968271	Hypothetical protein	156037-156526	+	AP007172	SC206	7
ZY140969	EY424847	50962419	Hypothetical protein	225064-225561	-	AP007166	SC113	5
ZY140980	EY426188	50963760	ATM related kinase (UvsB)	21086-21636	-	AP007172	SC206	7
ZY140986	EY428692	50966264	Nucleic acid binding protein	223407-224065	+	AP007167	SC020	6
ZY141011	EY429572	50967144	Hypothetical protein	1589376-1590006	+	AP007164	SC111	5
ZY141016	EY426697	50964269	Hypothetical protein	2541010-2541649	-	AP007157	SC023	3
ZY141023	EY428986	50966558	Purine-cytosine permease	4219906-4220539	-	AP007151	SC005	1
ZY141027	EY431478	50969050	Hypothetical protein	1609276-1609886	-	AP007169	SC038	6
ZY141033	EY433036	50970608	Zinc finger protein	2285795-2286370	-	AP007157	SC023	3
ZY141039	EY428304	50965876	Neutral amino acid permease	157318-158192	-	AP007162	SC102	4
ZY141058	EY432606	50970178	Hypothetical protein	2804073-2804640	+	AP007155	SC003	2
ZY141067	EY426283	50963855	Hypothetical protein	312950-313514	+	AP007171	SC011	7
ZY141068	EY428610	50966182	SAGA complex subunit (Ada2)	1453047-1453719	+	AP007171	SC011	7
ZY141079	EY431316	50968888	Hypothetical protein	996775-997434	+	AP007164	SC111	5
ZY141175	EY425146	50962718	Pre-mRNA polyadenylation factor fip1	506863-507555	-	AP007157	SC023	3
ZY141178	EY428807	50966379	Hypothetical protein	654645-655212	-	AP007166	SC113	5
ZY141184	EY427882	50965454	Hypothetical protein	1081172-1081776	+	AP007166	SC113	5
ZY141197	EY431128	50968700	Phenazine biosynthesis protein, PhzF family	3370017-3370506	+	AP007151	SC005	1
ZY141209	EY430284	50967856	Hypothetical protein	1339333-1339873	-	AP007151	SC005	1
ZY141212	EY430805	50968377	Hypothetical protein	4422043-4422692	+	AP007151	SC005	1
ZY141219	EY430606	50968178	Nucleoporin (SONB)	3038751-3039290	+	AP007155	SC003	2
ZY141226	EY425872	50963444	Hypothetical protein	1743099-1743683	+	AP007164	SC111	5
ZY141233	EY433103	50970675	Envelope polyprotein	2203495-2204045	-	AP007155	SC003	2
ZY141238	EY429668	50967240	Hypothetical protein	2121052-2121804	+	AP007151	SC005	1
ZY141246	EY431571	50969143	Ankyrin repeat	301976-302538	+	AP007172	SC206	7
ZY141312	EY432042	50969614	Hypothetical protein	1744100-1744649	+	AP007151	SC005	1
ZY141330	EY432186	50969758	Hypothetical protein	1229418-1230186	+	AP007167	SC020	6
ZY141343	EY430157	50967729	Hypothetical protein	575295-575799	+	AP007150	SC009	1
ZY141344	EY426333	50963905	DNA replication licensing factor MCM4 like AAA+ ATpase (Fragment)	1241357-1241892	+	AP007161	SC012	4

## Sheet: Suppl_Table_2
# Suppl. Table 2
# List of EST sequences validating genes
User_Id	GenBank_Acession number	dbEST_Id	EST position (Start-Stop)	EST direction	Contig number with EST alignment	Contig name with EST alignment	Chromosome number with EST alignment
ZY080691	EY425105	50962677	3453142-3453784	-	AP007151	SC005	1
ZY077853	EY427395	50964967	1779115-1779877	-	AP007167	SC020	6
ZY105754	EY426866	50964438	1218955-1219559	-	AP007162	SC102	4
ZY008049	EY429894	50967466	1475695-1476535	+	AP007166	SC113	5
ZY140872	EY427894	50965466	339105-339586	-	AP007161	SC012	4
ZY029913	EY426236	50963808	2846508-2847063	+	AP007155	SC003	2
ZY084331	EY426315	50963887	658033-658934	-	AP007166	SC113	5
ZY087263	EY433172	50970744	2111414-2112132	+	AP007171	SC011	7
ZY007904	EY428959	50966531	1205642-1206447	-	AP007155	SC003	2
ZY137208	EY430763	50968335	1466258-1467162	+	AP007164	SC111	5
ZY007278	EY429163	50966735	1466126-1466703	-	AP007164	SC111	5
ZY006703	EY425628	50963200	811578-812467	+	AP007164	SC111	5
ZY030105	EY426580	50964152	3527242-3527914	+	AP007155	SC003	2
ZY082444	EY429967	50967539	279666-280386	-	AP007169	SC038	6
ZY080345	EY431955	50969527	1472844-1473367	-	AP007155	SC003	2
ZY007477	EY428728	50966300	735309-736713	+	AP007161	SC012	4
ZY081446	EY424708	50962280	354071-354947	-	AP007164	SC111	5
ZY095426	EY432181	50969753	987496-988453	-	AP007161	SC012	4
ZY029233	EY432229	50969801	1953780-1954998	-	AP007151	SC005	1
ZY082990	EY427253	50964825	517901-518578	-	AP007154	SC001	2
ZY087871	EY428063	50965635	1703916-1704495	-	AP007171	SC011	7
ZY087491	EY428805	50966377	1245002-1245611	-	AP007150	SC009	1
ZY006404	EY430076	50967648	21742-22793	-	AP007155	SC003	2
ZY106012	EY427934	50965506	1530605-1531412	-	AP007151	SC005	1
ZY082927	EY432942	50970514	1943985-1945077	-	AP007155	SC003	2
ZY086876	EY427751	50965323	652611-653415	+	AP007169	SC038	6
ZY007395	EY431039	50968611	539727-540710	+	AP007159	SC026	3
ZY029444	EY428086	50965658	1239388-1240248	+	AP007161	SC012	4
ZY140802	EY425029	50962601	1992161-1993005	+	AP007164	SC111	5
ZY080998	EY432754	50970326	551686-552429	-	AP007157	SC023	3
ZY141017	EY426519	50964091	1981699-1982138	-	AP007155	SC003	2
ZY029487	EY432082	50969654	2060171-2061692	-	AP007171	SC011	7
ZY086772	EY430572	50968144	854989-855584	+	AP007166	SC113	5
ZY080840	EY432212	50969784	633798-634516	+	AP007151	SC005	1
ZY006516	EY427754	50965326	2166000-2167160	+	AP007157	SC023	3
ZY007002	EY425097	50962669	2228526-2229367	-	AP007159	SC026	3
ZY006860	EY427443	50965015	498883-499902	-	AP007159	SC026	3
ZY077787	EY431307	50968879	1155825-1156786	-	AP007150	SC009	1
ZY082921	EY429218	50966790	2228200-2228816	-	AP007159	SC026	3
ZY098110	EY431929	50969501	20400-21606	+	AP007164	SC111	5
ZY110849	EY430128	50967700	294637-295344	+	AP007167	SC020	6
ZY029674	EY427121	50964693	2063992-2064820	+	AP007164	SC111	5
ZY078414	EY428974	50966546	2331042-2331677	+	AP007151	SC005	1
ZY092865	EY432601	50970173	2331064-2331644	+	AP007151	SC005	1
ZY084047	EY429679	50967251	1971590-1972365	-	AP007171	SC011	7
ZY007929	EY433168	50970740	2363268-2363878	+	AP007155	SC003	2
ZY078162	EY430091	50967663	1516864-1517921	-	AP007159	SC026	3
ZY087752	EY429889	50967461	2010510-2011087	-	AP007164	SC111	5
ZY082751	EY428765	50966337	887231-888001	-	AP007175	SC010	8
ZY077786	EY426082	50963654	471923-472832	+	AP007159	SC026	3
ZY097707	EY425788	50963360	813871-814293	+	AP007162	SC102	4
ZY008087	EY429421	50966993	93680-94429	+	AP007163	SC166	4
ZY008167	EY433144	50970716	912019-912859	+	AP007161	SC012	4
ZY077297	EY428996	50966568	4173137-4174236	+	AP007151	SC005	1
ZY007400	EY429849	50967421	4173122-4174144	+	AP007151	SC005	1
ZY008228	EY429691	50967263	1340833-1341825	+	AP007171	SC011	7
ZY030252	EY431603	50969175	250855-251611	+	AP007154	SC001	2
ZY080646	EY427794	50965366	1670259-1670587	-	AP007166	SC113	5
ZY029978	EY425064	50962636	309343-309757	-	AP007170	SC138	6
ZY029467	EY429824	50967396	1227591-1228750	+	AP007154	SC001	2
ZY006449	EY430173	50967745	1613481-1614254	+	AP007171	SC011	7
ZY006968	EY431874	50969446	65362-66057	-	AP007157	SC023	3
ZY029337	EY426953	50964525	1120090-1120948	-	AP007161	SC012	4
ZY078161	EY426100	50963672	2832710-2833335	-	AP007151	SC005	1
ZY082467	EY430522	50968094	780223-780909	-	AP007150	SC009	1
ZY141230	EY425623	50963195	1213929-1214518	+	AP007169	SC038	6
ZY008351	EY427202	50964774	1739585-1740842	-	AP007159	SC026	3
ZY036868	EY426433	50964005	2788759-2789713	+	AP007155	SC003	2
ZY029482	EY427085	50964657	23010-23895	-	AP007165	SC124	5
ZY087982	EY429358	50966930	1626298-1627074	-	AP007161	SC012	4
ZY106084	EY429489	50967061	580418-581046	+	AP007150	SC009	1
ZY083540	EY428401	50965973	2576451-2577241	-	AP007161	SC012	4
ZY007655	EY425527	50963099	1939509-1940220	+	AP007159	SC026	3
ZY093824	EY428970	50966542	253436-254116	-	AP007167	SC020	6
ZY077798	EY429582	50967154	580563-581041	+	AP007150	SC009	1
ZY086923	EY425777	50963349	1931011-1931597	+	AP007154	SC001	2
ZY087974	EY430335	50967907	1456536-1457256	+	AP007162	SC102	4
ZY080480	EY426861	50964433	2120461-2121505	+	AP007155	SC003	2
ZY087937	EY429940	50967512	706038-706971	-	AP007155	SC003	2
ZY103939	EY430553	50968125	3363309-3364093	-	AP007151	SC005	1
ZY081083	EY428648	50966220	1586018-1586924	-	AP007154	SC001	2
ZY007712	EY425023	50962595	769293-770602	-	AP007159	SC026	3
ZY008121	EY428555	50966127	1894430-1894919	-	AP007159	SC026	3
ZY080741	EY426207	50963779	636501-637252	+	AP007161	SC012	4
ZY141188	EY427537	50965109	1410075-1410643	+	AP007154	SC001	2
ZY087761	EY432695	50970267	1116885-1117511	-	AP007174	SC103	8
ZY086669	EY431392	50968964	3620520-3620897	+	AP007151	SC005	1
ZY006698	EY427547	50965119	1889803-1890935	-	AP007154	SC001	2
ZY006507	EY433271	50970843	1383259-1383938	+	AP007169	SC038	6
ZY084055	EY429798	50967370	1269410-1270097	-	AP007171	SC011	7
ZY088084	EY433375	50970947	1678618-1679105	+	AP007169	SC038	6
ZY077771	EY426557	50964129	1835755-1836689	+	AP007171	SC011	7
ZY007947	EY426588	50964160	4410789-4411713	-	AP007151	SC005	1
ZY029440	EY425513	50963085	317309-318756	+	AP007167	SC020	6
ZY006853	EY429107	50966679	525496-526459	-	AP007174	SC103	8
ZY106258	EY431844	50969416	742698-743508	-	AP007171	SC011	7
ZY077415	EY431460	50969032	1995816-1996760	-	AP007175	SC010	8
ZY087074	EY429612	50967184	3668715-3669392	-	AP007151	SC005	1
ZY081179	EY429076	50966648	1321708-1322371	+	AP007151	SC005	1
ZY085761	EY425054	50962626	3580466-3580938	-	AP007151	SC005	1
ZY007032	EY432989	50970561	372432-373377	+	AP007174	SC103	8
ZY081335	EY425485	50963057	1226733-1227597	-	AP007162	SC102	4
ZY007125	EY425767	50963339	1118252-1119168	+	AP007150	SC009	1
ZY007387	EY430066	50967638	1218917-1219780	+	AP007155	SC003	2
ZY086957	EY429785	50967357	214396-215434	+	AP007175	SC010	8
ZY080990	EY430254	50967826	1385047-1385753	-	AP007155	SC003	2
ZY007392	EY427957	50965529	3380210-3380916	+	AP007151	SC005	1
ZY087087	EY426951	50964523	292992-293610	+	AP007166	SC113	5
ZY086976	EY431057	50968629	291911-292761	-	AP007166	SC113	5
ZY006462	EY429998	50967570	85905-86893	-	AP007170	SC138	6
ZY111312	EY425290	50962862	175434-176178	-	AP007169	SC038	6
ZY007029	EY424714	50962286	1469087-1470232	+	AP007171	SC011	7
ZY007687	EY431203	50968775	1807150-1808070	-	AP007159	SC026	3
ZY077559	EY432745	50970317	827965-828954	+	AP007155	SC003	2
ZY087575	EY425211	50962783	236263-236740	+	AP007151	SC005	1
ZY008038	EY427192	50964764	1222161-1223010	+	AP007171	SC011	7
ZY104817	EY429012	50966584	1807124-1807997	+	AP007159	SC026	3
ZY095670	EY428977	50966549	609039-609899	+	AP007169	SC038	6
ZY029150	EY432030	50969602	3254001-3254781	-	AP007155	SC003	2
ZY080725	EY431992	50969564	1310929-1311493	+	AP007167	SC020	6
ZY103955	EY430915	50968487	941021-941586	+	AP007151	SC005	1
ZY008073	EY428736	50966308	2111352-2112356	-	AP007151	SC005	1
ZY037551	EY427721	50965293	1287200-1288117	-	AP007169	SC038	6
ZY006340	EY432758	50970330	423763-424833	-	AP007161	SC012	4
ZY088141	EY433223	50970795	169450-170333	-	AP007166	SC113	5
ZY080830	EY430792	50968364	835002-835666	-	AP007167	SC020	6
ZY141046	EY430411	50967983	1038570-1039008	+	AP007155	SC003	2
ZY093936	EY428505	50966077	4060355-4061605	-	AP007151	SC005	1
ZY081494	EY427852	50965424	696649-697742	-	AP007169	SC038	6
ZY007877	EY429075	50966647	2122544-2123389	-	AP007157	SC023	3
ZY029406	EY430013	50967585	1973445-1974473	-	AP007151	SC005	1
ZY029403	EY429706	50967278	2584180-2585076	-	AP007161	SC012	4
ZY081600	EY426785	50964357	1573825-1574727	+	AP007169	SC038	6
ZY098015	EY430997	50968569	2261397-2262285	-	AP007171	SC011	7
ZY081744	EY432403	50969975	1159550-1160651	-	AP007166	SC113	5
ZY135497	EY428698	50966270	215515-215908	+	AP007175	SC010	8
ZY006338	EY426199	50963771	1435608-1436780	+	AP007161	SC012	4
ZY037435	EY433288	50970860	1154762-1155617	-	AP007159	SC026	3
ZY140746	EY431112	50968684	390284-390661	+	AP007159	SC026	3
ZY080643	EY427485	50965057	2095886-2096431	-	AP007159	SC026	3
ZY092902	EY424600	50962172	2095886-2096415	-	AP007159	SC026	3
ZY083562	EY430168	50967740	3695935-3696865	-	AP007151	SC005	1
ZY082460	EY426446	50964018	1111360-1112028	-	AP007169	SC038	6
ZY087130	EY426880	50964452	1644494-1645119	+	AP007159	SC026	3
ZY098080	EY430767	50968339	110127-110508	-	AP007165	SC124	5
ZY086953	EY431731	50969303	691598-692168	+	AP007164	SC111	5
ZY008319	EY431621	50969193	352787-353949	+	AP007164	SC111	5
ZY008432	EY431697	50969269	650662-651284	+	AP007175	SC010	8
ZY087505	EY433134	50970706	1281329-1282045	-	AP007154	SC001	2
ZY082264	EY429934	50967506	1833598-1834491	-	AP007150	SC009	1
ZY008225	EY426170	50963742	3270293-3270746	-	AP007155	SC003	2
ZY111290	EY424675	50962247	77127-77665	-	AP007164	SC111	5
ZY008485	EY432547	50970119	1651736-1653628	+	AP007151	SC005	1
ZY093954	EY426914	50964486	1876776-1878048	+	AP007150	SC009	1
ZY008062	EY432293	50969865	1877379-1878531	-	AP007150	SC009	1
ZY077765	EY428663	50966235	2547503-2548643	-	AP007157	SC023	3
ZY093759	EY430461	50968033	3675858-3676775	-	AP007155	SC003	2
ZY006761	EY428525	50966097	144009-144824	+	AP007159	SC026	3
ZY006501	EY426710	50964282	1051234-1052248	-	AP007150	SC009	1
ZY007563	EY433083	50970655	851495-852260	+	AP007154	SC001	2
ZY082802	EY429264	50966836	1829043-1829814	-	AP007157	SC023	3
ZY081495	EY433046	50970618	852766-853366	+	AP007171	SC011	7
ZY088713	EY433026	50970598	1713570-1714522	+	AP007151	SC005	1
ZY008045	EY431973	50969545	1072824-1074185	+	AP007161	SC012	4
ZY136390	EY431510	50969082	9050-10152	-	AP007158	47Q_0172	3
ZY077888	EY425197	50962769	1625148-1625918	+	AP007155	SC003	2
ZY093992	EY429119	50966691	1678960-1679456	+	AP007162	SC102	4
ZY080727	EY426454	50964026	3743514-3744475	+	AP007151	SC005	1
ZY105690	EY433216	50970788	2171374-2172259	+	AP007171	SC011	7
ZY006961	EY431987	50969559	1678314-1679339	+	AP007162	SC102	4
ZY086770	EY432710	50970282	1655040-1655566	+	AP007162	SC102	4
ZY007998	EY424516	50962088	220858-221869	-	AP007174	SC103	8
ZY077749	EY425681	50963253	850315-851532	-	AP007155	SC003	2
ZY007964	EY432959	50970531	2366432-2367464	+	AP007161	SC012	4
ZY098040	EY427440	50965012	2638692-2639632	+	AP007157	SC023	3
ZY006339	EY432168	50969740	1426425-1427215	-	AP007171	SC011	7
ZY087060	EY426576	50964148	792166-792538	-	AP007171	SC011	7
ZY078055	EY427592	50965164	565206-566477	+	AP007155	SC003	2
ZY087791	EY431048	50968620	2513528-2514417	+	AP007155	SC003	2
ZY077846	EY430098	50967670	2416573-2417342	+	AP007155	SC003	2
ZY106112	EY424886	50962458	1561103-1562047	+	AP007162	SC102	4
ZY078333	EY424885	50962457	36091-36924	+	AP007164	SC111	5
ZY029310	EY427853	50965425	348355-349186	-	AP007150	SC009	1
ZY141180	EY425037	50962609	19467-20135	-	AP007174	SC103	8
ZY111157	EY430893	50968465	2258889-2259464	+	AP007161	SC012	4
ZY135521	EY430038	50967610	1056646-1057636	+	AP007157	SC023	3
ZY029289	EY426867	50964439	3291748-3292989	-	AP007151	SC005	1
ZY077751	EY426564	50964136	32987-33768	+	AP007165	SC124	5
ZY080854	EY428897	50966469	3300859-3301687	+	AP007151	SC005	1
ZY086979	EY432720	50970292	177758-178385	+	AP007150	SC009	1
ZY135322	EY431756	50969328	2355696-2356411	-	AP007157	SC023	3
ZY007762	EY425609	50963181	936097-937063	+	AP007157	SC023	3
ZY140947	EY428459	50966031	3492090-3493012	+	AP007151	SC005	1
ZY087612	EY431561	50969133	908815-909341	+	AP007164	SC111	5
ZY111175	EY433159	50970731	1102955-1103604	-	AP007150	SC009	1
ZY006903	EY429603	50967175	705607-706735	+	AP007162	SC102	4
ZY103999	EY430326	50967898	1646537-1647548	+	AP007169	SC038	6
ZY006495	EY432298	50969870	2068636-2069853	-	AP007157	SC023	3
ZY007839	EY425790	50963362	1888186-1888988	-	AP007154	SC001	2
ZY030017	EY425264	50962836	1454792-1455269	+	AP007162	SC102	4
ZY007591	EY427553	50965125	818090-819175	+	AP007161	SC012	4
ZY029408	EY429024	50966596	3760553-3761825	+	AP007151	SC005	1
ZY030130	EY429226	50966798	2097494-2098432	-	AP007155	SC003	2
ZY087599	EY429327	50966899	1181760-1182637	+	AP007171	SC011	7
ZY008214	EY429449	50967021	1112846-1113574	-	AP007169	SC038	6
ZY006334	EY428033	50965605	2872555-2873843	+	AP007155	SC003	2
ZY007572	EY430100	50967672	670482-671033	+	AP007169	SC038	6
ZY141034	EY426833	50964405	2200400-2201103	-	AP007171	SC011	7
ZY111028	EY429955	50967527	1152025-1152530	-	AP007164	SC111	5
ZY007474	EY430029	50967601	719400-720300	-	AP007169	SC038	6
ZY081300	EY426728	50964300	2262033-2263907	-	AP007159	SC026	3
ZY007673	EY426509	50964081	2073131-2074193	-	AP007157	SC023	3
ZY077825	EY430511	50968083	1652048-1653004	+	AP007171	SC011	7
ZY111405	EY432797	50970369	606132-606620	-	AP007164	SC111	5
ZY029699	EY430557	50968129	1042099-1042924	+	AP007159	SC026	3
ZY086677	EY430867	50968439	3099110-3099630	+	AP007151	SC005	1
ZY029343	EY431440	50969012	742205-742504	+	AP007151	SC005	1
ZY007722	EY431928	50969500	187876-188572	+	AP007154	SC001	2
ZY030294	EY425831	50963403	187871-188571	+	AP007154	SC001	2
ZY135524	EY424954	50962526	187873-188575	+	AP007154	SC001	2
ZY081050	EY427371	50964943	1974931-1975770	-	AP007157	SC023	3
ZY086865	EY426248	50963820	446321-446976	+	AP007155	SC003	2
ZY007178	EY427065	50964637	1132478-1133391	+	AP007169	SC038	6
ZY029427	EY428577	50966149	2567989-2569000	+	AP007155	SC003	2
ZY006812	EY427819	50965391	3009116-3010316	-	AP007151	SC005	1
ZY097775	EY430219	50967791	3535331-3536012	+	AP007151	SC005	1
ZY106142	EY427727	50965299	333450-334062	+	AP007171	SC011	7
ZY082833	EY425648	50963220	2217595-2218878	-	AP007161	SC012	4
ZY103942	EY430285	50967857	2035310-2036088	-	AP007161	SC012	4
ZY007127	EY428203	50965775	2812135-2812750	+	AP007151	SC005	1
ZY029324	EY424434	50962006	2170199-2170888	+	AP007159	SC026	3
ZY007104	EY424788	50962360	600756-601961	+	AP007162	SC102	4
ZY140901	EY425742	50963314	29003-29582	-	AP007171	SC011	7
ZY078173	EY431876	50969448	2172269-2172940	-	AP007171	SC011	7
ZY029291	EY426208	50963780	193358-194320	-	AP007164	SC111	5
ZY106057	EY426356	50963928	1222992-1224082	-	AP007169	SC038	6
ZY029294	EY425168	50962740	2413992-2414972	-	AP007151	SC005	1
ZY029437	EY427766	50965338	1041679-1042770	-	AP007154	SC001	2
ZY007516	EY426066	50963638	882083-882774	+	AP007175	SC010	8
ZY008408	EY426612	50964184	390555-391325	-	AP007161	SC012	4
ZY111302	EY427844	50965416	707912-708592	+	AP007167	SC020	6
ZY087883	EY427132	50964704	3163968-3164733	-	AP007155	SC003	2
ZY087275	EY424576	50962148	2314712-2315355	+	AP007164	SC111	5
ZY007146	EY430262	50967834	14860-16587	+	AP007167	SC020	6
ZY080864	EY427562	50965134	55093-56449	-	AP007162	SC102	4
ZY098128	EY425034	50962606	1253919-1254801	+	AP007159	SC026	3
ZY006870	EY426602	50964174	1602870-1604005	+	AP007169	SC038	6
ZY030037	EY430051	50967623	1466525-1467435	-	AP007162	SC102	4
ZY097557	EY425195	50962767	605423-606274	-	AP007171	SC011	7
ZY140791	EY431431	50969003	2601246-2601966	-	AP007161	SC012	4
ZY098277	EY427544	50965116	696951-697631	+	AP007151	SC005	1
ZY029868	EY430856	50968428	1659369-1660395	-	AP007161	SC012	4
ZY029410	EY430263	50967835	1443386-1444430	+	AP007164	SC111	5
ZY098236	EY430479	50968051	37259-38021	+	AP007172	SC206	7
ZY080374	EY425385	50962957	840392-841052	-	AP007151	SC005	1
ZY008365	EY428680	50966252	4024497-4025147	+	AP007151	SC005	1
ZY098093	EY431312	50968884	679618-681022	+	AP007155	SC003	2
ZY029229	EY428200	50965772	2539931-2540192	-	AP007155	SC003	2
ZY029311	EY432844	50970416	292801-294885	-	AP007162	SC102	4
ZY080657	EY430363	50967935	2438398-2439336	+	AP007155	SC003	2
ZY134014	EY426621	50964193	712652-713687	+	AP007151	SC005	1
ZY087652	EY427983	50965555	302774-303247	-	AP007161	SC012	4
ZY037394	EY427099	50964671	1787020-1789164	+	AP007159	SC026	3
ZY006715	EY433023	50970595	1194290-1195146	+	AP007175	SC010	8
ZY029597	EY425231	50962803	189394-190149	-	AP007166	SC113	5
ZY007807	EY427539	50965111	1237716-1238710	-	AP007161	SC012	4
ZY007909	EY425639	50963211	1219417-1220171	-	AP007162	SC102	4
ZY080334	EY425418	50962990	2041060-2042139	+	AP007171	SC011	7
ZY077016	EY431851	50969423	189304-190171	-	AP007166	SC113	5
ZY086880	EY424415	50961987	896792-897303	+	AP007150	SC009	1
ZY077833	EY426673	50964245	425724-426367	+	AP007154	SC001	2
ZY087207	EY431025	50968597	484349-484952	+	AP007164	SC111	5
ZY103973	EY427688	50965260	1567473-1569586	+	AP007151	SC005	1
ZY087691	EY430466	50968038	1283770-1284501	+	AP007151	SC005	1
ZY007113	EY428868	50966440	1409656-1411115	-	AP007161	SC012	4
ZY082839	EY424645	50962217	1139706-1140504	-	AP007161	SC012	4
ZY007827	EY433123	50970695	723355-724683	-	AP007155	SC003	2
ZY006382	EY433069	50970641	254011-254824	-	AP007174	SC103	8
ZY030192	EY425123	50962695	177538-178461	-	AP007157	SC023	3
ZY081035	EY425483	50963055	562026-562587	-	AP007171	SC011	7
ZY078160	EY427549	50965121	1324591-1325335	+	AP007166	SC113	5
ZY088001	EY426028	50963600	824419-825171	+	AP007154	SC001	2
ZY110825	EY425340	50962912	3189131-3189987	-	AP007151	SC005	1
ZY097489	EY430530	50968102	926948-927656	-	AP007155	SC003	2
ZY086826	EY425991	50963563	1124086-1124619	-	AP007166	SC113	5
ZY082037	EY429819	50967391	438575-439293	-	AP007161	SC012	4
ZY029965	EY428152	50965724	137489-138026	+	AP007170	SC138	6
ZY029194	EY424759	50962331	507558-509729	+	AP007150	SC009	1
ZY029386	EY431060	50968632	3587329-3588700	+	AP007155	SC003	2
ZY136898	EY425686	50963258	191108-192042	-	AP007164	SC111	5
ZY110845	EY428842	50966414	91440-92314	+	AP007162	SC102	4
ZY082944	EY426275	50963847	4209401-4210473	-	AP007151	SC005	1
ZY081734	EY427758	50965330	191202-192065	-	AP007164	SC111	5
ZY037451	EY425703	50963275	1258085-1258610	+	AP007159	SC026	3
ZY007097	EY429407	50966979	289302-289690	-	AP007170	SC138	6
ZY083019	EY430995	50968567	1410433-1411350	-	AP007159	SC026	3
ZY006719	EY430886	50968458	2709534-2711438	-	AP007155	SC003	2
ZY029369	EY425531	50963103	453786-454656	+	AP007166	SC113	5
ZY007573	EY426120	50963692	519636-521024	-	AP007155	SC003	2
ZY092745	EY430442	50968014	520113-521019	-	AP007155	SC003	2
ZY006593	EY426070	50963642	37741-38696	-	AP007164	SC111	5
ZY083587	EY432526	50970098	1855264-1856178	-	AP007155	SC003	2
ZY006800	EY427159	50964731	1109958-1110781	-	AP007169	SC038	6
ZY006737	EY427407	50964979	639350-640670	+	AP007166	SC113	5
ZY077014	EY428329	50965901	2710449-2711425	-	AP007155	SC003	2
ZY086759	EY430147	50967719	1557671-1558135	+	AP007157	SC023	3
ZY140775	EY427745	50965317	395134-395721	-	AP007161	SC012	4
ZY086935	EY424782	50962354	3245303-3245784	-	AP007155	SC003	2
ZY077074	EY426311	50963883	1837454-1839175	+	AP007154	SC001	2
ZY008149	EY426550	50964122	1803557-1805163	+	AP007164	SC111	5
ZY086659	EY432977	50970549	284602-285454	-	AP007172	SC206	7
ZY087153	EY427646	50965218	703549-704057	-	AP007154	SC001	2
ZY133878	EY424831	50962403	271851-272597	-	AP007169	SC038	6
ZY140988	EY427735	50965307	37455-38485	+	AP007161	SC012	4
ZY008300	EY428896	50966468	271576-272603	-	AP007169	SC038	6
ZY007816	EY432296	50969868	553247-554224	-	AP007175	SC010	8
ZY111244	EY426798	50964370	1027291-1027946	-	AP007150	SC009	1
ZY098248	EY425332	50962904	1622184-1622777	+	AP007169	SC038	6
ZY030044	EY429384	50966956	1386290-1387027	-	AP007159	SC026	3
ZY008177	EY426649	50964221	41546-42206	+	AP007175	SC010	8
ZY088055	EY431719	50969291	1713037-1713693	+	AP007171	SC011	7
ZY087072	EY426876	50964448	1727039-1728306	-	AP007171	SC011	7
ZY077095	EY430150	50967722	2364759-2366060	-	AP007161	SC012	4
ZY133933	EY427465	50965037	2364940-2366041	-	AP007161	SC012	4
ZY008019	EY425275	50962847	88252-89273	-	AP007166	SC113	5
ZY007476	EY431544	50969116	764075-765024	+	AP007167	SC020	6
ZY104728	EY426288	50963860	2143553-2144420	+	AP007155	SC003	2
ZY098222	EY426425	50963997	1327511-1328181	-	AP007161	SC012	4
ZY007985	EY427329	50964901	1399539-1400057	+	AP007167	SC020	6
ZY105168	EY432607	50970179	437721-438934	+	AP007164	SC111	5
ZY029374	EY424403	50961975	699466-700652	+	AP007150	SC009	1
ZY086955	EY431582	50969154	1912801-1913517	-	AP007155	SC003	2
ZY087554	EY429987	50967559	334691-335249	-	AP007151	SC005	1
ZY086829	EY432608	50970180	1979932-1981136	-	AP007154	SC001	2
ZY103958	EY426828	50964400	1711145-1711722	+	AP007164	SC111	5
ZY007081	EY427377	50964949	1493421-1494594	+	AP007171	SC011	7
ZY082981	EY429128	50966700	1975129-1976133	+	AP007151	SC005	1
ZY081065	EY429879	50967451	2123682-2124694	-	AP007161	SC012	4
ZY007274	EY425586	50963158	326478-327768	+	AP007162	SC102	4
ZY082490	EY427227	50964799	647373-648747	-	AP007159	SC026	3
ZY036733	EY424388	50961960	815059-816106	+	AP007169	SC038	6
ZY008097	EY425018	50962590	642392-642914	+	AP007164	SC111	5
ZY141186	EY428860	50966432	1221436-1222070	-	AP007155	SC003	2
ZY029345	EY426243	50963815	187124-188894	-	AP007174	SC103	8
ZY077857	EY429011	50966583	1574485-1575790	+	AP007150	SC009	1
ZY007668	EY432920	50970492	3237462-3238699	+	AP007155	SC003	2
ZY006490	EY431625	50969197	1084369-1085493	+	AP007171	SC011	7
ZY029463	EY426704	50964276	2395618-2396884	-	AP007161	SC012	4
ZY007014	EY431839	50969411	347312-348182	+	AP007161	SC012	4
ZY082454	EY424639	50962211	1544846-1545735	+	AP007154	SC001	2
ZY080589	EY431450	50969022	3553892-3554724	+	AP007155	SC003	2
ZY029446	EY427079	50964651	1382430-1383292	-	AP007167	SC020	6
ZY077053	EY429938	50967510	304272-304689	+	AP007161	SC012	4
ZY007464	EY426366	50963938	2316108-2317306	+	AP007155	SC003	2
ZY006411	EY430894	50968466	775679-777003	-	AP007167	SC020	6
ZY080571	EY427969	50965541	1370375-1371226	-	AP007157	SC023	3
ZY029425	EY427297	50964869	303973-304722	+	AP007161	SC012	4
ZY008362	EY424764	50962336	255845-256760	+	AP007155	SC003	2
ZY087686	EY426387	50963959	2122924-2123539	-	AP007161	SC012	4
ZY141309	EY432005	50969577	1279103-1279714	+	AP007171	SC011	7
ZY077875	EY429357	50966929	2093203-2093771	+	AP007161	SC012	4
ZY006801	EY432148	50969720	203849-205500	-	AP007167	SC020	6
ZY111426	EY424709	50962281	440715-441299	-	AP007161	SC012	4
ZY029387	EY426087	50963659	204288-205590	-	AP007167	SC020	6
ZY107970	EY428596	50966168	204290-205620	-	AP007167	SC020	6
ZY086827	EY430830	50968402	1628845-1629304	-	AP007171	SC011	7
ZY110916	EY426820	50964392	238140-238756	-	AP007157	SC023	3
ZY007342	EY428168	50965740	1084418-1086666	-	AP007150	SC009	1
ZY097841	EY427013	50964585	1866142-1866971	+	AP007150	SC009	1
ZY110960	EY427875	50965447	295427-296209	+	AP007166	SC113	5
ZY081181	EY429081	50966653	1832356-1833027	+	AP007175	SC010	8
ZY081133	EY428709	50966281	124142-125042	+	AP007164	SC111	5
ZY083257	EY432204	50969776	3909413-3910402	-	AP007151	SC005	1
ZY104726	EY425901	50963473	1866157-1867082	+	AP007150	SC009	1
ZY008495	EY424975	50962547	115486-116006	+	AP007159	SC026	3
ZY134529	EY427797	50965369	1167134-1167603	+	AP007171	SC011	7
ZY007108	EY430547	50968119	3343612-3345179	-	AP007155	SC003	2
ZY007106	EY429594	50967166	84234-85306	+	AP007167	SC020	6
ZY080436	EY427063	50964635	275303-276183	-	AP007155	SC003	2
ZY104729	EY428921	50966493	1064415-1065399	+	AP007151	SC005	1
ZY077590	EY432671	50970243	1064579-1065434	-	AP007151	SC005	1
ZY137331	EY428341	50965913	313255-314379	+	AP007166	SC113	5
ZY105566	EY428299	50965871	1867470-1868416	-	AP007159	SC026	3
ZY006600	EY424818	50962390	1200541-1201857	-	AP007151	SC005	1
ZY029349	EY431491	50969063	329915-330811	+	AP007166	SC113	5
ZY082743	EY432573	50970145	1200568-1201424	-	AP007151	SC005	1
ZY087420	EY427337	50964909	342419-343265	+	AP007174	SC103	8
ZY080885	EY431887	50969459	1118279-1119060	-	AP007159	SC026	3
ZY111392	EY429871	50967443	339391-340030	-	AP007175	SC010	8
ZY007089	EY433143	50970715	1514208-1515182	+	AP007171	SC011	7
ZY080569	EY430728	50968300	1531525-1532565	+	AP007154	SC001	2
ZY006862	EY428748	50966320	1047122-1048329	+	AP007174	SC103	8
ZY081388	EY433265	50970837	1152962-1153807	+	AP007151	SC005	1
ZY007285	EY424647	50962219	2653827-2654758	-	AP007157	SC023	3
ZY141235	EY432006	50969578	4122693-4123306	-	AP007151	SC005	1
ZY006854	EY426084	50963656	1527456-1528195	+	AP007159	SC026	3
ZY080763	EY429563	50967135	1757424-1758271	+	AP007154	SC001	2
ZY029423	EY430793	50968365	698159-699125	+	AP007151	SC005	1
ZY104849	EY425752	50963324	698170-699125	+	AP007151	SC005	1
ZY088060	EY427056	50964628	986277-987702	-	AP007164	SC111	5
ZY007679	EY428508	50966080	219551-220329	-	AP007164	SC111	5
ZY029155	EY432475	50970047	2154063-2155260	-	AP007161	SC012	4
ZY037476	EY430000	50967572	1323132-1323896	-	AP007175	SC010	8
ZY103971	EY430136	50967708	116351-116909	+	AP007154	SC001	2
ZY081234	EY431243	50968815	1371578-1372129	+	AP007171	SC011	7
ZY006654	EY429539	50967111	951466-953085	+	AP007154	SC001	2
ZY008453	EY425045	50962617	1574072-1574836	-	AP007155	SC003	2
ZY081482	EY424800	50962372	797658-798661	-	AP007166	SC113	5
ZY037170	EY430261	50967833	1286879-1288052	+	AP007175	SC010	8
ZY085823	EY425465	50963037	1900966-1901733	+	AP007155	SC003	2
ZY008360	EY432506	50970078	845391-846371	-	AP007159	SC026	3
ZY141176	EY429666	50967238	300106-300521	-	AP007169	SC038	6
ZY006457	EY428030	50965602	1532364-1533443	-	AP007162	SC102	4
ZY029817	EY425052	50962624	800307-800981	-	AP007171	SC011	7
ZY087480	EY431299	50968871	300059-300595	+	AP007174	SC103	8
ZY093863	EY430234	50967806	1174054-1175296	+	AP007155	SC003	2
ZY111427	EY431963	50969535	1159739-1160257	-	AP007167	SC020	6
ZY086893	EY427453	50965025	1357963-1358749	+	AP007159	SC026	3
ZY008134	EY428766	50966338	328666-329665	+	AP007162	SC102	4
ZY007849	EY426617	50964189	1666592-1667612	-	AP007169	SC038	6
ZY006889	EY428616	50966188	1803428-1804237	+	AP007161	SC012	4
ZY006268	EY424934	50962506	1340293-1341677	+	AP007167	SC020	6
ZY007353	EY428883	50966455	3575767-3576572	-	AP007155	SC003	2
ZY007769	EY424484	50962056	1834532-1835561	+	AP007155	SC003	2
ZY036272	EY425980	50963552	1834844-1835562	+	AP007155	SC003	2
ZY007710	EY426051	50963623	1864203-1865225	+	AP007150	SC009	1
ZY006985	EY430744	50968316	1086940-1087827	+	AP007175	SC010	8
ZY141165	EY430888	50968460	3141531-3142003	-	AP007155	SC003	2
ZY008092	EY427469	50965041	3731031-3731981	-	AP007151	SC005	1
ZY080897	EY427971	50965543	924472-925148	-	AP007164	SC111	5
ZY029454	EY431113	50968685	853479-854570	+	AP007174	SC103	8
ZY083515	EY431573	50969145	1296248-1296895	-	AP007164	SC111	5
ZY080521	EY432078	50969650	552988-553523	+	AP007155	SC003	2
ZY135407	EY431398	50968970	221011-222175	-	AP007151	SC005	1
ZY082800	EY432779	50970351	842565-843309	+	AP007167	SC020	6
ZY008236	EY433202	50970774	1951776-1953192	+	AP007151	SC005	1
ZY007950	EY428402	50965974	786768-787740	+	AP007161	SC012	4
ZY135283	EY429410	50966982	1134535-1135372	+	AP007155	SC003	2
ZY006568	EY427365	50964937	1020709-1021422	-	AP007159	SC026	3
ZY081046	EY429132	50966704	2486457-2487253	-	AP007171	SC011	7
ZY029452	EY430999	50968571	1578418-1579182	-	AP007157	SC023	3
ZY097854	EY430023	50967595	57574-58137	-	AP007150	SC009	1
ZY007629	EY425015	50962587	813675-814666	+	AP007169	SC038	6
ZY030261	EY430658	50968230	2188455-2189231	+	AP007155	SC003	2
ZY081293	EY427505	50965077	3923911-3925080	-	AP007155	SC003	2
ZY007700	EY430176	50967748	10657-11367	+	AP007160	47Q_0173	Other contig
ZY037443	EY426512	50964084	768086-769303	+	AP007167	SC020	6
ZY007646	EY429947	50967519	2348541-2349808	-	AP007157	SC023	3
ZY036653	EY430491	50968063	1753647-1754594	+	AP007167	SC020	6
ZY029626	EY428263	50965835	1725040-1726100	-	AP007151	SC005	1
ZY006925	EY428480	50966052	34773-35829	-	AP007164	SC111	5
ZY081356	EY431211	50968783	449329-450232	+	AP007157	SC023	3
ZY007378	EY431409	50968981	743465-744652	+	AP007167	SC020	6
ZY080783	EY432304	50969876	271414-272141	+	AP007150	SC009	1
ZY007857	EY427664	50965236	1279872-1280621	-	AP007175	SC010	8
ZY082729	EY431254	50968826	433320-434690	+	AP007161	SC012	4
ZY007796	EY429282	50966854	1369808-1370768	+	AP007161	SC012	4
ZY029236	EY429974	50967546	626415-627758	+	AP007175	SC010	8
ZY008469	EY428131	50965703	317064-317675	+	AP007166	SC113	5
ZY087988	EY428770	50966342	226561-227299	-	AP007155	SC003	2
ZY097973	EY426574	50964146	331775-332432	+	AP007150	SC009	1
ZY101747	EY429735	50967307	316804-318022	+	AP007166	SC113	5
ZY111161	EY425393	50962965	1241456-1241945	-	AP007162	SC102	4
ZY087783	EY428198	50965770	1519173-1519966	+	AP007159	SC026	3
ZY007746	EY431493	50969065	769834-770681	-	AP007154	SC001	2
ZY098103	EY425334	50962906	934807-935377	+	AP007169	SC038	6
ZY029161	EY428952	50966524	750282-751417	+	AP007154	SC001	2
ZY007907	EY424836	50962408	1139771-1140857	+	AP007151	SC005	1
ZY087757	EY425891	50963463	680291-681092	+	AP007154	SC001	2
ZY037521	EY425983	50963555	675740-676771	-	AP007166	SC113	5
ZY104840	EY427004	50964576	680291-681228	+	AP007154	SC001	2
ZY077643	EY424524	50962096	1189665-1190466	+	AP007161	SC012	4
ZY081330	EY432286	50969858	494553-495312	-	AP007162	SC102	4
ZY007823	EY429515	50967087	4314630-4315069	-	AP007151	SC005	1
ZY008224	EY432262	50969834	1380293-1381174	-	AP007151	SC005	1
ZY006335	EY425114	50962686	1759-3014	+	AP007158	47Q_0172	3
ZY029381	EY427780	50965352	1745195-1746622	-	AP007150	SC009	1
ZY106139	EY428975	50966547	1780-2714	+	AP007158	47Q_0172	3
ZY008152	EY433348	50970920	1709980-1710986	+	AP007159	SC026	3
ZY111274	EY428791	50966363	235676-236606	-	AP007166	SC113	5
ZY097560	EY425314	50962886	2756444-2757281	+	AP007155	SC003	2
ZY007895	EY428546	50966118	1745509-1746637	-	AP007150	SC009	1
ZY111020	EY424858	50962430	366663-367165	-	AP007157	SC023	3
ZY090449	EY430760	50968332	886082-887056	-	AP007150	SC009	1
ZY006770	EY425737	50963309	274285-275190	-	AP007164	SC111	5
ZY029462	EY432991	50970563	2543188-2544340	-	AP007155	SC003	2
ZY080424	EY432799	50970371	2082753-2083238	-	AP007161	SC012	4
ZY007931	EY426149	50963721	182352-182716	-	AP007157	SC023	3
ZY037378	EY428604	50966176	1098099-1098646	+	AP007157	SC023	3
ZY008070	EY432828	50970400	1732868-1733262	+	AP007159	SC026	3
ZY082480	EY433120	50970692	1279216-1280552	-	AP007167	SC020	6
ZY081195	EY431904	50969476	130155-130777	+	AP007165	SC124	5
ZY077748	EY430771	50968343	1128377-1129419	+	AP007167	SC020	6
ZY083534	EY425086	50962658	2378653-2379598	-	AP007161	SC012	4
ZY082817	EY432740	50970312	129974-130762	+	AP007165	SC124	5
ZY007672	EY430570	50968142	1918222-1918948	+	AP007164	SC111	5
ZY141100	EY427705	50965277	2023874-2024472	-	AP007157	SC023	3
ZY006377	EY424430	50962002	3945818-3947565	-	AP007151	SC005	1
ZY006317	EY431435	50969007	743995-745258	+	AP007151	SC005	1
ZY006358	EY428990	50966562	1208714-1209499	-	AP007166	SC113	5
ZY110983	EY425459	50963031	577824-578120	+	AP007161	SC012	4
ZY037463	EY425552	50963124	910549-911063	-	AP007167	SC020	6
ZY133883	EY430186	50967758	1298898-1299685	+	AP007166	SC113	5
ZY080794	EY426614	50964186	335040-336430	-	AP007150	SC009	1
ZY008154	EY429491	50967063	1329172-1329825	+	AP007166	SC113	5
ZY097705	EY431385	50968957	1677583-1678280	+	AP007159	SC026	3
ZY104837	EY424475	50962047	1298923-1299726	+	AP007166	SC113	5
ZY007754	EY427306	50964878	2024883-2025628	+	AP007151	SC005	1
ZY098044	EY432531	50970103	1535196-1535816	-	AP007171	SC011	7
ZY081171	EY428781	50966353	67980-68654	-	AP007166	SC113	5
ZY081730	EY432986	50970558	2813937-2814242	-	AP007155	SC003	2
ZY093938	EY427850	50965422	1795567-1797012	-	AP007150	SC009	1
ZY008158	EY427515	50965087	1658064-1659196	+	AP007162	SC102	4
ZY029869	EY429870	50967442	1756568-1757557	-	AP007175	SC010	8
ZY083512	EY426069	50963641	1795399-1796002	-	AP007150	SC009	1
ZY029215	EY429354	50966926	1716271-1717298	+	AP007161	SC012	4
ZY111190	EY428053	50965625	1726573-1726912	-	AP007154	SC001	2
ZY006637	EY426427	50963999	1467496-1468269	+	AP007164	SC111	5
ZY006658	EY431496	50969068	2813743-2814802	-	AP007155	SC003	2
ZY085825	EY426146	50963718	1492437-1493260	-	AP007171	SC011	7
ZY087600	EY432539	50970111	1542131-1542851	-	AP007154	SC001	2
ZY006713	EY429276	50966848	248470-249275	-	AP007164	SC111	5
ZY094869	EY425247	50962819	3415458-3416796	-	AP007155	SC003	2
ZY087078	EY431554	50969126	1292781-1293725	+	AP007169	SC038	6
ZY083599	EY432462	50970034	823073-824422	+	AP007167	SC020	6
ZY141170	EY432577	50970149	2370828-2371243	+	AP007161	SC012	4
ZY111101	EY432652	50970224	1751661-1752709	-	AP007157	SC023	3
ZY081661	EY431524	50969096	248224-249292	-	AP007164	SC111	5
ZY087953	EY424824	50962396	1024989-1025857	+	AP007164	SC111	5
ZY007635	EY425293	50962865	4357442-4358323	-	AP007151	SC005	1
ZY081434	EY432647	50970219	305852-306534	+	AP007155	SC003	2
ZY029362	EY425884	50963456	676173-677458	+	AP007150	SC009	1
ZY037450	EY425957	50963529	955717-957018	-	AP007169	SC038	6
ZY007267	EY431296	50968868	266866-267766	-	AP007166	SC113	5
ZY140740	EY432704	50970276	2574726-2575612	-	AP007161	SC012	4
ZY081543	EY425069	50962641	1200346-1201352	-	AP007175	SC010	8
ZY082114	EY427631	50965203	1616398-1617324	+	AP007151	SC005	1
ZY080650	EY427922	50965494	300497-301670	-	AP007166	SC113	5
ZY081521	EY430313	50967885	4252112-4253009	+	AP007151	SC005	1
ZY085743	EY425640	50963212	828237-828891	+	AP007150	SC009	1
ZY086650	EY432507	50970079	9402-9981	+	AP007160	47Q_0173	Other contig
ZY083459	EY424625	50962197	1129992-1131205	-	AP007166	SC113	5
ZY036792	EY430706	50968278	1218702-1220082	-	AP007157	SC023	3
ZY006383	EY427908	50965480	880069-881323	+	AP007171	SC011	7
ZY006803	EY433190	50970762	749261-750091	-	AP007169	SC038	6
ZY029470	EY432869	50970441	749064-750141	-	AP007169	SC038	6
ZY008200	EY431970	50969542	1287079-1288095	-	AP007159	SC026	3
ZY133666	EY426566	50964138	882353-883124	-	AP007155	SC003	2
ZY106255	EY429926	50967498	2654856-2655637	-	AP007155	SC003	2
ZY007867	EY433180	50970752	2399742-2400684	+	AP007157	SC023	3
ZY080499	EY431553	50969125	1690188-1691045	+	AP007159	SC026	3
ZY134339	EY429878	50967450	882280-882703	-	AP007155	SC003	2
ZY097801	EY431778	50969350	236458-237366	-	AP007174	SC103	8
ZY092766	EY432354	50969926	984583-985796	+	AP007154	SC001	2
ZY029288	EY433004	50970576	2125826-2126984	-	AP007159	SC026	3
ZY081097	EY426242	50963814	273417-274217	-	AP007172	SC206	7
ZY087117	EY427910	50965482	662849-663648	-	AP007150	SC009	1
ZY081173	EY424951	50962523	168130-169164	-	AP007166	SC113	5
ZY030110	EY429208	50966780	384426-385228	+	AP007169	SC038	6
ZY086904	EY431005	50968577	295605-296227	+	AP007167	SC020	6
ZY093907	EY426524	50964096	2057827-2058990	+	AP007164	SC111	5
ZY110877	EY431563	50969135	154941-155476	-	AP007150	SC009	1
ZY082765	EY427771	50965343	695948-696826	+	AP007166	SC113	5
ZY029459	EY424511	50962083	534182-535351	-	AP007166	SC113	5
ZY006994	EY426083	50963655	2669291-2670423	+	AP007151	SC005	1
ZY006912	EY432412	50969984	850341-851297	-	AP007154	SC001	2
ZY006552	EY432046	50969618	466122-467115	+	AP007164	SC111	5
ZY029966	EY431629	50969201	170066-171027	+	AP007164	SC111	5
ZY006764	EY430852	50968424	907616-908469	+	AP007169	SC038	6
ZY140776	EY430809	50968381	188126-188622	-	AP007175	SC010	8
ZY083904	EY425006	50962578	1027670-1029044	+	AP007174	SC103	8
ZY007582	EY430166	50967738	2523600-2524307	+	AP007161	SC012	4
ZY087137	EY429835	50967407	75998-76689	+	AP007150	SC009	1
ZY105837	EY429646	50967218	2367549-2367850	+	AP007155	SC003	2
ZY078182	EY429028	50966600	502658-503467	+	AP007171	SC011	7
ZY094916	EY428153	50965725	1606299-1607240	+	AP007151	SC005	1
ZY029167	EY427241	50964813	296330-297253	-	AP007170	SC138	6
ZY087767	EY431513	50969085	2043239-2044164	+	AP007157	SC023	3
ZY029439	EY432122	50969694	2366650-2367962	+	AP007155	SC003	2
ZY080814	EY426036	50963608	1725250-1725769	+	AP007164	SC111	5
ZY006788	EY426895	50964467	99935-100273	+	AP007155	SC003	2
ZY082968	EY429170	50966742	1307504-1308244	-	AP007157	SC023	3
ZY029967	EY428797	50966369	1890126-1890519	-	AP007161	SC012	4
ZY087444	EY430360	50967932	4414845-4415456	-	AP007151	SC005	1
ZY006529	EY429479	50967051	4133068-4134118	+	AP007151	SC005	1
ZY087138	EY432910	50970482	373230-373974	-	AP007154	SC001	2
ZY077745	EY426639	50964211	796376-797181	-	AP007174	SC103	8
ZY097500	EY430684	50968256	4131836-4132839	+	AP007151	SC005	1
ZY082964	EY431120	50968692	701375-701850	+	AP007166	SC113	5
ZY029392	EY430823	50968395	335046-336412	+	AP007164	SC111	5
ZY029212	EY431313	50968885	1447249-1448368	-	AP007159	SC026	3
ZY135404	EY433075	50970647	511883-512717	-	AP007154	SC001	2
ZY083757	EY433280	50970852	922272-923229	+	AP007169	SC038	6
ZY103997	EY428912	50966484	202909-203872	+	AP007164	SC111	5
ZY086649	EY432235	50969807	511850-512743	-	AP007154	SC001	2
ZY007501	EY431745	50969317	1705149-1705966	-	AP007161	SC012	4
ZY029755	EY431008	50968580	1457261-1457693	-	AP007161	SC012	4
ZY029758	EY427892	50965464	1073929-1074445	-	AP007155	SC003	2
ZY029468	EY432486	50970058	1151950-1154420	+	AP007167	SC020	6
ZY029177	EY432931	50970503	1056879-1058605	+	AP007155	SC003	2
ZY008235	EY427025	50964597	1881599-1883014	-	AP007155	SC003	2
ZY006831	EY432356	50969928	1610849-1611458	-	AP007157	SC023	3
ZY097561	EY428581	50966153	1981469-1982253	+	AP007157	SC023	3
ZY007412	EY425707	50963279	2071592-2072551	+	AP007157	SC023	3
ZY097861	EY425165	50962737	1350588-1351145	+	AP007159	SC026	3
ZY140961	EY431101	50968673	1509178-1509828	-	AP007161	SC012	4
ZY087694	EY424740	50962312	1130967-1131579	+	AP007175	SC010	8
ZY037426	EY425373	50962945	1139697-1142089	-	AP007174	SC103	8
ZY092519	EY431931	50969503	1124028-1125721	+	AP007155	SC003	2
ZY104961	EY431372	50968944	4342815-4343913	-	AP007151	SC005	1
ZY103994	EY427573	50965145	3410251-3411007	-	AP007155	SC003	2
ZY141064	EY429887	50967459	1172755-1173328	+	AP007169	SC038	6
ZY007795	EY425113	50962685	4342765-4343945	-	AP007151	SC005	1
ZY029956	EY425228	50962800	787247-787717	-	AP007175	SC010	8
ZY092477	EY427652	50965224	2553620-2554106	-	AP007157	SC023	3
ZY134796	EY432375	50969947	1090755-1091569	-	AP007161	SC012	4
ZY080883	EY431021	50968593	1163157-1164768	+	AP007167	SC020	6
ZY029948	EY428869	50966441	3798684-3799627	+	AP007151	SC005	1
ZY087597	EY432291	50969863	1074245-1074694	-	AP007174	SC103	8
ZY097804	EY432514	50970086	3638017-3638674	-	AP007151	SC005	1
ZY088070	EY432108	50969680	1754200-1755053	-	AP007159	SC026	3
ZY097617	EY427142	50964714	162239-162857	-	AP007169	SC038	6
ZY083492	EY431871	50969443	2502923-2504681	+	AP007171	SC011	7
ZY006292	EY429321	50966893	506897-507675	-	AP007151	SC005	1
ZY081275	EY428277	50965849	447532-448215	+	AP007167	SC020	6
ZY092852	EY425019	50962591	1410943-1411796	+	AP007167	SC020	6
ZY007183	EY424997	50962569	1410889-1411682	+	AP007167	SC020	6
ZY111382	EY426409	50963981	583340-584039	-	AP007151	SC005	1
ZY092509	EY427165	50964737	1366804-1367414	+	AP007151	SC005	1
ZY029785	EY427164	50964736	1326402-1326999	-	AP007166	SC113	5
ZY085814	EY429875	50967447	1727641-1728896	+	AP007155	SC003	2
ZY077780	EY430949	50968521	2006736-2007747	+	AP007171	SC011	7
ZY097940	EY430241	50967813	1407470-1408123	+	AP007154	SC001	2
ZY082844	EY426153	50963725	1646811-1647747	+	AP007150	SC009	1
ZY007612	EY425916	50963488	117046-117889	-	AP007170	SC138	6
ZY093878	EY427387	50964959	4189347-4190286	+	AP007151	SC005	1
ZY007258	EY430900	50968472	1907389-1908657	+	AP007151	SC005	1
ZY140818	EY424791	50962363	253185-253832	-	AP007163	SC166	4
ZY098205	EY430143	50967715	1897608-1898228	+	AP007155	SC003	2
ZY111214	EY424454	50962026	2208291-2208934	+	AP007164	SC111	5
ZY007979	EY432374	50969946	1194729-1195634	+	AP007169	SC038	6
ZY087150	EY430609	50968181	574680-575266	-	AP007171	SC011	7
ZY087709	EY431669	50969241	2233968-2234829	-	AP007171	SC011	7
ZY105549	EY431769	50969341	503276-504278	+	AP007167	SC020	6
ZY007596	EY429221	50966793	304928-305923	+	AP007171	SC011	7
ZY006845	EY429833	50967405	1545246-1546509	-	AP007159	SC026	3
ZY088147	EY425076	50962648	99752-100640	+	AP007163	SC166	4
ZY007638	EY430615	50968187	1607219-1608135	+	AP007157	SC023	3
ZY029799	EY425745	50963317	1656959-1657884	+	AP007169	SC038	6
ZY089998	EY429109	50966681	1628942-1629803	+	AP007151	SC005	1
ZY140737	EY426450	50964022	402677-403563	+	AP007150	SC009	1
ZY087364	EY424838	50962410	1328313-1329043	+	AP007150	SC009	1
ZY029703	EY427265	50964837	780799-782077	+	AP007169	SC038	6
ZY082406	EY426691	50964263	2100825-2101757	+	AP007151	SC005	1
ZY029384	EY431950	50969522	659453-660888	+	AP007169	SC038	6
ZY007772	EY424882	50962454	1832957-1833900	-	AP007164	SC111	5
ZY029305	EY430316	50967888	659032-660684	+	AP007169	SC038	6
ZY029429	EY432129	50969701	943917-945434	-	AP007171	SC011	7
ZY029133	EY427342	50964914	944243-945117	-	AP007171	SC011	7
ZY081536	EY424766	50962338	505531-507690	-	AP007159	SC026	3
ZY134344	EY432430	50970002	2068768-2069715	-	AP007155	SC003	2
ZY081042	EY427673	50965245	90714-91303	+	AP007171	SC011	7
ZY133730	EY426534	50964106	506767-507601	+	AP007159	SC026	3
ZY006386	EY427064	50964636	3411305-3412397	-	AP007155	SC003	2
ZY098983	EY426928	50964500	2068501-2069723	-	AP007155	SC003	2
ZY093910	EY432164	50969736	1122950-1123876	-	AP007155	SC003	2
ZY077867	EY428914	50966486	69678-70548	+	AP007170	SC138	6
ZY136544	EY428125	50965697	1740744-1741534	+	AP007175	SC010	8
ZY141310	EY430732	50968304	810172-810815	+	AP007162	SC102	4
ZY106322	EY428760	50966332	1779869-1780748	-	AP007159	SC026	3
ZY029422	EY424558	50962130	30667-32642	+	AP007164	SC111	5
ZY029657	EY428603	50966175	830251-832094	-	AP007174	SC103	8
ZY092449	EY433063	50970635	3556616-3557167	+	AP007155	SC003	2
ZY087066	EY430776	50968348	1716190-1717208	+	AP007164	SC111	5
ZY088198	EY424602	50962174	830422-831224	+	AP007174	SC103	8
ZY110965	EY426651	50964223	2055980-2056943	+	AP007161	SC012	4
ZY082892	EY426371	50963943	484424-485316	-	AP007155	SC003	2
ZY104008	EY429912	50967484	295307-296205	-	AP007162	SC102	4
ZY087952	EY428726	50966298	1608637-1609402	+	AP007151	SC005	1
ZY006661	EY433323	50970895	202614-203336	-	AP007154	SC001	2
ZY007935	EY433200	50970772	3939736-3940431	+	AP007155	SC003	2
ZY097862	EY426189	50963761	108369-109065	+	AP007165	SC124	5
ZY007881	EY427855	50965427	1727821-1729573	+	AP007151	SC005	1
ZY082972	EY429082	50966654	2300571-2302125	-	AP007151	SC005	1
ZY081392	EY429167	50966739	3818952-3820203	-	AP007151	SC005	1
ZY006726	EY427829	50965401	299806-300867	+	AP007167	SC020	6
ZY081134	EY432558	50970130	1131266-1132288	+	AP007150	SC009	1
ZY007706	EY429021	50966593	261051-261840	+	AP007167	SC020	6
ZY140784	EY424912	50962484	331680-332347	+	AP007167	SC020	6
ZY098090	EY425809	50963381	1550809-1551453	-	AP007154	SC001	2
ZY094292	EY424395	50961967	3585621-3585947	-	AP007155	SC003	2
ZY140911	EY432935	50970507	287664-288413	-	AP007172	SC206	7
ZY077058	EY426777	50964349	2385081-2386401	-	AP007161	SC012	4
ZY080739	EY426878	50964450	1556825-1557948	+	AP007159	SC026	3
ZY077885	EY430086	50967658	3585576-3586635	-	AP007155	SC003	2
ZY082977	EY428307	50965879	1238282-1239181	-	AP007159	SC026	3
ZY030186	EY425250	50962822	1382362-1383048	-	AP007150	SC009	1
ZY087959	EY430781	50968353	303869-304570	-	AP007167	SC020	6
ZY008007	EY432188	50969760	1964049-1965012	-	AP007155	SC003	2
ZY087781	EY426849	50964421	3623457-3624609	+	AP007155	SC003	2
ZY077062	EY430724	50968296	282974-283600	-	AP007170	SC138	6
ZY008497	EY426319	50963891	1343180-1344230	-	AP007171	SC011	7
ZY029695	EY430235	50967807	1641713-1642843	-	AP007169	SC038	6
ZY110873	EY429007	50966579	4062273-4063117	-	AP007151	SC005	1
ZY007410	EY424440	50962012	1513883-1514746	+	AP007167	SC020	6
ZY104035	EY426489	50964061	431873-432315	+	AP007161	SC012	4
ZY111095	EY428366	50965938	3609986-3610315	+	AP007151	SC005	1
ZY093722	EY427150	50964722	2461858-2462818	+	AP007171	SC011	7
ZY008340	EY431785	50969357	2125975-2127324	+	AP007155	SC003	2
ZY006754	EY428119	50965691	23660-25453	-	AP007172	SC206	7
ZY081727	EY426193	50963765	2279555-2280860	-	AP007155	SC003	2
ZY081249	EY427648	50965220	1614733-1616009	-	AP007151	SC005	1
ZY087621	EY427087	50964659	2114242-2115160	-	AP007164	SC111	5
ZY006973	EY427171	50964743	2279363-2280886	-	AP007155	SC003	2
ZY007697	EY426385	50963957	839852-840960	-	AP007150	SC009	1
ZY006781	EY427619	50965191	168741-169590	-	AP007171	SC011	7
ZY083155	EY430917	50968489	1197064-1197617	+	AP007151	SC005	1
ZY080578	EY424501	50962073	1542377-1543251	-	AP007167	SC020	6
ZY141138	EY425233	50962805	2179597-2180122	-	AP007151	SC005	1
ZY134634	EY429412	50966984	2629919-2630425	+	AP007161	SC012	4
ZY093009	EY425140	50962712	1515837-1516340	+	AP007157	SC023	3
ZY029266	EY427608	50965180	2384022-2385381	+	AP007157	SC023	3
ZY007951	EY431322	50968894	1057154-1058798	+	AP007174	SC103	8
ZY087962	EY426451	50964023	202268-202948	+	AP007171	SC011	7
ZY007765	EY428028	50965600	1516923-1517680	-	AP007157	SC023	3
ZY007954	EY426398	50963970	2401717-2402833	-	AP007151	SC005	1
ZY081349	EY428004	50965576	216973-217972	-	AP007164	SC111	5
ZY007421	EY430778	50968350	2649545-2650367	-	AP007157	SC023	3
ZY085756	EY428624	50966196	463155-463813	+	AP007166	SC113	5
ZY077851	EY433198	50970770	1976943-1979227	-	AP007151	SC005	1
ZY029371	EY431083	50968655	504003-505297	-	AP007159	SC026	3
ZY008054	EY426529	50964101	1344555-1345541	+	AP007171	SC011	7
ZY007741	EY431661	50969233	1038296-1039473	-	AP007154	SC001	2
ZY036801	EY433007	50970579	116991-118129	+	AP007155	SC003	2
ZY097873	EY428541	50966113	370581-370937	-	AP007164	SC111	5
ZY085811	EY424757	50962329	2155745-2156699	-	AP007161	SC012	4
ZY029954	EY430637	50968209	1562106-1563115	-	AP007166	SC113	5
ZY030012	EY425987	50963559	404179-404959	-	AP007150	SC009	1
ZY106073	EY428135	50965707	685148-686038	-	AP007155	SC003	2
ZY008161	EY424441	50962013	3967398-3968274	-	AP007155	SC003	2
ZY082750	EY432926	50970498	1553160-1554057	+	AP007155	SC003	2
ZY087790	EY429193	50966765	544641-545440	-	AP007157	SC023	3
ZY141236	EY430653	50968225	2120988-2121609	-	AP007171	SC011	7
ZY006349	EY426229	50963801	636478-637940	+	AP007150	SC009	1
ZY007091	EY425798	50963370	4295042-4296347	+	AP007151	SC005	1
ZY083389	EY428976	50966548	432077-433241	-	AP007166	SC113	5
ZY029318	EY431685	50969257	2111119-2112376	-	AP007157	SC023	3
ZY006390	EY425710	50963282	769364-770710	-	AP007169	SC038	6
ZY006419	EY426980	50964552	1295078-1295562	-	AP007162	SC102	4
ZY077022	EY430855	50968427	2111227-2112382	-	AP007157	SC023	3
ZY006364	EY430490	50968062	1833285-1834048	+	AP007154	SC001	2
ZY093748	EY430727	50968299	1246416-1247332	-	AP007175	SC010	8
ZY078183	EY428101	50965673	796555-797427	-	AP007157	SC023	3
ZY080900	EY424799	50962371	566111-566635	-	AP007171	SC011	7
ZY097563	EY427281	50964853	1361341-1362290	+	AP007155	SC003	2
ZY087590	EY429278	50966850	1493665-1494262	-	AP007154	SC001	2
ZY077013	EY432725	50970297	616776-617663	-	AP007151	SC005	1
ZY086803	EY431165	50968737	1901914-1902945	-	AP007150	SC009	1
ZY086838	EY433038	50970610	4348776-4349239	+	AP007151	SC005	1
ZY029132	EY431196	50968768	522574-523343	+	AP007171	SC011	7
ZY098288	EY427704	50965276	169021-170355	-	AP007174	SC103	8
ZY080396	EY431517	50969089	860686-861581	-	AP007169	SC038	6
ZY133815	EY431320	50968892	742175-743186	-	AP007167	SC020	6
ZY007406	EY426836	50964408	1547279-1548432	-	AP007157	SC023	3
ZY029442	EY427059	50964631	522565-523354	+	AP007171	SC011	7
ZY077066	EY433317	50970889	617140-617983	-	AP007151	SC005	1
ZY097786	EY431691	50969263	447168-447765	+	AP007155	SC003	2
ZY006434	EY430627	50968199	742150-743219	-	AP007167	SC020	6
ZY082475	EY432729	50970301	422154-422839	-	AP007175	SC010	8
ZY110958	EY430218	50967790	209490-210009	-	AP007167	SC020	6
ZY097980	EY433045	50970617	883764-884318	-	AP007164	SC111	5
ZY081520	EY426216	50963788	144676-145260	-	AP007163	SC166	4
ZY081652	EY427516	50965088	226755-227594	+	AP007151	SC005	1
ZY007941	EY427215	50964787	1992931-1995498	+	AP007175	SC010	8
ZY077848	EY429332	50966904	226783-228106	+	AP007151	SC005	1
ZY007071	EY425771	50963343	3808133-3809154	+	AP007151	SC005	1
ZY037166	EY429111	50966683	2571468-2572404	-	AP007157	SC023	3
ZY097996	EY425419	50962991	751570-752248	-	AP007150	SC009	1
ZY141325	EY432121	50969693	3907795-3908337	+	AP007155	SC003	2
ZY082920	EY430352	50967924	2399523-2400330	+	AP007161	SC012	4
ZY007019	EY429543	50967115	2386952-2388030	-	AP007161	SC012	4
ZY077901	EY429139	50966711	648841-649923	+	AP007167	SC020	6
ZY077818	EY430046	50967618	381251-382046	+	AP007167	SC020	6
ZY029697	EY432026	50969598	1128209-1129058	+	AP007169	SC038	6
ZY029560	EY432276	50969848	612323-613247	+	AP007157	SC023	3
ZY098018	EY432937	50970509	4119042-4119721	-	AP007155	SC003	2
ZY098033	EY431579	50969151	1780136-1781236	-	AP007157	SC023	3
ZY106274	EY424774	50962346	1693885-1694268	-	AP007166	SC113	5
ZY037420	EY430160	50967732	1656773-1658074	+	AP007161	SC012	4
ZY007980	EY430288	50967860	1821726-1822506	+	AP007154	SC001	2
ZY008486	EY428668	50966240	103041-103791	+	AP007150	SC009	1
ZY007631	EY427988	50965560	2090376-2091326	+	AP007151	SC005	1
ZY110731	EY426625	50964197	117259-117719	+	AP007171	SC011	7
ZY080961	EY425669	50963241	2806824-2807386	+	AP007151	SC005	1
ZY107857	EY431828	50969400	711979-712855	+	AP007164	SC111	5
ZY080344	EY425770	50963342	712877-713864	-	AP007164	SC111	5
ZY097697	EY432425	50969997	565139-565812	-	AP007150	SC009	1
ZY087218	EY428966	50966538	1206319-1207472	+	AP007154	SC001	2
ZY080886	EY427919	50965491	2129451-2130022	+	AP007161	SC012	4
ZY006782	EY431624	50969196	430818-431650	-	AP007167	SC020	6
ZY030304	EY425655	50963227	421022-422406	-	AP007166	SC113	5
ZY083023	EY433284	50970856	2526043-2527038	-	AP007157	SC023	3
ZY037306	EY432215	50969787	190809-192401	+	AP007155	SC003	2
ZY135451	EY433178	50970750	693751-694925	-	AP007166	SC113	5
ZY007599	EY427711	50965283	2457551-2459126	+	AP007171	SC011	7
ZY098505	EY429897	50967469	190645-191802	+	AP007155	SC003	2
ZY101570	EY430567	50968139	190624-191937	+	AP007155	SC003	2
ZY029268	EY426137	50963709	1554787-1556185	-	AP007155	SC003	2
ZY007438	EY427477	50965049	293778-294856	-	AP007155	SC003	2
ZY006691	EY426077	50963649	1288637-1289647	+	AP007175	SC010	8
ZY081518	EY430810	50968382	955456-956029	+	AP007164	SC111	5
ZY135432	EY431613	50969185	936905-937563	+	AP007175	SC010	8
ZY029554	EY431467	50969039	977446-977811	+	AP007174	SC103	8
ZY083509	EY430492	50968064	2161919-2162271	-	AP007151	SC005	1
ZY110968	EY429261	50966833	1229588-1230128	+	AP007164	SC111	5
ZY006605	EY425974	50963546	44486-45464	+	AP007155	SC003	2
ZY029471	EY424879	50962451	2161917-2162977	-	AP007151	SC005	1
ZY080941	EY428641	50966213	1151500-1152438	+	AP007171	SC011	7
ZY080965	EY431969	50969541	676373-677399	+	AP007161	SC012	4
ZY082733	EY433006	50970578	65864-66486	+	AP007166	SC113	5
ZY098045	EY426484	50964056	2485-3648	+	AP007167	SC020	6
ZY140689	EY428372	50965944	2632572-2633149	+	AP007157	SC023	3
ZY097991	EY426633	50964205	854602-855551	-	AP007169	SC038	6
ZY087665	EY432612	50970184	484018-484497	-	AP007157	SC023	3
ZY037519	EY431588	50969160	1662066-1662947	+	AP007157	SC023	3
ZY007859	EY428634	50966206	2857386-2858444	-	AP007151	SC005	1
ZY036817	EY428964	50966536	1431550-1432642	+	AP007164	SC111	5
ZY097905	EY431947	50969519	730309-731049	+	AP007157	SC023	3
ZY029951	EY425223	50962795	1485930-1487066	+	AP007171	SC011	7
ZY007874	EY427184	50964756	2488310-2489116	-	AP007155	SC003	2
ZY037227	EY426530	50964102	3407033-3408287	+	AP007151	SC005	1
ZY006510	EY426952	50964524	1087637-1089495	+	AP007154	SC001	2
ZY087127	EY433358	50970930	729522-730224	+	AP007157	SC023	3
ZY087813	EY425617	50963189	846570-847421	+	AP007159	SC026	3
ZY136002	EY426147	50963719	95369-96208	+	AP007163	SC166	4
ZY133738	EY430675	50968247	846599-847441	+	AP007159	SC026	3
ZY006520	EY430969	50968541	2411868-2412735	-	AP007161	SC012	4
ZY029472	EY429441	50967013	2488312-2489625	-	AP007155	SC003	2
ZY008135	EY426264	50963836	39676-40443	-	AP007167	SC020	6
ZY082771	EY428389	50965961	432529-433254	+	AP007159	SC026	3
ZY098303	EY432207	50969779	1669447-1670089	-	AP007150	SC009	1
ZY029302	EY432224	50969796	1147330-1148765	-	AP007174	SC103	8
ZY092859	EY425939	50963511	1874810-1875679	+	AP007150	SC009	1
ZY086912	EY431759	50969331	1874651-1875501	+	AP007150	SC009	1
ZY007986	EY431368	50968940	268108-268497	-	AP007151	SC005	1
ZY006806	EY425675	50963247	1660493-1661704	-	AP007155	SC003	2
ZY029465	EY431044	50968616	1023220-1024130	+	AP007155	SC003	2
ZY082381	EY427151	50964723	1976432-1977231	+	AP007171	SC011	7
ZY087707	EY430446	50968018	1613031-1613568	-	AP007159	SC026	3
ZY082488	EY427507	50965079	1913588-1914340	-	AP007164	SC111	5
ZY037540	EY424822	50962394	92439-93336	+	AP007163	SC166	4
ZY077064	EY429507	50967079	4336680-4338121	-	AP007151	SC005	1
ZY007038	EY428753	50966325	874944-876306	-	AP007174	SC103	8
ZY008322	EY432402	50969974	1475633-1477138	+	AP007167	SC020	6
ZY104867	EY431479	50969051	4337072-4338118	-	AP007151	SC005	1
ZY029412	EY429158	50966730	1284176-1285686	+	AP007150	SC009	1
ZY007536	EY431355	50968927	464697-465835	+	AP007164	SC111	5
ZY077019	EY430859	50968431	4336921-4338074	-	AP007151	SC005	1
ZY080638	EY426516	50964088	1887301-1887905	+	AP007157	SC023	3
ZY006486	EY430485	50968057	45451-46174	-	AP007172	SC206	7
ZY029131	EY426125	50963697	2495764-2496796	-	AP007171	SC011	7
ZY008312	EY431468	50969040	3711648-3712579	+	AP007155	SC003	2
ZY006718	EY431122	50968694	2187217-2188553	-	AP007151	SC005	1
ZY093665	EY432155	50969727	3179586-3180868	+	AP007155	SC003	2
ZY081556	EY430428	50968000	2057761-2058223	-	AP007171	SC011	7
ZY007799	EY432615	50970187	2169380-2170532	+	AP007157	SC023	3
ZY097893	EY431721	50969293	9205-9864	+	AP007171	SC011	7
ZY008172	EY425089	50962661	2391419-2392498	+	AP007171	SC011	7
ZY007684	EY426513	50964085	2422752-2424073	-	AP007155	SC003	2
ZY008270	EY429965	50967537	2148577-2149696	-	AP007157	SC023	3
ZY029816	EY428210	50965782	1210624-1211474	-	AP007171	SC011	7
ZY111200	EY432056	50969628	3349326-3350376	+	AP007151	SC005	1
ZY006344	EY426251	50963823	1831608-1832443	-	AP007159	SC026	3
ZY106030	EY424554	50962126	1250882-1251888	-	AP007171	SC011	7
ZY087395	EY432519	50970091	33508-34186	+	AP007174	SC103	8
ZY029303	EY427405	50964977	3598791-3599824	-	AP007155	SC003	2
ZY083896	EY424459	50962031	85739-86969	-	AP007172	SC206	7
ZY097984	EY424767	50962339	129066-129649	-	AP007161	SC012	4
ZY133879	EY433058	50970630	1930041-1930547	+	AP007164	SC111	5
ZY007949	EY431236	50968808	2935729-2936975	-	AP007155	SC003	2
ZY133735	EY428881	50966453	1929714-1930505	-	AP007164	SC111	5
ZY006980	EY427847	50965419	1929198-1929687	+	AP007164	SC111	5
ZY006598	EY425062	50962634	628290-629529	-	AP007150	SC009	1
ZY030128	EY428593	50966165	262332-263487	+	AP007166	SC113	5
ZY104042	EY427382	50964954	871865-873375	+	AP007166	SC113	5
ZY087887	EY425213	50962785	4394023-4394811	-	AP007151	SC005	1
ZY007946	EY428535	50966107	317806-318363	-	AP007162	SC102	4
ZY141045	EY431819	50969391	295920-296555	+	AP007155	SC003	2
ZY007364	EY430407	50967979	6341-7357	+	AP007172	SC206	7
ZY080618	EY427315	50964887	722547-723328	+	AP007175	SC010	8
ZY097634	EY430457	50968029	1089241-1090081	+	AP007151	SC005	1
ZY085739	EY429754	50967326	1601539-1602144	+	AP007151	SC005	1
ZY087057	EY425797	50963369	1816152-1817200	-	AP007157	SC023	3
ZY081516	EY430344	50967916	4321667-4322691	+	AP007151	SC005	1
ZY008449	EY425538	50963110	1998170-1999202	-	AP007161	SC012	4
ZY097863	EY430020	50967592	133885-134756	+	AP007167	SC020	6
ZY092861	EY430139	50967711	1686327-1687180	+	AP007169	SC038	6
ZY081417	EY429554	50967126	490834-491306	+	AP007164	SC111	5
ZY086792	EY426966	50964538	1686140-1686909	+	AP007169	SC038	6
ZY088103	EY428611	50966183	588050-588775	-	AP007161	SC012	4
ZY029893	EY430048	50967620	1358191-1358706	+	AP007166	SC113	5
ZY087833	EY431154	50968726	1965027-1965492	-	AP007164	SC111	5
ZY008111	EY425047	50962619	200368-201062	-	AP007165	SC124	5
ZY008476	EY432523	50970095	1827804-1828566	-	AP007151	SC005	1
ZY098239	EY433370	50970942	2651248-2652205	+	AP007157	SC023	3
ZY087683	EY429765	50967337	119154-119805	+	AP007170	SC138	6
ZY037141	EY425202	50962774	1792710-1793993	-	AP007159	SC026	3
ZY106232	EY426605	50964177	1589828-1590842	-	AP007155	SC003	2
ZY087107	EY431922	50969494	254942-255898	+	AP007166	SC113	5
ZY108565	EY428839	50966411	1792667-1793998	-	AP007159	SC026	3
ZY083221	EY427921	50965493	1366186-1367029	-	AP007155	SC003	2
ZY098097	EY432662	50970234	18146-19214	+	AP007174	SC103	8
ZY036900	EY427999	50965571	17522-18458	+	AP007155	SC003	2
ZY110962	EY430882	50968454	3338044-3338711	+	AP007155	SC003	2
ZY097831	EY431144	50968716	1488530-1489065	-	AP007151	SC005	1
ZY007509	EY430992	50968564	1176949-1177979	-	AP007161	SC012	4
ZY083437	EY425899	50963471	1848246-1849725	-	AP007150	SC009	1
ZY081698	EY431703	50969275	3246245-3246901	-	AP007151	SC005	1
ZY007675	EY430384	50967956	1111640-1113277	-	AP007171	SC011	7
ZY029460	EY427104	50964676	3245759-3247060	-	AP007151	SC005	1
ZY007541	EY433089	50970661	674661-676186	-	AP007161	SC012	4
ZY007902	EY425834	50963406	182984-184321	-	AP007165	SC124	5
ZY097700	EY433112	50970684	274593-275784	-	AP007169	SC038	6
ZY007442	EY424480	50962052	76234-77175	-	AP007166	SC113	5
ZY087360	EY426629	50964201	393235-393917	+	AP007171	SC011	7
ZY029210	EY425343	50962915	1597591-1598993	-	AP007154	SC001	2
ZY077813	EY432774	50970346	1660566-1661498	+	AP007169	SC038	6
ZY007237	EY433154	50970726	1353833-1354486	+	AP007155	SC003	2
ZY029658	EY432610	50970182	1623928-1625037	-	AP007162	SC102	4
ZY007590	EY430058	50967630	1163223-1164321	-	AP007154	SC001	2
ZY029119	EY428529	50966101	1163437-1164303	-	AP007154	SC001	2
ZY093811	EY426455	50964027	3294705-3295631	-	AP007155	SC003	2
ZY086774	EY430019	50967591	2801628-2802508	+	AP007155	SC003	2
ZY008124	EY431892	50969464	994539-995921	+	AP007167	SC020	6
ZY083806	EY432249	50969821	2980104-2981263	-	AP007155	SC003	2
ZY029803	EY432008	50969580	1202679-1203564	+	AP007175	SC010	8
ZY006615	EY429337	50966909	874838-875707	+	AP007169	SC038	6
ZY007514	EY429688	50967260	1180074-1180943	+	AP007174	SC103	8
ZY080863	EY430068	50967640	424844-425828	+	AP007166	SC113	5
ZY098219	EY425854	50963426	1466141-1466688	-	AP007151	SC005	1
ZY006558	EY430959	50968531	901493-902156	-	AP007162	SC102	4
ZY080660	EY425338	50962910	3123400-3124346	-	AP007155	SC003	2
ZY081081	EY424932	50962504	2023310-2024231	-	AP007161	SC012	4
ZY007613	EY430840	50968412	1553479-1554663	+	AP007166	SC113	5
ZY081243	EY428929	50966501	118484-119115	-	AP007155	SC003	2
ZY104060	EY428790	50966362	480949-481415	-	AP007162	SC102	4
ZY110847	EY427540	50965112	2511985-2512665	+	AP007151	SC005	1
ZY029231	EY430307	50967879	1457032-1457900	-	AP007150	SC009	1
ZY080644	EY429246	50966818	403205-403930	-	AP007166	SC113	5
ZY007597	EY426094	50963666	1982572-1984225	+	AP007159	SC026	3
ZY030161	EY429378	50966950	2575529-2576889	+	AP007155	SC003	2
ZY006734	EY427778	50965350	916662-917848	-	AP007150	SC009	1
ZY037528	EY431667	50969239	127808-128690	+	AP007162	SC102	4
ZY007753	EY431162	50968734	110907-111508	-	AP007150	SC009	1
ZY037390	EY424562	50962134	1770585-1771865	-	AP007162	SC102	4
ZY037073	EY430560	50968132	2652649-2653583	+	AP007157	SC023	3
ZY078332	EY428599	50966171	77566-78604	+	AP007151	SC005	1
ZY007222	EY430320	50967892	392649-393005	-	AP007175	SC010	8
ZY133875	EY424695	50962267	1103257-1103748	+	AP007155	SC003	2
ZY030235	EY429343	50966915	777281-777662	+	AP007164	SC111	5
ZY008465	EY431015	50968587	338898-340357	+	AP007157	SC023	3
ZY080516	EY429656	50967228	1309306-1309910	-	AP007167	SC020	6
ZY086922	EY429394	50966966	1351386-1352482	-	AP007159	SC026	3
ZY007003	EY429741	50967313	1212308-1213752	-	AP007155	SC003	2
ZY080877	EY432916	50970488	1103244-1104244	+	AP007155	SC003	2
ZY087521	EY430756	50968328	2448819-2449485	-	AP007161	SC012	4
ZY140739	EY427380	50964952	649058-649798	-	AP007174	SC103	8
ZY008512	EY431679	50969251	2224927-2226049	+	AP007159	SC026	3
ZY006918	EY427736	50965308	532557-533836	-	AP007166	SC113	5
ZY098007	EY432640	50970212	846917-847908	-	AP007155	SC003	2
ZY087971	EY430361	50967933	4238883-4239898	-	AP007151	SC005	1
ZY029147	EY428164	50965736	3554892-3555886	-	AP007155	SC003	2
ZY008386	EY427955	50965527	84226-84906	-	AP007155	SC003	2
ZY029525	EY426638	50964210	2449682-2450650	-	AP007155	SC003	2
ZY098174	EY432944	50970516	1952116-1952611	-	AP007159	SC026	3
ZY103945	EY432329	50969901	379683-380468	+	AP007164	SC111	5
ZY093563	EY431367	50968939	1653407-1654176	-	AP007169	SC038	6
ZY087243	EY426555	50964127	792869-793392	-	AP007171	SC011	7
ZY077117	EY424776	50962348	2410340-2411560	-	AP007155	SC003	2
ZY098087	EY432027	50969599	171235-172378	-	AP007164	SC111	5
ZY006413	EY429958	50967530	2070007-2071430	-	AP007157	SC023	3
ZY029350	EY431183	50968755	1915684-1916946	+	AP007159	SC026	3
ZY029332	EY429547	50967119	2597676-2598549	-	AP007161	SC012	4
ZY081450	EY430378	50967950	2481830-2482648	-	AP007171	SC011	7
ZY007101	EY431918	50969490	1551329-1552152	+	AP007155	SC003	2
ZY081306	EY431438	50969010	43236-44058	+	AP007175	SC010	8
ZY029347	EY432175	50969747	648388-649430	-	AP007169	SC038	6
ZY134369	EY430325	50967897	3449594-3450219	-	AP007155	SC003	2
ZY098072	EY429618	50967190	1917039-1917640	-	AP007171	SC011	7
ZY106140	EY430618	50968190	637469-638282	+	AP007175	SC010	8
ZY111225	EY429481	50967053	602236-602856	-	AP007164	SC111	5
ZY111275	EY432263	50969835	792400-792800	+	AP007159	SC026	3
ZY097499	EY428273	50965845	1031763-1032336	+	AP007155	SC003	2
ZY006664	EY425082	50962654	98553-99517	+	AP007163	SC166	4
ZY007641	EY433147	50970719	890259-891329	+	AP007166	SC113	5
ZY008286	EY424713	50962285	1743381-1744574	-	AP007155	SC003	2
ZY029264	EY428669	50966241	3117614-3118890	-	AP007151	SC005	1
ZY006676	EY431802	50969374	840148-841165	-	AP007162	SC102	4
ZY088102	EY424765	50962337	1444125-1445043	+	AP007175	SC010	8
ZY007219	EY429730	50967302	1741070-1741951	-	AP007154	SC001	2
ZY087541	EY432137	50969709	1504925-1505689	-	AP007154	SC001	2
ZY006309	EY431854	50969426	2040486-2041043	+	AP007155	SC003	2
ZY111045	EY427313	50964885	422103-422643	-	AP007150	SC009	1
ZY081183	EY432653	50970225	3496007-3496864	+	AP007151	SC005	1
ZY134593	EY429557	50967129	682845-683395	-	AP007171	SC011	7
ZY081072	EY431660	50969232	1369271-1370503	+	AP007171	SC011	7
ZY008274	EY429513	50967085	1712001-1712934	-	AP007171	SC011	7
ZY037225	EY427871	50965443	682841-683664	-	AP007171	SC011	7
ZY007908	EY428642	50966214	1450913-1451971	+	AP007162	SC102	4
ZY087828	EY426108	50963680	165840-166225	+	AP007166	SC113	5
ZY007774	EY432746	50970318	821279-822251	-	AP007171	SC011	7
ZY008373	EY430049	50967621	220410-222070	-	AP007166	SC113	5
ZY099201	EY427425	50964997	511640-512981	-	AP007155	SC003	2
ZY098006	EY428605	50966177	4078604-4079371	+	AP007155	SC003	2
ZY007589	EY430216	50967788	2348912-2350020	-	AP007151	SC005	1
ZY029466	EY424832	50962404	1970046-1971231	-	AP007171	SC011	7
ZY087287	EY426840	50964412	1716313-1716946	+	AP007166	SC113	5
ZY080675	EY427927	50965499	163331-163940	+	AP007161	SC012	4
ZY085827	EY431195	50968767	2455183-2455638	+	AP007171	SC011	7
ZY007749	EY430094	50967666	225586-226515	+	AP007162	SC102	4
ZY007738	EY432951	50970523	2454244-2455142	+	AP007171	SC011	7
ZY088161	EY425372	50962944	1590000-1590837	-	AP007157	SC023	3
ZY107208	EY424902	50962474	812574-813744	+	AP007166	SC113	5
ZY098296	EY432177	50969749	1618433-1619228	-	AP007166	SC113	5
ZY081011	EY432221	50969793	812622-813822	+	AP007166	SC113	5
ZY081200	EY425725	50963297	731414-732049	-	AP007157	SC023	3
ZY080889	EY426735	50964307	1447801-1448138	-	AP007151	SC005	1
ZY007819	EY426370	50963942	2260951-2261534	-	AP007164	SC111	5
ZY007273	EY428854	50966426	3649783-3650497	-	AP007155	SC003	2
ZY083008	EY431879	50969451	800082-800689	-	AP007159	SC026	3
ZY029606	EY429266	50966838	418868-419328	-	AP007174	SC103	8
ZY088049	EY433136	50970708	99248-100078	+	AP007172	SC206	7
ZY008371	EY431208	50968780	377017-377969	+	AP007155	SC003	2
ZY029931	EY432515	50970087	923267-924491	-	AP007169	SC038	6
ZY008401	EY432627	50970199	1116764-1118052	-	AP007154	SC001	2
ZY077503	EY429461	50967033	2520675-2521830	+	AP007151	SC005	1
ZY087719	EY432355	50969927	1202671-1203441	-	AP007154	SC001	2
ZY080771	EY425855	50963427	4322664-4323922	-	AP007151	SC005	1
ZY093242	EY425311	50962883	707685-708637	-	AP007150	SC009	1
ZY008248	EY426504	50964076	114976-115580	+	AP007157	SC023	3
ZY008003	EY427685	50965257	438613-440048	+	AP007155	SC003	2
ZY081372	EY429493	50967065	440036-440715	+	AP007155	SC003	2
ZY082311	EY430622	50968194	2080952-2081931	-	AP007159	SC026	3
ZY087249	EY425155	50962727	3128981-3130207	+	AP007155	SC003	2
ZY029290	EY427710	50965282	3442741-3443832	+	AP007155	SC003	2
ZY097785	EY429307	50966879	310444-311058	-	AP007169	SC038	6
ZY007110	EY425313	50962885	788068-788973	+	AP007164	SC111	5
ZY008267	EY430247	50967819	1673467-1674504	-	AP007167	SC020	6
ZY087615	EY425175	50962747	1854484-1855257	+	AP007155	SC003	2
ZY007268	EY428823	50966395	1503623-1504451	+	AP007157	SC023	3
ZY140816	EY431872	50969444	3882753-3883394	-	AP007155	SC003	2
ZY086864	EY430383	50967955	2489818-2490170	-	AP007155	SC003	2
ZY080585	EY428989	50966561	1822601-1824144	-	AP007164	SC111	5
ZY008363	EY427977	50965549	207200-208977	+	AP007157	SC023	3
ZY083517	EY432337	50969909	1616785-1617804	+	AP007175	SC010	8
ZY111171	EY430102	50967674	188289-188936	-	AP007167	SC020	6
ZY097620	EY432306	50969878	228267-229326	-	AP007159	SC026	3
ZY036812	EY424949	50962521	1098810-1099913	+	AP007151	SC005	1
ZY029417	EY433076	50970648	1851313-1852393	+	AP007157	SC023	3
ZY104011	EY427831	50965403	1617301-1618075	+	AP007166	SC113	5
ZY082358	EY426626	50964198	751858-753020	-	AP007161	SC012	4
ZY080639	EY430487	50968059	3918209-3918832	+	AP007151	SC005	1
ZY111257	EY427441	50965013	764581-765236	-	AP007175	SC010	8
ZY081220	EY431522	50969094	2522068-2523418	+	AP007151	SC005	1
ZY008304	EY427454	50965026	2721712-2723032	+	AP007155	SC003	2
ZY007050	EY429725	50967297	110398-111957	-	AP007172	SC206	7
ZY098000	EY431424	50968996	198957-199980	+	AP007171	SC011	7
ZY140984	EY432456	50970028	4093574-4094163	+	AP007155	SC003	2
ZY077864	EY427324	50964896	1322412-1323554	+	AP007167	SC020	6
ZY008490	EY431428	50969000	57092-57610	-	AP007171	SC011	7
ZY029331	EY433276	50970848	1067488-1068797	+	AP007159	SC026	3
ZY007829	EY425147	50962719	752049-753050	-	AP007161	SC012	4
ZY008452	EY426462	50964034	1560632-1561542	+	AP007169	SC038	6
ZY087185	EY431337	50968909	2159852-2160642	+	AP007151	SC005	1
ZY029591	EY429351	50966923	1766556-1767355	+	AP007175	SC010	8
ZY007315	EY424716	50962288	1171682-1172676	-	AP007154	SC001	2
ZY106124	EY427317	50964889	3581414-3582292	-	AP007151	SC005	1
ZY081144	EY430065	50967637	4358849-4360339	+	AP007151	SC005	1
ZY098487	EY426797	50964369	4359063-4359947	-	AP007151	SC005	1
ZY007218	EY424417	50961989	2001374-2002787	+	AP007157	SC023	3
ZY008118	EY424946	50962518	2091934-2092740	-	AP007157	SC023	3
ZY006722	EY425848	50963420	1793359-1794426	-	AP007167	SC020	6
ZY006880	EY427224	50964796	1644765-1645139	+	AP007166	SC113	5
ZY029845	EY426336	50963908	938551-939438	+	AP007154	SC001	2
ZY037333	EY428346	50965918	1793359-1794417	-	AP007167	SC020	6
ZY007793	EY426176	50963748	297753-298498	+	AP007172	SC206	7
ZY077838	EY425882	50963454	418988-420032	-	AP007151	SC005	1
ZY135438	EY429832	50967404	1362965-1363767	+	AP007166	SC113	5
ZY006763	EY425873	50963445	1925713-1926385	-	AP007157	SC023	3
ZY081374	EY431516	50969088	970161-971148	+	AP007169	SC038	6
ZY081331	EY427422	50964994	1370021-1370587	+	AP007150	SC009	1
ZY135488	EY430286	50967858	1551818-1552393	-	AP007166	SC113	5
ZY111366	EY429313	50966885	70035-70345	+	AP007171	SC011	7
ZY006473	EY428636	50966208	754963-756215	-	AP007169	SC038	6
ZY008179	EY425625	50963197	655956-656890	+	AP007162	SC102	4
ZY080513	EY425300	50962872	10503-11211	+	AP007158	47Q_0172	3
ZY081058	EY430314	50967886	2853900-2854325	+	AP007151	SC005	1
ZY098047	EY427190	50964762	3864014-3865015	-	AP007151	SC005	1
ZY039046	EY427601	50965173	102900-104234	+	AP007167	SC020	6
ZY085740	EY426994	50964566	325560-327208	-	AP007155	SC003	2
ZY036903	EY432147	50969719	1848481-1849950	-	AP007171	SC011	7
ZY106244	EY432939	50970511	1155967-1156794	+	AP007155	SC003	2
ZY007306	EY426204	50963776	2405467-2407110	-	AP007155	SC003	2
ZY082967	EY428530	50966102	1783787-1784705	-	AP007159	SC026	3
ZY038577	EY427437	50965009	1602066-1602894	-	AP007157	SC023	3
ZY111448	EY431376	50968948	290624-291477	+	AP007174	SC103	8
ZY087558	EY427444	50965016	3164512-3165814	+	AP007151	SC005	1
ZY086653	EY427236	50964808	1569238-1570093	+	AP007171	SC011	7
ZY080599	EY426263	50963835	1203973-1204824	+	AP007171	SC011	7
ZY029729	EY430142	50967714	430533-431520	-	AP007166	SC113	5
ZY006324	EY432938	50970510	2857312-2858448	-	AP007155	SC003	2
ZY080383	EY427199	50964771	1499093-1500111	-	AP007161	SC012	4
ZY029933	EY429789	50967361	2177032-2177997	-	AP007157	SC023	3
ZY080837	EY425715	50963287	1191976-1193610	-	AP007159	SC026	3
ZY082993	EY427040	50964612	1870198-1871163	-	AP007151	SC005	1
ZY082895	EY432277	50969849	445020-446422	-	AP007154	SC001	2
ZY008041	EY424887	50962459	216321-217321	-	AP007166	SC113	5
ZY036802	EY429134	50966706	206410-208355	-	AP007174	SC103	8
ZY029972	EY431110	50968682	3250480-3251697	+	AP007155	SC003	2
ZY097883	EY430010	50967582	1311871-1312512	-	AP007167	SC020	6
ZY006693	EY425361	50962933	2499916-2500995	+	AP007171	SC011	7
ZY097983	EY432972	50970544	34790-35413	-	AP007154	SC001	2
ZY077860	EY429172	50966744	673322-674131	-	AP007150	SC009	1
ZY080536	EY432715	50970287	1940745-1941359	-	AP007164	SC111	5
ZY037415	EY430220	50967792	3872310-3873251	-	AP007151	SC005	1
ZY081458	EY433201	50970773	62840-63463	-	AP007166	SC113	5
ZY110935	EY431038	50968610	3610151-3610770	-	AP007155	SC003	2
ZY097811	EY425166	50962738	779800-780484	-	AP007171	SC011	7
ZY099652	EY429747	50967319	38352-39670	-	AP007150	SC009	1
ZY082804	EY430071	50967643	1933112-1934219	-	AP007164	SC111	5
ZY007721	EY431088	50968660	835937-836656	-	AP007154	SC001	2
ZY103992	EY426905	50964477	1347349-1348218	-	AP007169	SC038	6
ZY097635	EY426465	50964037	2435748-2436253	+	AP007151	SC005	1
ZY093620	EY432201	50969773	2707491-2708347	+	AP007155	SC003	2
ZY029573	EY430348	50967920	1391883-1392465	+	AP007162	SC102	4
ZY097491	EY432079	50969651	1071879-1072898	+	AP007154	SC001	2
ZY083569	EY430350	50967922	560472-561265	-	AP007155	SC003	2
ZY086999	EY429314	50966886	576208-576776	-	AP007162	SC102	4
ZY086658	EY425176	50962748	209931-210547	-	AP007170	SC138	6
ZY008399	EY432677	50970249	277329-278885	-	AP007166	SC113	5
ZY081490	EY429275	50966847	137947-139191	+	AP007167	SC020	6
ZY106242	EY429658	50967230	137822-138624	+	AP007167	SC020	6
ZY006694	EY428231	50965803	1588696-1589276	+	AP007164	SC111	5
ZY008259	EY427343	50964915	1465642-1466504	-	AP007167	SC020	6
ZY087188	EY430202	50967774	3528020-3528876	+	AP007151	SC005	1
ZY081107	EY431068	50968640	25196-25771	+	AP007166	SC113	5
ZY087881	EY432510	50970082	1787804-1788215	+	AP007151	SC005	1
ZY087251	EY431821	50969393	1166699-1167678	+	AP007155	SC003	2
ZY097644	EY424860	50962432	3885302-3886037	+	AP007155	SC003	2
ZY008142	EY427228	50964800	1059757-1060994	-	AP007171	SC011	7
ZY081584	EY431838	50969410	346696-347238	-	AP007155	SC003	2
ZY006464	EY430971	50968543	457152-458526	+	AP007155	SC003	2
ZY081546	EY432814	50970386	541955-543069	+	AP007150	SC009	1
ZY008246	EY427426	50964998	27368-28471	+	AP007155	SC003	2
ZY088050	EY429858	50967430	2121104-2121749	+	AP007159	SC026	3
ZY008171	EY431677	50969249	388367-388964	+	AP007174	SC103	8
ZY135361	EY430393	50967965	1503943-1504800	+	AP007154	SC001	2
ZY080953	EY429056	50966628	1422767-1423571	+	AP007175	SC010	8
ZY080439	EY432036	50969608	1223996-1224862	+	AP007174	SC103	8
ZY110726	EY432707	50970279	1112374-1112926	-	AP007151	SC005	1
ZY007818	EY429123	50966695	2011587-2013432	-	AP007155	SC003	2
ZY086824	EY424903	50962475	2397844-2398725	+	AP007157	SC023	3
ZY081108	EY424735	50962307	16804-18073	-	AP007158	47Q_0172	3
ZY087051	EY427120	50964692	2436939-2437598	-	AP007157	SC023	3
ZY081217	EY427622	50965194	1696554-1697899	+	AP007171	SC011	7
ZY092764	EY427110	50964682	16850-17870	-	AP007158	47Q_0172	3
ZY088135	EY433231	50970803	2577075-2577385	+	AP007155	SC003	2
ZY029448	EY428036	50965608	1584451-1585499	-	AP007151	SC005	1
ZY086780	EY430955	50968527	516251-517215	-	AP007159	SC026	3
ZY111436	EY432410	50969982	758254-758683	-	AP007175	SC010	8
ZY081008	EY428349	50965921	325413-326720	-	AP007170	SC138	6
ZY086833	EY427358	50964930	286004-286546	-	AP007172	SC206	7
ZY029899	EY433357	50970929	1214174-1215167	-	AP007155	SC003	2
ZY087569	EY429249	50966821	1600487-1601774	+	AP007175	SC010	8
ZY111201	EY425603	50963175	1325084-1325789	+	AP007171	SC011	7
ZY007939	EY429946	50967518	3097288-3098758	+	AP007155	SC003	2
ZY006604	EY426338	50963910	1275785-1277076	+	AP007175	SC010	8
ZY082124	EY432480	50970052	1172428-1173291	+	AP007164	SC111	5
ZY083611	EY426099	50963671	3132062-3132959	-	AP007155	SC003	2
ZY140731	EY430303	50967875	173442-174115	+	AP007175	SC010	8
ZY082909	EY428111	50965683	840413-841360	+	AP007154	SC001	2
ZY007666	EY429854	50967426	1464569-1465654	-	AP007171	SC011	7
ZY141003	EY429686	50967258	1842326-1842936	-	AP007150	SC009	1
ZY008400	EY429253	50966825	336661-337454	+	AP007167	SC020	6
ZY140785	EY430031	50967603	781905-782570	-	AP007154	SC001	2
ZY087980	EY426330	50963902	1846142-1847008	-	AP007159	SC026	3
ZY036857	EY432829	50970401	2773147-2773896	-	AP007155	SC003	2
ZY029741	EY425732	50963304	2044817-2046183	-	AP007171	SC011	7
ZY006793	EY429184	50966756	1802350-1803866	-	AP007154	SC001	2
ZY097725	EY430177	50967749	1705629-1706235	+	AP007155	SC003	2
ZY029232	EY426775	50964347	346958-348633	+	AP007166	SC113	5
ZY087010	EY425851	50963423	1465608-1466284	-	AP007161	SC012	4
ZY140959	EY424907	50962479	404179-404799	+	AP007164	SC111	5
ZY140952	EY432898	50970470	104573-105023	-	AP007155	SC003	2
ZY087529	EY430709	50968281	1659661-1660200	-	AP007175	SC010	8
ZY006756	EY433401	50970973	758702-759783	+	AP007150	SC009	1
ZY008358	EY427551	50965123	1063811-1064963	+	AP007161	SC012	4
ZY097824	EY427996	50965568	2433974-2434849	-	AP007155	SC003	2
ZY029738	EY430576	50968148	60568-61597	-	AP007161	SC012	4
ZY097821	EY428713	50966285	2451150-2452391	+	AP007155	SC003	2
ZY087013	EY431867	50969439	2080576-2081043	-	AP007151	SC005	1
ZY008316	EY425008	50962580	426059-427189	-	AP007166	SC113	5
ZY008139	EY425497	50963069	1474312-1474991	-	AP007151	SC005	1
ZY092727	EY429366	50966938	1906632-1907324	+	AP007150	SC009	1
ZY097871	EY427094	50964666	2264521-2265077	+	AP007164	SC111	5
ZY006955	EY428388	50965960	1213567-1215107	+	AP007151	SC005	1
ZY092851	EY428875	50966447	1906562-1907711	+	AP007150	SC009	1
ZY008466	EY426041	50963613	1672455-1673406	+	AP007166	SC113	5
ZY037385	EY428717	50966289	832397-832947	-	AP007150	SC009	1
ZY006389	EY429516	50967088	3997399-3998432	+	AP007155	SC003	2
ZY082959	EY426331	50963903	371228-372030	-	AP007164	SC111	5
ZY111032	EY425929	50963501	1991195-1991966	-	AP007164	SC111	5
ZY087850	EY430095	50967667	1771078-1772323	-	AP007157	SC023	3
ZY135491	EY427092	50964664	832431-833103	-	AP007162	SC102	4
ZY080622	EY426711	50964283	1435488-1436743	-	AP007169	SC038	6
ZY140695	EY426011	50963583	846878-847575	+	AP007164	SC111	5
ZY008196	EY433380	50970952	252105-252926	-	AP007174	SC103	8
ZY140936	EY432637	50970209	464526-465224	+	AP007166	SC113	5
ZY086885	EY430151	50967723	1016815-1017458	+	AP007157	SC023	3
ZY133885	EY428911	50966483	625606-626416	+	AP007159	SC026	3
ZY087126	EY428029	50965601	931660-932775	-	AP007169	SC038	6
ZY082827	EY427531	50965103	2503414-2504892	-	AP007161	SC012	4
ZY006406	EY426870	50964442	1496792-1497448	+	AP007151	SC005	1
ZY081241	EY429936	50967508	2311891-2312840	-	AP007159	SC026	3
ZY006547	EY432821	50970393	164524-165083	+	AP007164	SC111	5
ZY029309	EY432357	50969929	1055348-1056346	+	AP007155	SC003	2
ZY008091	EY424486	50962058	625612-626386	+	AP007159	SC026	3
ZY086941	EY426443	50964015	230379-231385	-	AP007175	SC010	8
ZY007651	EY432536	50970108	2850843-2851634	+	AP007151	SC005	1
ZY007463	EY429247	50966819	1346485-1348264	-	AP007161	SC012	4
ZY081544	EY429900	50967472	2261414-2262948	-	AP007161	SC012	4
ZY108542	EY431051	50968623	967042-967849	-	AP007154	SC001	2
ZY082400	EY430879	50968451	1905434-1906430	+	AP007157	SC023	3
ZY029928	EY431504	50969076	825812-827055	-	AP007167	SC020	6
ZY077790	EY428769	50966341	3349758-3351039	+	AP007155	SC003	2
ZY083602	EY428578	50966150	192344-193390	+	AP007164	SC111	5
ZY007198	EY432738	50970310	1365711-1366781	-	AP007154	SC001	2
ZY080481	EY432996	50970568	986943-987706	+	AP007171	SC011	7
ZY029323	EY433296	50970868	1046994-1047999	+	AP007155	SC003	2
ZY081408	EY424817	50962389	2614562-2615417	-	AP007161	SC012	4
ZY030167	EY430289	50967861	823970-824757	-	AP007162	SC102	4
ZY080905	EY426111	50963683	946255-946901	-	AP007151	SC005	1
ZY007910	EY431938	50969510	2005237-2005910	+	AP007159	SC026	3
ZY093181	EY425988	50963560	1713029-1713939	-	AP007159	SC026	3
ZY106080	EY426882	50964454	1204857-1205489	-	AP007157	SC023	3
ZY008395	EY427411	50964983	513558-514669	+	AP007159	SC026	3
ZY029202	EY425301	50962873	255135-256067	+	AP007170	SC138	6
ZY036588	EY427466	50965038	1572597-1573730	-	AP007155	SC003	2
ZY030183	EY425055	50962627	1441019-1441608	+	AP007162	SC102	4
ZY103990	EY425041	50962613	2352833-2353756	-	AP007161	SC012	4
ZY007232	EY429424	50966996	1833826-1834772	+	AP007151	SC005	1
ZY098107	EY425404	50962976	201735-202659	-	AP007164	SC111	5
ZY029322	EY428171	50965743	3733820-3734669	+	AP007151	SC005	1
ZY135479	EY432441	50970013	227485-228232	-	AP007167	SC020	6
ZY007976	EY424406	50961978	1283704-1284553	+	AP007171	SC011	7
ZY077072	EY424790	50962362	1980815-1982643	+	AP007164	SC111	5
ZY008182	EY432691	50970263	1438905-1439666	+	AP007167	SC020	6
ZY081439	EY426121	50963693	1234863-1236389	-	AP007159	SC026	3
ZY100784	EY430181	50967753	3258843-3259292	-	AP007151	SC005	1
ZY081048	EY430070	50967642	544673-545311	+	AP007171	SC011	7
ZY008025	EY428458	50966030	929915-931187	-	AP007159	SC026	3
ZY082463	EY428564	50966136	754552-755642	-	AP007161	SC012	4
ZY006998	EY432126	50969698	888384-889938	+	AP007166	SC113	5
ZY087139	EY426659	50964231	1685134-1685391	-	AP007167	SC020	6
ZY081066	EY428044	50965616	1473405-1474052	-	AP007175	SC010	8
ZY006696	EY428844	50966416	2794767-2795846	-	AP007151	SC005	1
ZY092858	EY427849	50965421	1684449-1685124	+	AP007167	SC020	6
ZY030146	EY429530	50967102	750815-752154	+	AP007164	SC111	5
ZY008126	EY431626	50969198	1283080-1283721	+	AP007171	SC011	7
ZY030148	EY430506	50968078	388568-389371	-	AP007150	SC009	1
ZY110740	EY432119	50969691	2145181-2145733	-	AP007159	SC026	3
ZY110828	EY429881	50967453	839603-840149	-	AP007154	SC001	2
ZY086947	EY427459	50965031	415039-415814	-	AP007171	SC011	7
ZY086951	EY424579	50962151	2249796-2250663	+	AP007171	SC011	7
ZY087834	EY430097	50967669	1684447-1685124	+	AP007167	SC020	6
ZY008326	EY431216	50968788	1752964-1753556	-	AP007175	SC010	8
ZY082671	EY429810	50967382	592627-594221	+	AP007175	SC010	8
ZY081270	EY428575	50966147	13385-14191	-	AP007166	SC113	5
ZY007696	EY430355	50967927	761669-763070	+	AP007159	SC026	3
ZY080412	EY427520	50965092	1034261-1035265	+	AP007164	SC111	5
ZY081186	EY426637	50964209	524870-525519	+	AP007174	SC103	8
ZY140870	EY426751	50964323	2284218-2285044	-	AP007157	SC023	3
ZY087718	EY428354	50965926	1321147-1321926	+	AP007166	SC113	5
ZY029393	EY424425	50961997	1732846-1734479	-	AP007162	SC102	4
ZY029464	EY431682	50969254	1203769-1205831	+	AP007150	SC009	1
ZY081302	EY429472	50967044	714428-715285	-	AP007154	SC001	2
ZY097558	EY429035	50966607	2158486-2159930	-	AP007164	SC111	5
ZY094043	EY432919	50970491	459527-460552	-	AP007155	SC003	2
ZY081296	EY431792	50969364	1160682-1161313	+	AP007150	SC009	1
ZY007588	EY424426	50961998	1121726-1122772	+	AP007167	SC020	6
ZY093967	EY424888	50962460	814011-815107	-	AP007166	SC113	5
ZY081244	EY425025	50962597	3254951-3255759	+	AP007155	SC003	2
ZY087390	EY431739	50969311	35677-36578	-	AP007152	SC308	1
ZY087789	EY432987	50970559	1470927-1471483	-	AP007164	SC111	5
ZY085808	EY432344	50969916	306161-306876	+	AP007167	SC020	6
ZY006649	EY430932	50968504	165261-165890	-	AP007154	SC001	2
ZY008502	EY429300	50966872	1417821-1418663	-	AP007155	SC003	2
ZY110722	EY431895	50969467	1662867-1663530	-	AP007151	SC005	1
ZY077883	EY432018	50969590	1173297-1175793	-	AP007164	SC111	5
ZY029650	EY432791	50970363	82445-82933	-	AP007150	SC009	1
ZY085788	EY424953	50962525	1366856-1367981	-	AP007161	SC012	4
ZY082787	EY427564	50965136	2614557-2615417	+	AP007151	SC005	1
ZY093230	EY432029	50969601	1671003-1671978	-	AP007159	SC026	3
ZY083017	EY431652	50969224	1317854-1318836	-	AP007175	SC010	8
ZY087868	EY431150	50968722	4232203-4233120	+	AP007151	SC005	1
ZY077758	EY426360	50963932	1459230-1460012	+	AP007159	SC026	3
ZY086921	EY424397	50961969	2230555-2231335	+	AP007159	SC026	3
ZY085701	EY427308	50964880	2119504-2120212	+	AP007151	SC005	1
ZY093775	EY430226	50967798	944428-945801	-	AP007169	SC038	6
ZY030000	EY429454	50967026	1703774-1704755	+	AP007155	SC003	2
ZY006841	EY426615	50964187	2813251-2813992	-	AP007151	SC005	1
ZY135455	EY426804	50964376	1437482-1438368	+	AP007161	SC012	4
ZY006748	EY425564	50963136	3178178-3179358	+	AP007155	SC003	2
ZY006441	EY425499	50963071	1760262-1761299	+	AP007154	SC001	2
ZY082832	EY430473	50968045	1095037-1095967	+	AP007166	SC113	5
ZY097548	EY426947	50964519	825105-825687	-	AP007167	SC020	6
ZY080879	EY427026	50964598	301375-302438	+	AP007169	SC038	6
ZY036687	EY430163	50967735	1784244-1785134	+	AP007167	SC020	6
ZY006527	EY430731	50968303	1547663-1548406	-	AP007154	SC001	2
ZY081642	EY427566	50965138	1703776-1704738	+	AP007155	SC003	2
ZY080522	EY425972	50963544	1325638-1326515	-	AP007161	SC012	4
ZY087816	EY432616	50970188	189328-190100	+	AP007170	SC138	6
ZY006596	EY432651	50970223	12492-13418	+	AP007164	SC111	5
ZY141020	EY426418	50963990	195509-195962	+	AP007174	SC103	8
ZY037559	EY429716	50967288	1314943-1315908	+	AP007150	SC009	1
ZY087934	EY431767	50969339	1315893-1316214	+	AP007150	SC009	1
ZY029601	EY427386	50964958	2575288-2575851	-	AP007157	SC023	3
ZY081485	EY427944	50965516	3503363-3504878	-	AP007151	SC005	1
ZY029111	EY424381	50961953	1317969-1319009	+	AP007166	SC113	5
ZY007467	EY431286	50968858	862350-864095	-	AP007171	SC011	7
ZY006914	EY433145	50970717	1317928-1319071	+	AP007166	SC113	5
ZY087212	EY424677	50962249	3950810-3951683	+	AP007155	SC003	2
ZY104002	EY426458	50964030	2053758-2054528	+	AP007159	SC026	3
ZY111088	EY430240	50967812	316542-317406	+	AP007151	SC005	1
ZY098295	EY425510	50963082	2989355-2990586	+	AP007151	SC005	1
ZY085719	EY429671	50967243	1043131-1043766	-	AP007157	SC023	3
ZY007636	EY429175	50966747	1638758-1639811	-	AP007162	SC102	4
ZY086725	EY426886	50964458	2448383-2450008	+	AP007151	SC005	1
ZY080819	EY425923	50963495	1177130-1178628	+	AP007171	SC011	7
ZY133766	EY426219	50963791	683598-684462	-	AP007175	SC010	8
ZY097978	EY427302	50964874	281417-282787	+	AP007174	SC103	8
ZY133873	EY431912	50969484	683579-684382	-	AP007175	SC010	8
ZY083892	EY432932	50970504	4134575-4135654	+	AP007155	SC003	2
ZY082951	EY431535	50969107	1070209-1071387	-	AP007167	SC020	6
ZY082688	EY432436	50970008	536183-536953	+	AP007164	SC111	5
ZY007441	EY430719	50968291	1404945-1405734	-	AP007161	SC012	4
ZY086930	EY428002	50965574	368517-369630	+	AP007174	SC103	8
ZY006401	EY428424	50965996	3912734-3913558	-	AP007151	SC005	1
ZY008001	EY426173	50963745	1418718-1420337	+	AP007171	SC011	7
ZY083609	EY430527	50968099	1951747-1953204	+	AP007154	SC001	2
ZY083449	EY424528	50962100	2309135-2309964	-	AP007157	SC023	3
ZY081581	EY424571	50962143	873190-874447	+	AP007154	SC001	2
ZY097897	EY432544	50970116	1345246-1345586	-	AP007164	SC111	5
ZY006566	EY428322	50965894	2312417-2313672	-	AP007157	SC023	3
ZY080803	EY426327	50963899	89809-90945	-	AP007166	SC113	5
ZY087700	EY432840	50970412	179270-180203	-	AP007157	SC023	3
ZY006958	EY424629	50962201	1842492-1843571	-	AP007155	SC003	2
ZY097598	EY429552	50967124	1636040-1636337	-	AP007166	SC113	5
ZY141232	EY424673	50962245	1040766-1041256	-	AP007150	SC009	1
ZY082998	EY432545	50970117	906113-906938	-	AP007151	SC005	1
ZY111319	EY431932	50969504	794265-794866	-	AP007150	SC009	1
ZY098101	EY428347	50965919	1610507-1611378	-	AP007171	SC011	7
ZY080431	EY430270	50967842	1048457-1050154	+	AP007155	SC003	2
ZY106157	EY430154	50967726	1651680-1652503	+	AP007169	SC038	6
ZY007502	EY426641	50964213	1037834-1039725	-	AP007169	SC038	6
ZY029189	EY432712	50970284	584883-585911	-	AP007150	SC009	1
ZY080366	EY424930	50962502	4037416-4037993	+	AP007155	SC003	2
ZY029805	EY430628	50968200	800286-801415	-	AP007150	SC009	1
ZY006981	EY432846	50970418	462480-463730	-	AP007161	SC012	4
ZY029174	EY426753	50964325	401553-402759	+	AP007174	SC103	8
ZY097717	EY432750	50970322	519621-520511	-	AP007151	SC005	1
ZY111396	EY425573	50963145	1254067-1254696	+	AP007157	SC023	3
ZY098142	EY425236	50962808	637232-637765	-	AP007167	SC020	6
ZY110834	EY428105	50965677	1840565-1841029	+	AP007175	SC010	8
ZY087372	EY428887	50966459	2397163-2398020	+	AP007161	SC012	4
ZY087981	EY428429	50966001	1681819-1682414	+	AP007154	SC001	2
ZY087273	EY425506	50963078	1667556-1668372	+	AP007151	SC005	1
ZY081023	EY431869	50969441	268359-269236	-	AP007157	SC023	3
ZY081580	EY429290	50966862	478788-479469	-	AP007170	SC138	6
ZY081264	EY427010	50964582	714264-714957	-	AP007162	SC102	4
ZY106201	EY425925	50963497	2189472-2190311	-	AP007151	SC005	1
ZY006967	EY424643	50962215	864997-865493	+	AP007162	SC102	4
ZY140951	EY429883	50967455	2607358-2608130	-	AP007151	SC005	1
ZY029923	EY428448	50966020	1518548-1519786	+	AP007167	SC020	6
ZY087368	EY431796	50969368	117325-117970	-	AP007165	SC124	5
ZY093732	EY431379	50968951	624935-625497	+	AP007175	SC010	8
ZY008338	EY429537	50967109	1510958-1512103	-	AP007154	SC001	2
ZY110908	EY428949	50966521	725188-725800	-	AP007154	SC001	2
ZY078338	EY431459	50969031	165615-167004	-	AP007164	SC111	5
ZY006488	EY426934	50964506	1909441-1911058	+	AP007150	SC009	1
ZY111166	EY425310	50962882	1713792-1714406	+	AP007150	SC009	1
ZY007156	EY430162	50967734	1727150-1728559	+	AP007154	SC001	2
ZY029326	EY425726	50963298	1967605-1968461	-	AP007164	SC111	5
ZY029958	EY427967	50965539	3840128-3840978	+	AP007155	SC003	2
ZY097868	EY425161	50962733	311147-311861	+	AP007159	SC026	3
ZY087301	EY428425	50965997	1919696-1920277	-	AP007171	SC011	7
ZY029330	EY427095	50964667	1089538-1090615	+	AP007166	SC113	5
ZY080586	EY426303	50963875	2628137-2630784	+	AP007155	SC003	2
ZY082999	EY425621	50963193	3178522-3179567	+	AP007151	SC005	1
ZY007061	EY428498	50966070	174307-176599	+	AP007164	SC111	5
ZY140868	EY432770	50970342	2087136-2087550	+	AP007155	SC003	2
ZY006959	EY429625	50967197	1334527-1335522	-	AP007166	SC113	5
ZY140831	EY431477	50969049	1584884-1585669	-	AP007175	SC010	8
ZY007781	EY426610	50964182	1596472-1597496	-	AP007162	SC102	4
ZY008468	EY428405	50965977	1607442-1608461	-	AP007151	SC005	1
ZY087720	EY433313	50970885	1746321-1747199	-	AP007175	SC010	8
ZY007690	EY431280	50968852	772617-773478	+	AP007159	SC026	3
ZY087105	EY429211	50966783	3890202-3890888	-	AP007151	SC005	1
ZY097711	EY427086	50964658	3241543-3242103	-	AP007151	SC005	1
ZY081230	EY429331	50966903	2145989-2146566	-	AP007159	SC026	3
ZY029489	EY428303	50965875	2300291-2300777	+	AP007161	SC012	4
ZY008315	EY433181	50970753	839361-839844	-	AP007169	SC038	6
ZY008508	EY426991	50964563	1838836-1839310	+	AP007175	SC010	8
ZY006873	EY425995	50963567	994830-996028	+	AP007159	SC026	3
ZY006330	EY431256	50968828	1488522-1489808	+	AP007161	SC012	4
ZY008053	EY428415	50965987	1910874-1911907	-	AP007155	SC003	2
ZY098013	EY430531	50968103	1729138-1729939	-	AP007164	SC111	5
ZY029641	EY426184	50963756	3969665-3970438	-	AP007151	SC005	1
ZY029883	EY430205	50967777	1152917-1153241	-	AP007171	SC011	7
ZY098291	EY433135	50970707	1374903-1376476	+	AP007157	SC023	3
ZY006576	EY431040	50968612	1115712-1116644	-	AP007174	SC103	8
ZY081105	EY427773	50965345	1097640-1098158	-	AP007151	SC005	1
ZY111068	EY431487	50969059	2269422-2269717	+	AP007171	SC011	7
ZY111435	EY428408	50965980	95245-95801	-	AP007166	SC113	5
ZY029394	EY429458	50967030	589635-590942	-	AP007175	SC010	8
ZY097901	EY432508	50970080	830885-831539	-	AP007157	SC023	3
ZY006798	EY428214	50965786	230151-231379	-	AP007162	SC102	4
ZY111047	EY427114	50964686	183281-183915	+	AP007174	SC103	8
ZY086787	EY427037	50964609	312060-312798	+	AP007161	SC012	4
ZY080679	EY429983	50967555	291162-292007	+	AP007162	SC102	4
ZY029916	EY430156	50967728	1733131-1733592	-	AP007155	SC003	2
ZY080658	EY426800	50964372	1904686-1905098	+	AP007157	SC023	3
ZY086779	EY432605	50970177	976787-977570	-	AP007154	SC001	2
ZY008081	EY425463	50963035	1903322-1904486	+	AP007157	SC023	3
ZY008115	EY432009	50969581	37224-39261	-	AP007155	SC003	2
ZY029461	EY427989	50965561	660320-662607	+	AP007166	SC113	5
ZY093887	EY424725	50962297	1908231-1909694	-	AP007159	SC026	3
ZY080541	EY432833	50970405	1790748-1791958	+	AP007150	SC009	1
ZY087253	EY424981	50962553	2221550-2222690	-	AP007157	SC023	3
ZY007889	EY429220	50966792	120548-120944	+	AP007170	SC138	6
ZY030209	EY424507	50962079	613695-614863	-	AP007164	SC111	5
ZY006653	EY432481	50970053	776008-777051	+	AP007154	SC001	2
ZY111376	EY433031	50970603	978440-978976	+	AP007164	SC111	5
ZY087780	EY431814	50969386	212178-212608	-	AP007151	SC005	1
ZY085800	EY427637	50965209	1643796-1644533	-	AP007164	SC111	5
ZY008447	EY426759	50964331	197673-198289	+	AP007167	SC020	6
ZY008063	EY427464	50965036	2667107-2668305	-	AP007155	SC003	2
ZY084061	EY426901	50964473	3991849-3993177	-	AP007151	SC005	1
ZY082891	EY430328	50967900	2170001-2171157	-	AP007171	SC011	7
ZY006485	EY425405	50962977	199591-200632	+	AP007154	SC001	2
ZY029812	EY426187	50963759	588549-589693	-	AP007150	SC009	1
ZY110745	EY433040	50970612	1313710-1314342	-	AP007167	SC020	6
ZY006657	EY426154	50963726	1252185-1253440	+	AP007167	SC020	6
ZY087882	EY431777	50969349	590631-591030	+	AP007161	SC012	4
ZY007435	EY432850	50970422	1453192-1454473	+	AP007155	SC003	2
ZY036876	EY432497	50970069	1454743-1455744	+	AP007155	SC003	2
ZY080339	EY424687	50962259	106348-106813	+	AP007151	SC005	1
ZY029453	EY426182	50963754	2335143-2336672	-	AP007171	SC011	7
ZY006329	EY431978	50969550	589689-590469	+	AP007161	SC012	4
ZY107885	EY425577	50963149	1298236-1298867	+	AP007171	SC011	7
ZY030031	EY428955	50966527	704407-705701	-	AP007155	SC003	2
ZY080844	EY425706	50963278	99719-101297	+	AP007166	SC113	5
ZY007974	EY428268	50965840	756234-757216	-	AP007162	SC102	4
ZY134564	EY433298	50970870	4384521-4385331	+	AP007151	SC005	1
ZY007871	EY425131	50962703	2161061-2162075	-	AP007164	SC111	5
ZY090802	EY424955	50962527	1547868-1548681	+	AP007169	SC038	6
ZY110996	EY427126	50964698	3130500-3130892	-	AP007151	SC005	1
ZY087728	EY428993	50966565	1721421-1722205	-	AP007171	SC011	7
ZY006336	EY429129	50966701	1546669-1548264	+	AP007169	SC038	6
ZY098134	EY428215	50965787	392767-394096	+	AP007159	SC026	3
ZY081524	EY430721	50968293	1397334-1398391	+	AP007161	SC012	4
ZY007270	EY425182	50962754	2609441-2610494	-	AP007151	SC005	1
ZY029654	EY430082	50967654	1526606-1527030	-	AP007164	SC111	5
ZY088095	EY424612	50962184	138816-140021	-	AP007155	SC003	2
ZY029789	EY429860	50967432	1081978-1082902	-	AP007164	SC111	5
ZY107828	EY425589	50963161	1598509-1599533	-	AP007159	SC026	3
ZY082471	EY426198	50963770	1434970-1435875	-	AP007175	SC010	8
ZY098181	EY433360	50970932	1424725-1425736	-	AP007167	SC020	6
ZY029137	EY424806	50962378	20234-21306	+	AP007155	SC003	2
ZY087436	EY433014	50970586	2050883-2052135	+	AP007164	SC111	5
ZY006674	EY430862	50968434	1419442-1420457	-	AP007159	SC026	3
ZY037427	EY432739	50970311	2116514-2117706	+	AP007151	SC005	1
ZY006460	EY424582	50962154	1008594-1009964	+	AP007150	SC009	1
ZY006321	EY428134	50965706	1163240-1164440	-	AP007166	SC113	5
ZY136417	EY424416	50961988	1002215-1002880	-	AP007169	SC038	6
ZY083519	EY425185	50962757	2173842-2175134	+	AP007151	SC005	1
ZY098126	EY430543	50968115	188291-188880	+	AP007169	SC038	6
ZY086791	EY429586	50967158	1563569-1564465	+	AP007154	SC001	2
ZY082937	EY426779	50964351	1071293-1072241	+	AP007169	SC038	6
ZY087288	EY430590	50968162	3953288-3954193	-	AP007151	SC005	1
ZY008344	EY424616	50962188	709958-710779	-	AP007161	SC012	4
ZY087598	EY426148	50963720	483811-484593	+	AP007167	SC020	6
ZY088071	EY427291	50964863	3904824-3905458	-	AP007155	SC003	2
ZY098095	EY431927	50969499	1591858-1592455	+	AP007169	SC038	6
ZY029145	EY427554	50965126	1668390-1670416	-	AP007157	SC023	3
ZY104014	EY431587	50969159	1592865-1593549	+	AP007169	SC038	6
ZY077817	EY426332	50963904	1138174-1139084	-	AP007150	SC009	1
ZY007015	EY426881	50964453	304108-304943	+	AP007166	SC113	5
ZY081595	EY429993	50967565	1929536-1930403	+	AP007155	SC003	2
ZY104851	EY430081	50967653	1534612-1535831	+	AP007159	SC026	3
ZY008323	EY428103	50965675	6982-8302	-	AP007164	SC111	5
ZY086682	EY427279	50964851	3817671-3818859	+	AP007151	SC005	1
ZY141276	EY430401	50967973	858733-859157	+	AP007154	SC001	2
ZY085794	EY424878	50962450	141836-142170	-	AP007166	SC113	5
ZY093868	EY428631	50966203	358657-359612	+	AP007167	SC020	6
ZY006638	EY430818	50968390	2301831-2302916	+	AP007155	SC003	2
ZY036248	EY430413	50967985	304112-305187	+	AP007166	SC113	5
ZY007945	EY432494	50970066	1487900-1488900	-	AP007150	SC009	1
ZY097882	EY425516	50963088	1970608-1971180	-	AP007154	SC001	2
ZY141333	EY429616	50967188	2983163-2983786	-	AP007151	SC005	1
ZY080399	EY426717	50964289	3642044-3643804	+	AP007151	SC005	1
ZY087254	EY428992	50966564	454566-455542	+	AP007154	SC001	2
ZY086701	EY426411	50963983	3098230-3099036	+	AP007151	SC005	1
ZY080944	EY427248	50964820	395557-396113	-	AP007154	SC001	2
ZY007208	EY427501	50965073	1977696-1978653	+	AP007159	SC026	3
ZY080391	EY426590	50964162	392801-394223	-	AP007151	SC005	1
ZY007887	EY432907	50970479	2799155-2801418	+	AP007155	SC003	2
ZY080915	EY425642	50963214	112157-112770	-	AP007159	SC026	3
ZY007206	EY433308	50970880	1115299-1116749	-	AP007155	SC003	2
ZY081750	EY426976	50964548	82475-83235	-	AP007151	SC005	1
ZY081122	EY429621	50967193	1543533-1544309	+	AP007159	SC026	3
ZY080673	EY426382	50963954	528420-528900	+	AP007166	SC113	5
ZY029570	EY432279	50969851	2391914-2392612	+	AP007151	SC005	1
ZY007304	EY431942	50969514	136334-137586	-	AP007174	SC103	8
ZY006541	EY431920	50969492	159356-160087	+	AP007154	SC001	2
ZY140736	EY429320	50966892	1029223-1029956	-	AP007155	SC003	2
ZY030197	EY428199	50965771	1986310-1987619	+	AP007171	SC011	7
ZY006942	EY425981	50963553	369431-370530	+	AP007170	SC138	6
ZY104041	EY425107	50962679	2208027-2208697	+	AP007151	SC005	1
ZY030222	EY427402	50964974	1797319-1797709	-	AP007171	SC011	7
ZY082812	EY426068	50963640	2052123-2052429	-	AP007161	SC012	4
ZY110869	EY429200	50966772	1817837-1818246	-	AP007164	SC111	5
ZY140715	EY424748	50962320	667990-668624	-	AP007151	SC005	1
ZY097713	EY425736	50963308	822752-823297	-	AP007157	SC023	3
ZY037444	EY430514	50968086	2253806-2254943	-	AP007157	SC023	3
ZY007228	EY431380	50968952	1319370-1320099	+	AP007162	SC102	4
ZY029578	EY428403	50965975	2616372-2617443	+	AP007161	SC012	4
ZY007614	EY425436	50963008	1373302-1374291	+	AP007167	SC020	6
ZY103952	EY427846	50965418	451213-451793	-	AP007174	SC103	8
ZY077155	EY424937	50962509	1761884-1763071	+	AP007150	SC009	1
ZY006710	EY428467	50966039	540613-541727	+	AP007150	SC009	1
ZY097589	EY429209	50966781	3574127-3574717	+	AP007155	SC003	2
ZY133974	EY425298	50962870	1762805-1763351	-	AP007150	SC009	1
ZY081332	EY431290	50968862	1322020-1322614	+	AP007162	SC102	4
ZY029223	EY429467	50967039	795508-796704	-	AP007155	SC003	2
ZY008265	EY425305	50962877	1591981-1592410	+	AP007167	SC020	6
ZY029960	EY430556	50968128	1306184-1307341	+	AP007157	SC023	3
ZY081322	EY431297	50968869	812315-813126	-	AP007157	SC023	3
ZY098209	EY427959	50965531	1056447-1057319	-	AP007167	SC020	6
ZY080524	EY426942	50964514	1577690-1578325	+	AP007151	SC005	1
ZY080372	EY425843	50963415	2517838-2518385	-	AP007151	SC005	1
ZY087855	EY426097	50963669	2516895-2517262	-	AP007151	SC005	1
ZY087617	EY432790	50970362	1949493-1950430	+	AP007175	SC010	8
ZY006506	EY428032	50965604	158685-159765	-	AP007155	SC003	2
ZY111311	EY429607	50967179	257191-257740	-	AP007150	SC009	1
ZY097767	EY425724	50963296	110194-110815	+	AP007163	SC166	4
ZY006807	EY430612	50968184	338132-339288	+	AP007171	SC011	7
ZY007103	EY430990	50968562	136463-137957	+	AP007155	SC003	2
ZY083490	EY430866	50968438	770946-771825	-	AP007157	SC023	3
ZY078184	EY432205	50969777	2409148-2409867	-	AP007161	SC012	4
ZY088111	EY427541	50965113	2466312-2467448	+	AP007151	SC005	1
ZY007515	EY431063	50968635	489501-489960	-	AP007157	SC023	3
ZY082930	EY427869	50965441	108894-109773	+	AP007174	SC103	8
ZY029296	EY428673	50966245	1653892-1654866	-	AP007162	SC102	4
ZY029918	EY427470	50965042	999672-1000558	-	AP007174	SC103	8
ZY036804	EY424742	50962314	1085649-1086933	-	AP007162	SC102	4
ZY029932	EY425099	50962671	960993-961423	-	AP007166	SC113	5
ZY081667	EY425551	50963123	1088034-1088721	+	AP007162	SC102	4
ZY008330	EY424525	50962097	80383-81116	-	AP007164	SC111	5
ZY097917	EY431288	50968860	1564237-1564734	+	AP007162	SC102	4
ZY029968	EY425674	50963246	3336275-3337539	+	AP007151	SC005	1
ZY098038	EY431176	50968748	355186-356048	+	AP007164	SC111	5
ZY087552	EY433345	50970917	309372-309878	-	AP007150	SC009	1
ZY029411	EY426112	50963684	1265934-1267205	-	AP007154	SC001	2
ZY087730	EY426244	50963816	81089-81926	-	AP007164	SC111	5
ZY006875	EY424722	50962294	2493768-2494687	+	AP007155	SC003	2
ZY082809	EY432702	50970274	950753-951718	-	AP007162	SC102	4
ZY008193	EY425558	50963130	3561727-3562831	-	AP007155	SC003	2
ZY029925	EY427740	50965312	1165107-1165566	-	AP007159	SC026	3
ZY087523	EY429556	50967128	1544210-1544984	+	AP007167	SC020	6
ZY093867	EY428302	50965874	1591143-1591843	-	AP007162	SC102	4
ZY029169	EY428439	50966011	1591985-1593164	-	AP007162	SC102	4
ZY029328	EY427060	50964632	639102-640574	-	AP007155	SC003	2
ZY006678	EY432887	50970459	3047044-3048182	+	AP007151	SC005	1
ZY077794	EY427686	50965258	967263-968160	-	AP007150	SC009	1
ZY087125	EY426429	50964001	1451672-1452330	-	AP007161	SC012	4
ZY086896	EY425421	50962993	1311553-1312523	-	AP007157	SC023	3
ZY006898	EY426388	50963960	558552-559612	-	AP007174	SC103	8
ZY080695	EY426035	50963607	623916-624233	-	AP007150	SC009	1
ZY087545	EY432226	50969798	1381782-1382434	-	AP007151	SC005	1
ZY086978	EY427854	50965426	55808-56390	-	AP007175	SC010	8
ZY087614	EY433309	50970881	1303070-1303573	-	AP007155	SC003	2
ZY140863	EY429023	50966595	102293-103249	+	AP007155	SC003	2
ZY030025	EY424738	50962310	1123100-1125014	-	AP007171	SC011	7
ZY111029	EY428350	50965922	1359525-1360453	+	AP007159	SC026	3
ZY008505	EY431240	50968812	2407706-2408526	+	AP007157	SC023	3
ZY029455	EY427027	50964599	2407418-2408819	+	AP007157	SC023	3
ZY081463	EY425481	50963053	1533691-1534622	-	AP007155	SC003	2
ZY077793	EY430169	50967741	1773637-1774798	-	AP007159	SC026	3
ZY098105	EY426406	50963978	566448-567265	-	AP007166	SC113	5
ZY029120	EY432719	50970291	2016737-2017914	+	AP007151	SC005	1
ZY007962	EY431807	50969379	2219479-2220410	+	AP007171	SC011	7
ZY085809	EY429796	50967368	110277-111196	+	AP007159	SC026	3
ZY008009	EY433131	50970703	173415-174359	+	AP007150	SC009	1
ZY029128	EY426395	50963967	762264-762814	-	AP007171	SC011	7
ZY098001	EY430334	50967906	1175405-1175956	+	AP007167	SC020	6
ZY007568	EY429344	50966916	369623-370418	+	AP007164	SC111	5
ZY087566	EY425358	50962930	1254801-1255442	+	AP007171	SC011	7
ZY083577	EY428702	50966274	1312775-1314065	+	AP007159	SC026	3
ZY006822	EY429709	50967281	1421482-1423291	+	AP007162	SC102	4
ZY081662	EY427220	50964792	1313136-1314026	+	AP007159	SC026	3
ZY141305	EY424502	50962074	1735866-1736331	-	AP007175	SC010	8
ZY081657	EY430204	50967776	2128128-2129288	-	AP007159	SC026	3
ZY081929	EY430310	50967882	2642430-2642871	+	AP007161	SC012	4
ZY087538	EY430213	50967785	7763-8442	+	AP007171	SC011	7
ZY080669	EY425425	50962997	1044136-1044781	-	AP007167	SC020	6
ZY080509	EY432660	50970232	1519125-1519811	+	AP007164	SC111	5
ZY006859	EY433244	50970816	1419193-1420434	-	AP007175	SC010	8
ZY029193	EY433303	50970875	1355295-1356645	+	AP007175	SC010	8
ZY086859	EY429518	50967090	1519391-1520526	-	AP007154	SC001	2
ZY080574	EY430919	50968491	1215466-1216305	-	AP007150	SC009	1
ZY140919	EY424683	50962255	1426690-1427377	+	AP007159	SC026	3
ZY081996	EY430607	50968179	525209-526051	-	AP007157	SC023	3
ZY108150	EY425561	50963133	2499362-2499981	-	AP007161	SC012	4
ZY081126	EY425985	50963557	768964-769429	-	AP007162	SC102	4
ZY077708	EY429966	50967538	881760-883304	+	AP007171	SC011	7
ZY006395	EY428782	50966354	1735259-1736901	-	AP007155	SC003	2
ZY006620	EY431619	50969191	2296293-2297279	+	AP007159	SC026	3
ZY082773	EY428237	50965809	661108-661557	-	AP007164	SC111	5
ZY030181	EY426572	50964144	1196044-1196838	-	AP007167	SC020	6
ZY007368	EY428398	50965970	1179699-1181147	+	AP007151	SC005	1
ZY029436	EY432787	50970359	661110-662197	-	AP007164	SC111	5
ZY008317	EY430125	50967697	2674556-2675808	-	AP007155	SC003	2
ZY087231	EY425701	50963273	3765349-3766362	+	AP007151	SC005	1
ZY082922	EY425187	50962759	826907-828057	-	AP007150	SC009	1
ZY080458	EY429074	50966646	26175-27139	-	AP007155	SC003	2
ZY083735	EY429727	50967299	1149445-1150395	+	AP007164	SC111	5
ZY080626	EY429829	50967401	1121695-1122512	+	AP007169	SC038	6
ZY082980	EY427339	50964911	631277-631851	+	AP007164	SC111	5
ZY111461	EY429044	50966616	433008-433302	+	AP007171	SC011	7
ZY007422	EY427084	50964656	1473433-1474469	+	AP007150	SC009	1
ZY082055	EY426705	50964277	2460254-2461201	+	AP007171	SC011	7
ZY007577	EY432645	50970217	1722618-1725046	-	AP007162	SC102	4
ZY086884	EY426975	50964547	1289201-1289968	-	AP007155	SC003	2
ZY086674	EY427873	50965445	1566369-1567207	-	AP007155	SC003	2
ZY133890	EY430833	50968405	1724337-1725063	+	AP007162	SC102	4
ZY029286	EY427613	50965185	3672496-3673619	+	AP007151	SC005	1
ZY141164	EY425654	50963226	3995501-3996036	-	AP007155	SC003	2
ZY007449	EY424803	50962375	373791-374579	+	AP007157	SC023	3
ZY030213	EY432045	50969617	520713-521118	+	AP007151	SC005	1
ZY078032	EY425207	50962779	1354252-1355178	+	AP007161	SC012	4
ZY111406	EY424422	50961994	216623-217288	+	AP007175	SC010	8
ZY007826	EY428116	50965688	2125304-2126961	-	AP007171	SC011	7
ZY087500	EY431143	50968715	1892925-1894257	+	AP007159	SC026	3
ZY088148	EY429902	50967474	154022-154722	-	AP007162	SC102	4
ZY107182	EY424837	50962409	286703-287568	-	AP007161	SC012	4
ZY080855	EY426294	50963866	3741692-3742028	-	AP007151	SC005	1
ZY082021	EY425912	50963484	506252-507525	+	AP007166	SC113	5
ZY007236	EY427396	50964968	3742323-3743118	-	AP007151	SC005	1
ZY087775	EY427102	50964674	135841-136272	+	AP007167	SC020	6
ZY008252	EY425145	50962717	507608-508352	+	AP007166	SC113	5
ZY087304	EY428112	50965684	707610-708881	-	AP007154	SC001	2
ZY088563	EY429852	50967424	3742139-3743310	-	AP007151	SC005	1
ZY029432	EY430947	50968519	1627478-1628608	+	AP007171	SC011	7
ZY140945	EY430312	50967884	2305458-2306169	-	AP007151	SC005	1
ZY086989	EY429628	50967200	836618-836940	+	AP007167	SC020	6
ZY087177	EY432253	50969825	743147-743698	-	AP007175	SC010	8
ZY087876	EY424386	50961958	1835465-1836427	-	AP007175	SC010	8
ZY029239	EY426492	50964064	1119503-1120486	-	AP007167	SC020	6
ZY006999	EY430409	50967981	3225034-3225642	+	AP007155	SC003	2
ZY030114	EY431200	50968772	2201528-2203066	+	AP007171	SC011	7
ZY007933	EY429674	50967246	1182665-1183658	-	AP007171	SC011	7
ZY008387	EY433008	50970580	1360083-1360947	-	AP007155	SC003	2
ZY007057	EY431688	50969260	1971443-1972508	-	AP007164	SC111	5
ZY086817	EY425890	50963462	175753-176375	+	AP007165	SC124	5
ZY080582	EY431314	50968886	403673-404216	+	AP007157	SC023	3
ZY111153	EY427756	50965328	77647-78209	-	AP007165	SC124	5
ZY006267	EY430233	50967805	638473-639653	-	AP007161	SC012	4
ZY080834	EY433369	50970941	1722808-1723457	+	AP007175	SC010	8
ZY097768	EY429464	50967036	65693-66348	-	AP007161	SC012	4
ZY008427	EY432816	50970388	1135824-1137246	-	AP007154	SC001	2
ZY093615	EY426194	50963766	3147785-3148823	-	AP007155	SC003	2
ZY029586	EY425673	50963245	2195255-2196518	+	AP007164	SC111	5
ZY007147	EY431303	50968875	292246-293379	+	AP007161	SC012	4
ZY140973	EY426795	50964367	1286868-1287557	-	AP007155	SC003	2
ZY007047	EY428647	50966219	1445083-1446132	-	AP007154	SC001	2
ZY007036	EY429471	50967043	4070040-4070751	+	AP007151	SC005	1
ZY081470	EY425779	50963351	1061236-1061957	+	AP007159	SC026	3
ZY081665	EY425754	50963326	1722417-1723394	+	AP007175	SC010	8
ZY140887	EY427183	50964755	2378648-2379001	+	AP007171	SC011	7
ZY110826	EY430513	50968085	98462-99045	-	AP007166	SC113	5
ZY097643	EY429984	50967556	2785621-2786023	+	AP007151	SC005	1
ZY104733	EY431158	50968730	1182804-1183707	+	AP007161	SC012	4
ZY007190	EY428409	50965981	1054748-1056331	-	AP007157	SC023	3
ZY080754	EY430400	50967972	1758893-1760316	+	AP007155	SC003	2
ZY093826	EY428411	50965983	1523672-1524778	-	AP007159	SC026	3
ZY038184	EY424919	50962491	293282-294407	-	AP007167	SC020	6
ZY008454	EY432749	50970321	1183023-1183882	-	AP007161	SC012	4
ZY097724	EY426373	50963945	31681-32196	+	AP007172	SC206	7
ZY029200	EY432863	50970435	507312-508982	-	AP007155	SC003	2
ZY088157	EY429369	50966941	273049-274130	-	AP007163	SC166	4
ZY007916	EY430974	50968546	1883148-1884611	-	AP007155	SC003	2
ZY007310	EY426900	50964472	945595-946894	+	AP007159	SC026	3
ZY093821	EY424667	50962239	2052521-2053648	-	AP007164	SC111	5
ZY087587	EY432982	50970554	2006083-2006802	-	AP007175	SC010	8
ZY098250	EY425781	50963353	442215-443091	+	AP007150	SC009	1
ZY110977	EY429611	50967183	2196809-2197409	-	AP007157	SC023	3
ZY006361	EY427684	50965256	253264-254288	-	AP007170	SC138	6
ZY104017	EY428426	50965998	956621-957244	+	AP007162	SC102	4
ZY080549	EY427384	50964956	1033941-1034837	+	AP007155	SC003	2
ZY104721	EY425004	50962576	711268-712039	-	AP007157	SC023	3
ZY081512	EY432454	50970026	3635034-3635859	+	AP007155	SC003	2
ZY098014	EY431214	50968786	1863477-1864019	-	AP007150	SC009	1
ZY029886	EY431426	50968998	267087-268610	+	AP007172	SC206	7
ZY104854	EY430548	50968120	711151-712035	-	AP007157	SC023	3
ZY106331	EY429560	50967132	1682746-1683493	-	AP007171	SC011	7
ZY007439	EY428282	50965854	2121085-2122657	+	AP007161	SC012	4
ZY085692	EY424931	50962503	1468777-1469158	-	AP007154	SC001	2
ZY141091	EY429781	50967353	3635973-3636696	+	AP007155	SC003	2
ZY093787	EY426755	50964327	711925-712876	-	AP007157	SC023	3
ZY106028	EY428829	50966401	757440-758978	-	AP007164	SC111	5
ZY080927	EY433146	50970718	1679850-1680641	-	AP007157	SC023	3
ZY098168	EY428066	50965638	1607631-1608305	-	AP007175	SC010	8
ZY029163	EY425260	50962832	733172-734041	+	AP007151	SC005	1
ZY086809	EY428533	50966105	3397385-3398566	+	AP007155	SC003	2
ZY082878	EY430203	50967775	935280-936102	+	AP007175	SC010	8
ZY008489	EY430816	50968388	1683371-1684207	-	AP007171	SC011	7
ZY087266	EY425734	50963306	170599-171496	+	AP007154	SC001	2
ZY111369	EY425153	50962725	105680-106130	-	AP007154	SC001	2
ZY092761	EY425525	50963097	1897387-1898329	-	AP007150	SC009	1
ZY086690	EY427186	50964758	2007672-2008739	-	AP007155	SC003	2
ZY081187	EY425009	50962581	1754138-1755209	-	AP007161	SC012	4
ZY006496	EY429445	50967017	1896165-1897086	-	AP007150	SC009	1
ZY006668	EY426955	50964527	176768-178256	+	AP007174	SC103	8
ZY007853	EY425237	50962809	1811516-1813049	+	AP007157	SC023	3
ZY080842	EY431225	50968797	1667476-1668062	+	AP007175	SC010	8
ZY082849	EY432290	50969862	939408-940224	-	AP007171	SC011	7
ZY110861	EY425759	50963331	272646-273087	-	AP007150	SC009	1
ZY081025	EY432941	50970513	312813-313905	-	AP007169	SC038	6
ZY083616	EY427320	50964892	1791070-1792119	-	AP007167	SC020	6
ZY082952	EY426464	50964036	2193666-2194961	+	AP007151	SC005	1
ZY083471	EY430459	50968031	2456886-2458466	+	AP007151	SC005	1
ZY087453	EY428427	50965999	885254-886882	+	AP007175	SC010	8
ZY007658	EY432534	50970106	4103792-4105309	+	AP007151	SC005	1
ZY007314	EY430670	50968242	2278822-2280182	-	AP007161	SC012	4
ZY007450	EY425833	50963405	2006304-2007689	-	AP007164	SC111	5
ZY007234	EY428375	50965947	1241696-1242486	-	AP007164	SC111	5
ZY082973	EY427166	50964738	3832539-3833685	+	AP007151	SC005	1
ZY006956	EY425649	50963221	1312973-1314075	+	AP007150	SC009	1
ZY007231	EY432134	50969706	297830-298511	+	AP007170	SC138	6
ZY029778	EY429637	50967209	904384-905395	-	AP007162	SC102	4
ZY088087	EY429645	50967217	189923-190438	-	AP007174	SC103	8
ZY087478	EY425922	50963494	2188870-2189392	-	AP007164	SC111	5
ZY105128	EY425299	50962871	2567190-2568068	-	AP007157	SC023	3
ZY006720	EY432881	50970453	1997228-1998674	-	AP007151	SC005	1
ZY007272	EY432928	50970500	3714209-3715144	-	AP007151	SC005	1
ZY008229	EY433290	50970862	299932-300483	-	AP007157	SC023	3
ZY029987	EY426432	50964004	179148-180297	-	AP007150	SC009	1
ZY081340	EY427946	50965518	1483917-1484341	-	AP007167	SC020	6
ZY083407	EY428787	50966359	1594388-1595240	-	AP007167	SC020	6
ZY087729	EY433294	50970866	1389836-1390657	+	AP007164	SC111	5
ZY098077	EY424408	50961980	3520719-3521251	-	AP007151	SC005	1
ZY081216	EY427478	50965050	859713-861560	+	AP007174	SC103	8
ZY006493	EY427717	50965289	1391040-1392360	-	AP007164	SC111	5
ZY029629	EY425544	50963116	1577192-1578088	-	AP007161	SC012	4
ZY077824	EY430884	50968456	1645226-1646538	+	AP007154	SC001	2
ZY008381	EY428486	50966058	3830986-3832317	-	AP007151	SC005	1
ZY082985	EY427156	50964728	3681032-3682163	-	AP007151	SC005	1
ZY087047	EY428368	50965940	501710-502325	+	AP007166	SC113	5
ZY085693	EY430880	50968452	244491-244978	-	AP007157	SC023	3
ZY006970	EY432342	50969914	271758-272978	+	AP007151	SC005	1
ZY135443	EY430123	50967695	1165032-1165972	+	AP007155	SC003	2
ZY141086	EY426272	50963844	243070-243761	+	AP007151	SC005	1
ZY006414	EY424810	50962382	1006473-1007121	-	AP007175	SC010	8
ZY008423	EY424737	50962309	2159865-2160604	+	AP007171	SC011	7
ZY087290	EY430574	50968146	560067-561287	-	AP007174	SC103	8
ZY083465	EY429089	50966661	813334-814382	+	AP007164	SC111	5
ZY087186	EY426950	50964522	2158909-2159884	+	AP007171	SC011	7
ZY081411	EY430873	50968445	1001011-1002200	-	AP007159	SC026	3
ZY081988	EY424852	50962424	1195323-1196489	+	AP007155	SC003	2
ZY097702	EY431648	50969220	2061911-2062637	+	AP007171	SC011	7
ZY007813	EY427739	50965311	661367-662045	+	AP007155	SC003	2
ZY140793	EY429162	50966734	1614325-1615153	+	AP007150	SC009	1
ZY080760	EY431259	50968831	1662249-1663073	+	AP007166	SC113	5
ZY090443	EY424868	50962440	1861515-1862833	-	AP007171	SC011	7
ZY006833	EY426212	50963784	1766811-1767192	+	AP007159	SC026	3
ZY007803	EY431047	50968619	1418109-1418880	+	AP007167	SC020	6
ZY029841	EY433388	50970960	529001-529518	-	AP007174	SC103	8
ZY079421	EY432125	50969697	1939181-1940497	+	AP007171	SC011	7
ZY098216	EY427394	50964966	1029640-1031168	-	AP007159	SC026	3
ZY006517	EY425181	50962753	1888509-1889926	+	AP007164	SC111	5
ZY008471	EY426063	50963635	2601480-2602492	+	AP007157	SC023	3
ZY029830	EY431141	50968713	1828636-1829629	+	AP007155	SC003	2
ZY081526	EY424948	50962520	748892-749972	-	AP007174	SC103	8
ZY008372	EY430559	50968131	1741686-1742524	+	AP007175	SC010	8
ZY092537	EY427043	50964615	625908-626560	+	AP007154	SC001	2
ZY104839	EY432782	50970354	1509341-1510158	+	AP007164	SC111	5
ZY037381	EY428377	50965949	407317-408546	-	AP007155	SC003	2
ZY104725	EY427487	50965059	1509359-1510202	+	AP007164	SC111	5
ZY007121	EY432157	50969729	66684-67634	+	AP007151	SC005	1
ZY141137	EY430579	50968151	2309221-2309974	+	AP007151	SC005	1
ZY087248	EY432414	50969986	319929-320604	-	AP007154	SC001	2
ZY104860	EY432575	50970147	245656-246106	+	AP007155	SC003	2
ZY006724	EY424828	50962400	2636484-2638511	-	AP007157	SC023	3
ZY007817	EY425106	50962678	1478379-1478976	-	AP007159	SC026	3
ZY111154	EY432918	50970490	204907-205357	+	AP007170	SC138	6
ZY006825	EY432895	50970467	359209-359978	+	AP007151	SC005	1
ZY077807	EY433245	50970817	1261490-1262739	+	AP007171	SC011	7
ZY097540	EY432353	50969925	746649-747285	-	AP007169	SC038	6
ZY008048	EY428097	50965669	621195-622388	-	AP007161	SC012	4
ZY081291	EY433165	50970737	3022556-3023428	+	AP007155	SC003	2
ZY083618	EY426279	50963851	245615-247120	+	AP007155	SC003	2
ZY095519	EY428251	50965823	1553927-1554877	-	AP007162	SC102	4
ZY080461	EY427260	50964832	71416-72305	-	AP007175	SC010	8
ZY086662	EY431727	50969299	1623324-1623636	+	AP007162	SC102	4
ZY030078	EY427930	50965502	1127473-1127846	-	AP007169	SC038	6
ZY007433	EY424969	50962541	1018502-1019804	+	AP007161	SC012	4
ZY029763	EY429057	50966629	2466343-2466786	+	AP007171	SC011	7
ZY086687	EY429190	50966762	277461-278166	-	AP007171	SC011	7
ZY085730	EY432440	50970012	2467182-2467680	+	AP007171	SC011	7
ZY098138	EY425765	50963337	990021-990592	-	AP007175	SC010	8
ZY140918	EY433409	50970981	2295909-2296541	-	AP007151	SC005	1
ZY029355	EY429800	50967372	1445256-1446661	-	AP007155	SC003	2
ZY086727	EY428031	50965603	633965-634439	-	AP007166	SC113	5
ZY106231	EY428749	50966321	125645-126554	-	AP007167	SC020	6
ZY029113	EY425705	50963277	1445456-1446330	-	AP007155	SC003	2
ZY088091	EY432001	50969573	364975-365461	+	AP007167	SC020	6
ZY140834	EY426306	50963878	107104-107581	-	AP007172	SC206	7
ZY077788	EY426910	50964482	3207553-3208691	-	AP007151	SC005	1
ZY008226	EY431270	50968842	4246712-4247445	+	AP007151	SC005	1
ZY007512	EY430961	50968533	18798-19852	-	AP007155	SC003	2
ZY007682	EY430298	50967870	1687761-1688250	-	AP007162	SC102	4
ZY111261	EY426169	50963741	18516-18833	-	AP007155	SC003	2
ZY006778	EY430629	50968201	1166668-1167623	-	AP007169	SC038	6
ZY106285	EY432013	50969585	4246870-4247470	+	AP007151	SC005	1
ZY006536	EY426490	50964062	384978-385443	+	AP007167	SC020	6
ZY080364	EY428151	50965723	298556-299407	+	AP007175	SC010	8
ZY006712	EY427243	50964815	1250343-1251936	-	AP007150	SC009	1
ZY085699	EY425860	50963432	1330186-1331113	+	AP007169	SC038	6
ZY006630	EY424557	50962129	104411-105853	-	AP007167	SC020	6
ZY006872	EY429847	50967419	2057119-2058685	-	AP007161	SC012	4
ZY081515	EY427206	50964778	956376-957361	-	AP007150	SC009	1
ZY080935	EY431673	50969245	1225873-1226862	+	AP007174	SC103	8
ZY007313	EY425580	50963152	1985339-1986348	-	AP007159	SC026	3
ZY008494	EY425439	50963011	1817393-1818639	-	AP007157	SC023	3
ZY081448	EY431065	50968637	1914740-1915838	+	AP007155	SC003	2
ZY006681	EY427474	50965046	87972-88688	+	AP007151	SC005	1
ZY007676	EY428649	50966221	2027681-2028056	+	AP007164	SC111	5
ZY008460	EY432260	50969832	1480928-1481818	-	AP007161	SC012	4
ZY080693	EY424752	50962324	3133471-3133991	+	AP007151	SC005	1
ZY081098	EY430280	50967852	348656-349362	-	AP007157	SC023	3
ZY087050	EY432408	50969980	3132414-3133376	+	AP007151	SC005	1
ZY006884	EY430183	50967755	1565111-1566107	+	AP007161	SC012	4
ZY080455	EY428436	50966008	1588407-1589267	-	AP007157	SC023	3
ZY087221	EY429338	50966910	1546283-1547194	+	AP007171	SC011	7
ZY029795	EY427812	50965384	1158796-1159917	+	AP007154	SC001	2
ZY106117	EY426986	50964558	504238-505196	-	AP007150	SC009	1
ZY029372	EY426320	50963892	1565107-1566369	+	AP007161	SC012	4
ZY140855	EY430034	50967606	1412228-1412951	+	AP007167	SC020	6
ZY081142	EY427627	50965199	1402700-1403448	+	AP007150	SC009	1
ZY110748	EY425952	50963524	1521005-1522330	+	AP007167	SC020	6
ZY080939	EY424927	50962499	35015-36063	+	AP007169	SC038	6
ZY111242	EY429644	50967216	969463-970077	+	AP007174	SC103	8
ZY107312	EY427442	50965014	34885-35702	+	AP007169	SC038	6
ZY029891	EY427106	50964678	1344749-1346441	+	AP007157	SC023	3
ZY007347	EY427681	50965253	1388284-1389786	-	AP007171	SC011	7
ZY030133	EY425684	50963256	1684686-1685628	+	AP007155	SC003	2
ZY007141	EY428751	50966323	100905-101846	+	AP007155	SC003	2
ZY082884	EY427649	50965221	229666-230645	+	AP007165	SC124	5
ZY008109	EY431695	50969267	601909-603059	+	AP007157	SC023	3
ZY097759	EY425728	50963300	2569367-2569940	-	AP007155	SC003	2
ZY093900	EY426479	50964051	858889-859214	+	AP007157	SC023	3
ZY087821	EY426491	50964063	1935794-1936684	+	AP007157	SC023	3
ZY029659	EY428205	50965777	558632-559187	+	AP007171	SC011	7
ZY037159	EY430187	50967759	1490951-1492176	+	AP007171	SC011	7
ZY029860	EY429114	50966686	1039034-1039361	-	AP007150	SC009	1
ZY081473	EY432067	50969639	1552606-1553286	+	AP007162	SC102	4
ZY141291	EY424820	50962392	1634989-1635495	-	AP007161	SC012	4
ZY088048	EY428106	50965678	784926-785581	-	AP007162	SC102	4
ZY133944	EY424925	50962497	3896155-3896720	+	AP007155	SC003	2
ZY029316	EY424599	50962171	931909-933085	+	AP007155	SC003	2
ZY007383	EY428587	50966159	1321604-1322701	+	AP007171	SC011	7
ZY029396	EY433281	50970853	1252-2668	-	AP007172	SC206	7
ZY080745	EY433116	50970688	1151081-1151770	-	AP007154	SC001	2
ZY006982	EY425460	50963032	638716-639605	+	AP007169	SC038	6
ZY087576	EY428221	50965793	2256546-2257348	-	AP007155	SC003	2
ZY088108	EY427809	50965381	3482943-3483536	-	AP007155	SC003	2
ZY082745	EY427936	50965508	53580-54472	-	AP007150	SC009	1
ZY008422	EY431082	50968654	2092056-2092665	+	AP007161	SC012	4
ZY140842	EY430440	50968012	905485-905969	+	AP007155	SC003	2
ZY008031	EY425936	50963508	723762-724389	+	AP007169	SC038	6
ZY007458	EY430712	50968284	1845220-1846929	-	AP007157	SC023	3
ZY006491	EY426507	50964079	1013805-1014799	-	AP007167	SC020	6
ZY093677	EY429108	50966680	485173-486078	-	AP007154	SC001	2
ZY085790	EY425607	50963179	1426258-1426826	+	AP007175	SC010	8
ZY008220	EY426488	50964060	2058926-2060000	+	AP007161	SC012	4
ZY081383	EY427614	50965186	1141522-1142109	+	AP007159	SC026	3
ZY029421	EY428163	50965735	1149651-1150956	+	AP007174	SC103	8
ZY098201	EY428160	50965732	878607-878991	-	AP007169	SC038	6
ZY092452	EY430539	50968111	998012-999491	+	AP007166	SC113	5
ZY029405	EY431471	50969043	3219632-3221148	-	AP007155	SC003	2
ZY104786	EY428124	50965696	3219766-3221024	-	AP007155	SC003	2
ZY086828	EY426761	50964333	1545613-1546353	-	AP007157	SC023	3
ZY087116	EY433019	50970591	1236995-1237961	-	AP007159	SC026	3
ZY029848	EY430987	50968559	482285-482778	+	AP007161	SC012	4
ZY029652	EY429066	50966638	377892-378658	+	AP007174	SC103	8
ZY008501	EY425468	50963040	1907168-1907698	-	AP007157	SC023	3
ZY008515	EY431226	50968798	4078987-4079937	+	AP007151	SC005	1
ZY098233	EY429565	50967137	2599866-2600278	-	AP007157	SC023	3
ZY098133	EY433399	50970971	16854-17385	+	AP007160	47Q_0173	Other contig
ZY080841	EY427226	50964798	3814935-3815374	+	AP007151	SC005	1
ZY103948	EY426430	50964002	3815731-3816192	+	AP007151	SC005	1
ZY077083	EY432548	50970120	551017-552248	-	AP007159	SC026	3
ZY087985	EY431419	50968991	775586-776394	+	AP007164	SC111	5
ZY086931	EY431850	50969422	2428778-2429415	+	AP007157	SC023	3
ZY097789	EY427203	50964775	15947-16618	+	AP007160	47Q_0173	Other contig
ZY086706	EY433041	50970613	2043266-2043917	+	AP007159	SC026	3
ZY082766	EY432633	50970205	1863190-1864308	-	AP007161	SC012	4
ZY036698	EY431911	50969483	1688195-1689095	-	AP007164	SC111	5
ZY007557	EY425060	50962632	1856217-1857037	+	AP007150	SC009	1
ZY087879	EY430625	50968197	2010344-2011052	-	AP007151	SC005	1
ZY029653	EY426318	50963890	349460-350348	+	AP007151	SC005	1
ZY087497	EY432377	50969949	1083454-1084778	+	AP007154	SC001	2
ZY036397	EY431295	50968867	271975-273146	-	AP007172	SC206	7
ZY006974	EY429404	50966976	1908553-1909266	-	AP007161	SC012	4
ZY077804	EY429682	50967254	286739-287856	-	AP007162	SC102	4
ZY140699	EY427970	50965542	1040269-1040702	-	AP007159	SC026	3
ZY006997	EY430693	50968265	2582251-2583037	-	AP007161	SC012	4
ZY088107	EY430819	50968391	1903579-1904225	-	AP007171	SC011	7
ZY030234	EY432438	50970010	1571281-1572062	+	AP007166	SC113	5
ZY111218	EY427135	50964707	1745282-1745942	+	AP007166	SC113	5
ZY077750	EY430290	50967862	2253543-2255286	+	AP007161	SC012	4
ZY029996	EY428930	50966502	1834083-1835029	+	AP007171	SC011	7
ZY029433	EY426038	50963610	1717752-1719518	+	AP007155	SC003	2
ZY081511	EY427557	50965129	1568429-1569923	+	AP007169	SC038	6
ZY029524	EY432905	50970477	856746-857853	+	AP007167	SC020	6
ZY080611	EY427292	50964864	277281-278183	-	AP007169	SC038	6
ZY110937	EY427914	50965486	3399099-3399766	-	AP007155	SC003	2
ZY006732	EY424734	50962306	2539138-2540208	-	AP007155	SC003	2
ZY007066	EY426884	50964456	919740-920703	+	AP007154	SC001	2
ZY111291	EY429006	50966578	1835083-1835449	+	AP007171	SC011	7
ZY008256	EY431533	50969105	447858-448791	-	AP007157	SC023	3
ZY007302	EY428714	50966286	2212333-2213332	-	AP007155	SC003	2
ZY111180	EY425039	50962611	3829553-3830256	+	AP007151	SC005	1
ZY087812	EY430586	50968158	1592974-1593896	-	AP007167	SC020	6
ZY006933	EY431736	50969308	1942591-1943087	-	AP007155	SC003	2
ZY080398	EY432985	50970557	779023-780835	-	AP007164	SC111	5
ZY082933	EY424409	50961981	2308565-2310112	-	AP007155	SC003	2
ZY098139	EY431805	50969377	939636-940487	-	AP007166	SC113	5
ZY007870	EY429165	50966737	169455-170689	+	AP007172	SC206	7
ZY006690	EY430305	50967877	783750-784496	-	AP007157	SC023	3
ZY080466	EY425840	50963412	1259437-1260672	-	AP007164	SC111	5
ZY029661	EY432878	50970450	1620361-1621911	+	AP007169	SC038	6
ZY081740	EY426622	50964194	1915080-1916420	-	AP007164	SC111	5
ZY008345	EY428660	50966232	3310885-3312019	+	AP007151	SC005	1
ZY006931	EY429104	50966676	604944-605606	-	AP007167	SC020	6
ZY006660	EY433169	50970741	2003147-2004531	+	AP007171	SC011	7
ZY105411	EY427413	50964985	482049-483324	-	AP007162	SC102	4
ZY077021	EY424826	50962398	604982-605878	-	AP007167	SC020	6
ZY029726	EY428814	50966386	528940-529478	-	AP007161	SC012	4
ZY081904	EY426863	50964435	530186-530861	-	AP007161	SC012	4
ZY087857	EY427630	50965202	1599782-1600615	+	AP007164	SC111	5
ZY087463	EY432826	50970398	1758322-1759014	-	AP007151	SC005	1
ZY080781	EY427838	50965410	232078-232752	-	AP007170	SC138	6
ZY007037	EY424506	50962078	238273-238823	+	AP007164	SC111	5
ZY029299	EY432650	50970222	705926-708039	-	AP007151	SC005	1
ZY104845	EY429280	50966852	420279-421103	+	AP007151	SC005	1
ZY111454	EY429949	50967521	3843477-3843810	-	AP007155	SC003	2
ZY081519	EY425268	50962840	1412180-1412951	-	AP007162	SC102	4
ZY086991	EY425452	50963024	2333521-2334307	-	AP007157	SC023	3
ZY006341	EY427500	50965072	1759128-1759883	-	AP007151	SC005	1
ZY135467	EY425951	50963523	2639826-2641041	-	AP007151	SC005	1
ZY086775	EY425203	50962775	3120277-3121200	+	AP007155	SC003	2
ZY086839	EY426699	50964271	1022413-1023013	-	AP007155	SC003	2
ZY008253	EY428773	50966345	420301-421055	+	AP007151	SC005	1
ZY007407	EY432984	50970556	204616-205266	+	AP007172	SC206	7
ZY082949	EY426013	50963585	2920404-2921460	-	AP007151	SC005	1
ZY097820	EY431495	50969067	3844298-3844955	-	AP007155	SC003	2
ZY006684	EY424874	50962446	1426840-1428018	-	AP007154	SC001	2
ZY081039	EY428351	50965923	237507-238301	+	AP007164	SC111	5
ZY086643	EY424996	50962568	433159-433882	-	AP007154	SC001	2
ZY080766	EY425411	50962983	309586-311021	-	AP007162	SC102	4
ZY007484	EY426197	50963769	119336-120027	-	AP007167	SC020	6
ZY029125	EY432396	50969968	119244-120007	-	AP007167	SC020	6
ZY006355	EY425652	50963224	4233128-4234429	-	AP007151	SC005	1
ZY037535	EY428908	50966480	1573383-1574918	+	AP007171	SC011	7
ZY087438	EY424666	50962238	847444-848171	+	AP007174	SC103	8
ZY029820	EY425125	50962697	2240383-2240927	-	AP007157	SC023	3
ZY086709	EY426967	50964539	819338-820660	+	AP007171	SC011	7
ZY029469	EY432998	50970570	1073581-1075176	+	AP007150	SC009	1
ZY006403	EY426104	50963676	1836510-1837697	-	AP007157	SC023	3
ZY029228	EY426480	50964052	100008-100875	-	AP007169	SC038	6
ZY029811	EY431278	50968850	183455-184581	+	AP007167	SC020	6
ZY029353	EY430377	50967949	583854-585151	-	AP007175	SC010	8
ZY006738	EY426471	50964043	3155590-3156683	-	AP007151	SC005	1
ZY097895	EY432953	50970525	805870-806571	+	AP007169	SC038	6
ZY087771	EY428864	50966436	2238282-2239180	+	AP007151	SC005	1
[truncated: 4,776 more rows]

## Sheet: Suppl_Table_3
# Suppl. Table 3
# List of re-annotated genes
Gene_Id	Function assignment
AO090001000022	C6 transcription factor
AO090001000024	Demethylsterigmatocystin 6-O-methyltransferase
AO090001000037	Pyridine nucleotide-disulphide oxidoreductase
AO090001000039	MmcR protein
AO090001000040	Glutathione S-transferase
AO090001000066	Feruloyl esterase
AO090001000070	Serine-threonine rich protein
AO090001000086	1,3-beta-glucanosyltransferase
AO090001000105	Alpha-L-rhamnosidase family protein
AO090001000110	Mitochondrial thioredoxin
AO090001000111	Endo-1,4-beta-xylanase
AO090001000113	Glycerophosphoryl diester phosphodiesterase family
AO090001000117	Tyrosinase
AO090001000135	Metalloproteinase
AO090001000141	MSF transporter
AO090001000143	Extracellular triacylglycerol lipase
AO090001000146	MFS transporter
AO090001000148	O-methyltransferase
AO090001000159	Zn2+ dependent hydrolase
AO090001000161	TPR domain protein
AO090001000168	Cytochrome P450
AO090001000173	Zn2+ dependent hydrolase
AO090001000189	Fucose-specific lectin
AO090001000194	bZIP transcription factor
AO090001000197	Integral membrane protein
AO090001000199	DNA repair family protein
AO090001000209	Methyltransferase
AO090001000221	Endo-1,4-beta-glucanase
AO090001000237	Sexual development activator (VeA)
AO090001000238	RNA binding protein
AO090001000241	WD repeat protein
AO090001000246	Trihydroxytoluene oxygenase
AO090001000297	Possible transcription factor
AO090001000299	Possible endozepine
AO090001000304	Mitochondrial hypoxia responsive domain protein
AO090001000310	Isoflavone reductase family protein
AO090001000328	Possible translation initiation factor
AO090001000332	Possible translation initiation factor
AO090001000335	Cation efflux family protein family
AO090001000339	Acyl-CoA thioesterase
AO090001000342	Flug protein
AO090001000344	Chitin biosynthesis protein (Chs7)
AO090001000348	Cellulose 1,4-β-cellobiosidase
AO090001000363	Mucin protein
AO090001000364	Mitochondrial large ribosomal subunit protein L15
AO090001000370	SH3 domain protein
AO090001000373	Conserved histidine-rich protein
AO090001000374	PQ loop repeat protein
AO090001000383	Tyrosinase
AO090001000387	HLH transcription factor
AO090001000423	N-acyl-D-amino-acid deacylase family protein
AO090001000424	PHD finger domain protein
AO090001000441	Nuclear localization protein
AO090001000446	Related to cholesterol dehydrogenase
AO090001000456	High expression lethality protein (Hel10)
AO090001000458	SURF6 domain nucleolar protein
AO090001000463	Zinc-binding oxidoreductase
AO090001000472	Histone acetyltransferase Spt10
AO090001000474	Lanthionine synthetase C-like protein superfamily
AO090001000477	Leucine Rich Repeat domain protein
AO090001000480	CBS and PB1 domain protein
AO090001000481	CBS and PB1 domain protein
AO090001000483	Fe-containing alcohol dehydrogenase
AO090001000489	60Kd inner membrane protein family
AO090001000511	Cell wall glucanase
AO090001000513	Sister chromatid separation protein (Src1)
AO090001000515	C6 transcription factor
AO090001000531	Methyltransferase
AO090001000563	Thioesterase family protein
AO090001000582	Feruloyl esterase
AO090001000604	Exo-beta-1,3-glucanase
AO090001000625	Glutaminase A
AO090001000627	bZIP transcription factor (AP-1)
AO090001000632	Endonuclease/exonuclease/phosphatase family protein
AO090001000633	C6 transcription factor
AO090001000635	1,3-beta-glucanosyltransferase
AO090001000637	C6 transcription factor
AO090001000638	C6 transcription factor
AO090001000644	Possible transposase
AO090001000646	C6 transcription factor
AO090001000661	NADH-ubiquinone oxidoreductase 21 kDa subunit
AO090001000671	MT-A70 family
AO090001000703	C6 finger domain protein
AO090001000715	PHD finger and JmjC domain protein
AO090001000718	Mitochondrial respiratory complex I chaperone (Cia84)t
AO090001000721	Transcriptional co-activator (Hfi1/Ada1)
AO090001000726	DUF907 domain protein
AO090003000009	Methyltransferase
AO090003000012	Mitochondrion biogenesis protein (Mdm31)
AO090003000022	Extracellular triacylglycerol lipase
AO090003000023	WW domain protein
AO090003000034	Oxidase
AO090003000036	DnaJ domain protein
AO090003000054	Eukaryotic translation initiation factor 3 subunit
AO090003000065	DUF647 domain protein
AO090003000070	KOW motif domain protein
AO090003000089	Retrograde regulation protein 2
AO090003000111	Cytochrome P450 monooxygenase
AO090003000130	C6 transcription factor
AO090003000139	Fungal specific transcription factor
AO090003000142	PH domain protein
AO090003000146	Related to yeast zds family proteins
AO090003000154	Smr domain protein
AO090003000158	Chromatin remodeling complex protein (Rsc9)
AO090003000160	C6 finger domain protein
AO090003000161	Copper fist DNA binding domain protein
AO090003000183	Related to eukaryotic translation initiation factor EIF-2B
AO090003000191	Oxidoreductase, FAD-binding
AO090003000192	Neurodap1-pending protein
AO090003000220	Alanine racemase, N-terminal domain family
AO090003000239	Arabinosidase
AO090003000246	BYS1 domain protein
AO090003000248	Isoflavone reductase family protein
AO090003000260	C6 transcription factor
AO090003000268	Nucleoside transporter
AO090003000287	BSD domain protein
AO090003000293	Methyltransferase
AO090003000310	Alternative oxidase
AO090003000321	Glucoamylase
AO090003000323	Alpha-1,3-glucanase
AO090003000329	Transferase family superfamily
AO090003000335	HET domain protein
AO090003000347	RfeD protein
AO090003000349	Salicylate hydroxylase
AO090003000357	C6 transcription factor
AO090003000373	WD repeat protein
AO090003000392	Integral membrane protein
AO090003000394	Rhomboid family protein
AO090003000450	RanBP1 domain protein
AO090003000455	26S proteasome non-ATPase regulatory subunit 9
AO090003000478	Utp11 protein superfamily
AO090003000482	Fibronectin type III domain protein
AO090003000483	Fibronectin type III domain protein
AO090003000489	Methyltransferase (laeA)
AO090003000498	Kelch motif domain protein
AO090003000501	TFIIA alpha/beta
AO090003000512	Pentatricopeptide repeat protein
AO090003000518	Aureobasidin resistance protein Aur1/MIP2C synthase
AO090003000522	O-methyltransferase
AO090003000524	Rhamnogalacturonase
AO090003000543	Dihydroneopterin aldolase domain protein
AO090003000551	C6 transcription factor
AO090003000560	Ccr4-Not transcription complex subunit (NOT1)
AO090003000585	Protein mediates sensitivity to salt stress
AO090003000588	RNA polymerase III transcription factor
AO090003000595	Heme-binding protein
AO090003000617	Dynactin Arp1 p62 subunit RO2
AO090003000638	Glutaminase A
AO090003000648	cell wall mannoprotein
AO090003000706	NB-ARC domain protein
AO090003000707	Alpha-1,2-mannosyltransferase (Mnn2)
AO090003000712	DnaJ domain protein
AO090003000713	Lipase/esterase protein
AO090003000728	Saccharopine dehydrogenase (NAD+, L-lysine forming)
AO090003000734	RTA1 domain protein
AO090003000748	Similar to cell surface flocculin Muc1p
AO090003000752	Dihydrodipicolinate synthetase family protein
AO090003000771	Dynactin Arp1 p25 subunit
AO090003000809	PH domain protein
AO090003000819	3'5'-cyclic nucleotide phosphodiesterase
AO090003000820	3'5'-cyclic nucleotide phosphodiesterase
AO090003000825	Endo-1,3(4)-beta-glucanase
AO090003000826	Capsular associated protein
AO090003000830	F-box domain protein
AO090003000833	Cystein rich protein
AO090003000834	SAM domain (Sterile alpha motif) protein
AO090003000840	Leucine Rich Repeat domain protein
AO090003000857	abaA protein
AO090003000868	sin3 complex subunit (Stb2)
AO090003000876	Serine peptidase, family S28
AO090003000886	RING finger domain protein
AO090003000888	Alcohol dehydrogenase, zinc-containing
AO090003000905	Endoglucanase
AO090003000907	PrnX protein
AO090003000911	F-box domain protein
AO090003000918	Integral membrane protein
AO090003000921	Ribosomal protein S7p/S5e
AO090003000933	NB-ARC domain protein
AO090003000935	FG-GAP repeat protein
AO090003000941	C2H2 transcription factor
AO090003000942	Methyltransferase
AO090003000957	Translation regulator (Cya5)
AO090003000962	C6 transcription factor (AmdR)
AO090003000967	C6 transcription factor
AO090003000970	C2H2 finger domain protein
AO090003000990	Exo-beta-1,3-glucanase
AO090003000991	C6 transcription factor (Prf)
AO090003000994	HIT domain protein
AO090003000997	TPR domain protein
AO090003000998	PTD013 protein
AO090003001009	Phosphatidylinositol phospholipase C
AO090003001014	C6 transcription factor
AO090003001016	Alfa-L-rhamnosidase
AO090003001017	BNR/Asp-box repeat domain protein
AO090003001022	Formamidopyrimidine-DNA glycosylase
AO090003001024	TIM54 protein
AO090003001030	C6 finger domain protein
AO090003001031	C6 finger domain protein
AO090003001049	Leucine Rich Repeat domain protein
AO090003001054	PHD finger domain protein (Ing1)
AO090003001082	Ubiquinol-cytochrome c reductase complex 17 kd protein
AO090003001084	Glycerol-3-phosphate acyltransferase Sct1
AO090003001122	DlpA domain protein
AO090003001129	Mating type protein (MAT1-2)
AO090003001130	Mating type protein (MAT1-2)
AO090003001138	Fatty acid oxygenase
AO090003001145	Conserved membrane protein
AO090003001186	C6 finger domain protein
AO090003001199	Homeobox transcription factor (RfeB)
AO090003001204	NAD binding Rossmann fold oxidoreductase
AO090003001208	C6 transcription factor (AmyR)
AO090003001246	C6 transcription factor
AO090003001248	Tryptophan 2,3-dioxygenase
AO090003001259	C6 transcription factor
AO090003001273	Secretory component protein shr3
AO090003001287	C6 transcription factor
AO090003001291	Alpha-L-rhamnosidase A precursor
AO090003001292	C6 transcription factor
AO090003001294	C6 finger domain protein
AO090003001295	pelA protein
AO090003001306	F-box domain protein
AO090003001313	NADH-ubiquinone oxidoreductase
AO090003001315	Extracellular lipase
AO090003001326	GPI anchored protein
AO090003001328	Aldo-keto reductase (AKR)
AO090003001342	Extracellular endoglucanase
AO090003001349	MATH and UCH domain protein
AO090003001351	MYB DNA-binding domain protein
AO090003001362	C6 transcription factor
AO090003001363	C6 transcription factor
AO090003001379	C6 transcription factor
AO090003001389	IMP-specific 5'-nucleotidase (Isn1)
AO090003001406	Glutamyl-tRNA(Gln) amidotransferase, subunit A
AO090003001408	Glycosyl hydrolase
AO090003001432	Triacylglycerol lipase
AO090003001434	Fungal specific transcription factor
AO090003001435	2-haloalkanoic acid dehalogenase
AO090003001438	FAD dependent oxidoreductase superfamily
AO090003001441	C6 transcription factor
AO090003001502	Acyltransferase
AO090003001503	Glycosyl transferase
AO090003001514	Pectin methylesterase
AO090003001529	C6 finger domain protein
AO090003001537	Conserved transmembrane protein
AO090003001543	C6 transcription factor
AO090005000029	Cutinase
AO090005000032	N amino acid permease (Mtr)
AO090005000050	Neutral amino acid permease
AO090005000064	Endo-arabinase
AO090005000067	Extracellular rhamnogalacturonase
AO090005000101	Integral peroxisomal membrane peroxin
AO090005000102	C6 transcription factor
AO090005000115	RhoGAP and Fes/CIP4 domain protein
AO090005000121	C6 transcription factor
AO090005000128	Mitochondrial ribosomal protein (DAP3)
AO090005000129	Ribosome biogenesis protein (Rrs1)
AO090005000131	Rho GTPase activator (Bem2)
AO090005000144	C6 and C2H2 transcription factor RegA
AO090005000151	Rho guanyl nucleotide exchange factor
AO090005000179	C6 transcription factor
AO090005000183	Ubiquitin conjugating enzyme
AO090005000186	Extracellular endo-polygalacturonase
AO090005000202	Dihydrodipicolinate synthetase family protein
AO090005000218	Alpha-1,2-mannosyltransferase (Mnn2)
AO090005000226	Integral membrane protein
AO090005000238	GPI anchored protein
AO090005000244	Class III chitinase
AO090005000269	Transformer-SR ribonucleoprotein
AO090005000287	MSF transporter
AO090005000293	C6 transcription factor
AO090005000294	C6 transcription factor
AO090005000298	FAD binding domain protein
AO090005000301	Quinone oxidoreductase
AO090005000304	Homeobox and C2H2 transcription factor
AO090005000307	Methyltransferase
AO090005000311	Isoamyl alcohol oxidase
AO090005000323	C6 transcription factor
AO090005000324	Glucuronyl hydrolase
AO090005000332	Yellowish-green 1
AO090005000338	Beta-lactamase
AO090005000347	Isoamyl alcohol oxidase
AO090005000355	DUF907 domain protein
AO090005000361	C4-dicarboxylate transporter/malic acid transport protein
AO090005000367	Iron-sulfur cluster-binding protein, rieske family domain protein
AO090005000371	NB-ARC domain protein
AO090005000397	Capsular associated protein
AO090005000400	C6 transcription factor
AO090005000408	TOS4 protein
AO090005000409	SUN domain protein (Uth1)
AO090005000422	Cytochrome P451
AO090005000424	APSES transcription factor (MbpA)
AO090005000427	High expression lethality protein (Hel10)
AO090005000430	Siroheme synthase
AO090005000439	AAA family ATPase
AO090005000445	29kD B ribonucleoprotein
AO090005000450	Zinc finger, C3HC4 type (RING finger) domain protein
AO090005000454	MOSC domain protein
AO090005000464	Essential ER membrane protein
AO090005000472	Pectate lyase
AO090005000483	Methyltransferase
AO090005000488	C6 transcription factor (Prf)
AO090005000503	Fungal specific transcription factor
AO090005000527	C6 transcription factor
AO090005000528	GPI anchored dioxygenase
AO090005000531	Endoglucanase
AO090005000538	Alpha-1,3-glucanase
AO090005000543	TRI7 protein
AO090005000560	Cell wall glucanase
AO090005000561	Glycosyl hydrolase
AO090005000562	Acetyltransferase, GNAT family family
AO090005000570	DUF1295 domain protein
AO090005000572	Acetyltransferase, GNAT family family
AO090005000575	OPA3 domain protein
AO090005000578	WD repeat protein
AO090005000582	Cell wall glucanase (Scw11)
AO090005000594	Integral membrane protein
AO090005000601	bZIP transcription factor
AO090005000602	bZIP transcription factor
AO090005000641	C2H2 finger domain protein
AO090005000656	Transporter
AO090005000685	Neutral amino acid permease
AO090005000694	Ureidoglycolate hydrolase
AO090005000698	Beta-xylosidase
AO090005000757	Staphylococcal nuclease domain protein
AO090005000776	C2H2 transcription factor
AO090005000778	Extensin-like protein
AO090005000786	RNA recognition motif (a.k.a. RRM, RBD, or RNP domain) protein
AO090005000790	Glucosamine-6-phosphate isomerase/6-phosphogluconolactonase
AO090005000809	Carboxylic ester hydrolase (Ppe1)
AO090005000820	Cell cycle inhibitor Nif1
AO090005000826	TPR domain protein
AO090005000828	TPR domain protein
AO090005000837	Triacylglycerol lipase
AO090005000844	Origin recognition complex subunit Orc5
AO090005000852	PaxU protein
AO090005000879	F-box domain protein
AO090005000893	SWIB/MDM2 domain protein
AO090005000897	IgE-binding protein
AO090005000898	Mutant VeA1 protein
AO090005000915	C6 transcription factor
AO090005000916	RTA1 domain protein
AO090005000918	Integral membrane protein
AO090005000927	Glycosyl hydrolase
AO090005000933	Polyketide synthase
AO090005000939	Major allergen Asp F2
AO090005000942	Acetyltransferase, GNAT family family
AO090005000949	C6 transcription factor
AO090005000957	NACHT domain protein
AO090005000959	LEA domain protein
AO090005000965	AAA family ATPase
AO090005000975	sin3-associated polypeptide, 18kD
AO090005000997	C6 transcription factor
AO090005000998	C6 transcription factor
AO090005001002	Related to tpa inducible protein
AO090005001009	PHD-finger domain protein
AO090005001021	Fatty acid elongase (Gig30)
AO090005001041	C2H2 transcription factor (BrlA)
AO090005001053	G4P04 protein
AO090005001060	Heme/steroid binding domain protein
AO090005001072	NOC2p protein
AO090005001079	Dimethylallyl tryptophan synthase
AO090005001087	C6 transcription factor
AO090005001090	Cell wall glucanase
AO090005001100	Integral membrane protein
AO090005001102	C6 transcription factor
AO090005001110	Homeobox and C2H2 transcription factor
AO090005001123	Anaphase promoting complex subunit 10 (APC10)
AO090005001126	Conserved fungal protein
AO090005001141	C6 finger domain protein
AO090005001151	DnaJ domain protein
AO090005001152	DnaJ domain protein
AO090005001153	C6 transcription factor (UaY)
AO090005001162	Homeobox and C2H2 transcription factor
AO090005001166	CUE domain protein
AO090005001179	C6 transcription factor
AO090005001187	Cytochrome P450 monooxygenase
AO090005001189	MIPC synthase subunit (SurA)
AO090005001196	Acyl-CoA thioesterase II
AO090005001203	C6 transcription factor
AO090005001215	Possible transposase
AO090005001233	Gelsolin repeat protein
AO090005001236	D-arabinono-1,4-lactone oxidase; L-galactono-gamma-lactone oxidase
AO090005001243	3'5'-cyclic nucleotide phosphodiesterase
AO090005001247	bZIP transcription factor
AO090005001266	C2H2 transcription factor
AO090005001271	AAL163Wp protein
AO090005001273	RNA recognition motif. (a.k.a. RRM, RBD, or RNP domain) protein
AO090005001274	Peptidyl-tRNA hydrolase domain protein
AO090005001282	C6 zinc cluster transcription factor
AO090005001288	RNA recognition motif. (a.k.a. RRM, RBD, or RNP domain) protein
AO090005001299	Prefoldin complex subunit
AO090005001311	Cell wall glucanase
AO090005001338	C6 transcription factor
AO090005001344	Cell wall glucanase
AO090005001346	Tubulin-specific chaperone c
AO090005001356	Transcriptional regulator ATRX related protein
AO090005001374	C6 transcription factor
AO090005001397	Protein kinase domain-containing protein
AO090005001400	Extracellular exo-polygalacturonase
AO090005001408	csh3 protein
AO090005001421	Short-chain dehydrogenase/reductase family protein
AO090005001425	Morphogenesis-related protein
AO090005001440	Sec20 family
AO090005001450	Pyruvate dehydrogenase complex dihydrolipoamide acetyltransferase
AO090005001454	NUDIX domain protein
AO090005001467	cell wall protein
AO090005001475	C6 transcription factor (OTam)
AO090005001479	PX domain protein
AO090005001483	Glycosyl transferase
AO090005001491	Glutathione S-transferase
AO090005001492	Phosphoinositide-specific phospholipase C
AO090005001493	Phosphoinositide-specific phospholipase C
AO090005001502	C2H2 transcription factor (Ace1)
AO090005001509	Allergen
AO090005001516	Heme binding protein
AO090005001526	Alpha-1,3-glucanase
AO090005001538	GPR/FUN34 family protein
AO090005001545	C6 transcription factor
AO090005001558	F-box domain protein
AO090005001570	EF hand domain protein
AO090005001585	R3H domain protein
AO090005001616	CUE domain protein
AO090005001618	Transmembrane glycoprotein
AO090005001626	Lactonohydrolase
AO090005001631	DUF431 domain protein
AO090005001634	IQ calmodulin-binding motif domain protein
AO090009000003	Helicase
AO090009000015	N amino acid transport system protein
AO090009000026	Isoflavone reductase family protein
AO090009000099	Seripauperin and TIP1 family
AO090009000110	TPR domain protein
AO090009000114	Dehydrogenase
AO090009000115	Na+/H+ exchanger family protein
AO090009000117	Cell wall glucanase
AO090009000146	Allergen
AO090009000169	MOG1 isoform A
AO090009000173	1,3-beta-glucanosyltransferase
AO090009000190	RNP domain protein
AO090009000191	PH domain protein
AO090009000194	Ubiquitin-specific protease
AO090009000203	Phosphatidylserine synthase
AO090009000205	WSC domain protein
AO090009000223	AP-3 adaptor complex subunit mu-1
AO090009000228	Aspartic endopeptidase (AP1)
AO090009000237	C6 transcription factor
AO090009000239	DUF907 domain protein
AO090009000248	Hydrolase
AO090009000255	zinc knuckle domain protein
AO090009000256	zinc knuckle domain protein
AO090009000260	Regulatory protein wetA
AO090009000265	TPR domain protein
AO090009000268	RNA polymerase II mediator complex protein (pmc2) releated protein
AO090009000273	zinc knuckle transcription factor (CnjB)
AO090009000276	C6 transcription factor (PrnA)
AO090009000286	CCCH zinc finger and SMR domain protein
AO090009000297	GATA transcription factor (LreB)
AO090009000301	Phosphoserine phosphatase
AO090009000302	tRNA (adenine-N(1)-)-methyltransferase
AO090009000304	SAM binding motif containing protein
AO090009000305	Short-chain dehydrogenase/reductase family protein
AO090009000307	Ubiquitination network signaling protein
AO090009000309	Oxidoreductase
AO090009000325	DNA repair protein rad1
AO090009000328	RGS domain protein (Rax1)
AO090009000329	COP9 signalosome subunit 7 (CsnG)
AO090009000336	C6 transcription factor
AO090009000346	GPI anchored protein
AO090009000360	C6 transcription factor
AO090009000374	Isoflavone reductase family protein
AO090009000381	Alpha/beta hydrolase
AO090009000382	Alpha/beta hydrolase
AO090009000383	Glycogenin
AO090009000390	PXA domain protein
AO090009000397	3-oxo-5-alpha-steroid 4-dehydrogenase
AO090009000401	Transcription factor SipA3
AO090009000416	Acid phosphatase
AO090009000428	Androgen receptor coactivator ARA55
AO090009000433	Toxin biosynthesis protein
AO090009000450	PHD finger domain protein
AO090009000453	Mating type protein (MAT1-2)
AO090009000457	PH domain protein
AO090009000459	bZIP transcription factor CpcA
AO090009000465	Isoflavone reductase family protein
AO090009000470	Extracellular exo-polygalacturonase
AO090009000471	Alpha-L-rhamnosidase A precursor
AO090009000475	LMBR and BAG domain protein
AO090009000515	C2H2 finger domain protein
AO090009000520	C6 transcription factor
AO090009000571	C6 transcription factor
AO090009000579	Isoamyl alcohol oxidase
AO090009000606	C6 finger domain protein
AO090009000608	Ubiquitin C-terminal hydrolase family protein
AO090009000612	C2H2 transcription factor (AmdA)
AO090009000627	Pex3p protein
AO090009000638	STE and C2H2 transcription factor (SteA)
AO090009000649	ytp1 protein
AO090009000669	Peptidyl-tRNA hydrolase
AO090009000686	1,3-beta-glucan biosynthesis protein
AO090009000687	NTP binding protein
AO090010000007	Isochorismatase family hydrolase
AO090010000026	Phytanoyl-CoA dioxygenase family protein
AO090010000030	pelA protein
AO090010000032	Glycosyl transferase, group 2 family protein domain protein
AO090010000037	C6 transcription factor
AO090010000064	Toxin biosynthesis protein
AO090010000078	Isoflavone reductase family protein
AO090010000081	CRAL/TRIO domain protein
AO090010000087	pelA protein
AO090010000096	Glycosyl hydrolase
AO090010000097	C6 transcription factor
AO090010000100	Aspergillopepsin
AO090010000102	Extracellular lipase
AO090010000103	Homocysteine S-methyltransferase
AO090010000109	Salicylate hydroxylase
AO090010000117	Short-chain dehydrogenase/reductase family protein
AO090010000118	NB-ARC domain protein
AO090010000147	C6 finger domain protein
AO090010000162	Lactonohydrolase
AO090010000192	Cell surface antigen spherulin 4
AO090010000193	Glycosyl transferase
AO090010000196	Glycosyl transferase, group 2 family protein
AO090010000198	Campothecin resistance conferring protein rcaA
AO090010000205	Ubiquitin C-terminal hydrolase L3
AO090010000206	Sodium-hydrogen antiporter
AO090010000217	UPF0183 domain protein
AO090010000221	Opsin 1 protein
AO090010000232	Isoflavone reductase family protein
AO090010000240	C6 finger domain protein
AO090010000250	F-box domain protein
AO090010000262	NACHT domain protein
AO090010000296	Cell surface metalloreductase (FreA)
AO090010000302	NACHT domain protein
AO090010000311	SNARE domain protein
AO090010000314	Cellulose 1,4-β-cellobiosidase
AO090010000315	Isoflavone reductase family protein
AO090010000320	Tannase
AO090010000321	Nucleoside-diphosphate-sugar epimerases
AO090010000322	Hydrolase, carbon-nitrogen family
AO090010000334	C6 transcription factor
AO090010000349	AMP-binding domain containing protein
AO090010000358	Phytanoyl-CoA dioxygenase family protein
AO090010000368	Isoflavone reductase family protein
AO090010000387	Extracellular protein
AO090010000413	N amino acid permease (Mtr)
AO090010000414	F-box domain protein
AO090010000426	AMP-binding domain containing protein
AO090010000445	Signal peptide protein
AO090010000449	Monooxygenase
AO090010000461	G-patch domain protein
AO090010000476	Mitochondrion biogenesis protein (She9)
AO090010000479	SH3 domain protein
AO090010000484	Rhamnogalacturonase
AO090010000490	Riboflavin aldehyde-forming enzyme
AO090010000493	Metalloproteinase
AO090010000500	MSF multidrug transporter
AO090010000503	Late sexual development protein (LsdA)
AO090010000504	pelA protein
AO090010000507	C6 finger domain protein
AO090010000517	AcetYlTransferase
AO090010000520	Neutral amino acid permease
AO090010000524	N amino acid permease (Mtr)
AO090010000542	RTA1 domain protein
AO090010000546	C6 finger domain protein
AO090010000549	Related to L-fucose permease
AO090010000551	O-methyltransferase
AO090010000556	HET domain protein
AO090010000561	Alfa-L-rhamnosidase
AO090010000563	Alanyl-tRNA synthetase
AO090010000583	PA14 domain
AO090010000586	FAD-dependent oxygenase
AO090010000587	Cytochrome P450 monooxygenase
AO090010000593	C6 transcription factor
AO090010000613	Glycan biosynthesis protein (PigL)
AO090010000615	Glycosyl transferase
AO090010000622	Glycosyl hydrolase
AO090010000633	Helicase
AO090010000640	L-amino acid oxidase LaoA
AO090010000647	RTA1 domain protein
AO090010000650	Methyltransferase
AO090010000654	1,3-beta-glucanosyltransferase
AO090010000660	Trihydroxytoluene oxygenase
AO090010000662	Fatty acid oxygenase
AO090010000706	Pectate lyase
AO090010000712	Oxidoreductase, 2OG-Fe(II) oxygenase family
AO090010000719	Cell surface receptor/MFS transporter (FLVCR)
AO090010000720	Histidinol-phosphatase
AO090010000724	Glycosyl hydrolase
AO090010000746	Glucoamylase
AO090010000753	Extracellular exo-polygalacturonase
AO090010000755	C6 transcription factor
AO090010000757	Cellobiose dehydrogenase (acceptor)
AO090010000760	AlphaN-acetylglucosamine transferase
AO090010000762	C6 transcription factor
AO090010000763	Hex2 protein
AO090010000767	Cgr1 family protein
AO090011000012	NACHT domain protein
AO090011000020	Galactose oxidase
AO090011000022	Alternative oxidase
AO090011000027	Chitosanase
AO090011000036	Elastinolytic metalloproteinase Mep
AO090011000060	N amino acid transport system protein
AO090011000063	Alpha-galactosidase
AO090011000073	C6 finger domain protein
AO090011000079	Monooxygenase
AO090011000113	Cutinase
AO090011000115	Acid phosphatase
AO090011000119	Cell wall galactomannoprotein Mp1
AO090011000139	Cation exchanger
AO090011000141	BNR/Asp-box repeat domain protein
AO090011000154	Quinone oxidoreductase
AO090011000168	RTA1 domain protein
AO090011000181	HET domain protein
AO090011000201	Cell wall integrity and Stress response Component protein
AO090011000208	Short-chain dehydrogenase/reductase family protein
AO090011000212	Low-affinity fe(ii) transport protein
AO090011000215	HLH DNA binding domain protein
AO090011000218	C6 transcription factor
AO090011000219	C6 transcription factor
AO090011000235	Tripeptidyl-peptidase (TppA)
AO090011000236	ER membrane protein
AO090011000247	Flavin containing amine oxidase
AO090011000255	Protein kinase
AO090011000300	Acid phosphatase
AO090011000301	C6 transcription factor
AO090011000310	Glutamyl-tRNA(Gln) amidotransferase, subunit A
AO090011000319	Chromosome segregation protein (Pcs1)
AO090011000321	C6 transcription factor (Ctf1A)
AO090011000322	C6 transcription factor (Ctf1A)
AO090011000324	Trans-sulfuration enzyme family protein
AO090011000327	RING finger protein (Zin)
AO090011000336	Cysteine synthase B
AO090011000349	Rhamnogalacturonase B
AO090011000353	Triacylglycerol lipase (LipA)
AO090011000362	Exo-beta-1,3-glucanase
AO090011000364	Chitin binding protein
AO090011000372	C6 transcription factor
AO090011000376	Metalloreductase
AO090011000381	Fasciclin domain family
AO090011000382	C6 finger domain protein
AO090011000412	Cytochrome P450 monooxygenase
AO090011000423	Transporter
AO090011000446	GPI anchored protein
AO090011000459	Haloacid dehalogenase-like hydrolase
AO090011000466	UbiA prenyltransferase family protein
AO090011000471	Transmembrane protein UsgS
AO090011000480	Possible transposase
AO090011000489	CUE domain protein
AO090011000512	sur7 protein
AO090011000514	Exosome complex exonuclease RRP40
AO090011000525	Protein kinase domain-containing protein
AO090011000530	Possible transposase
AO090011000541	VPS9 domain protein
AO090011000547	C6 finger domain protein
AO090011000549	Brefeldin A resistance protein
AO090011000551	Pentatricopeptide repeat protein
AO090011000553	C2H2 transcription factor (Con7)
AO090011000555	Lysophospholipase A
AO090011000578	NADH-ubiquinone oxidoreductase 299 kDa subunit
AO090011000584	C2H2 transcription factor (RfeC)
AO090011000601	C6 transcription factor
AO090011000606	SH3 domain protein
AO090011000607	DUF408 domain protein
AO090011000626	Ribosomal protein P1 beta
AO090011000629	SET and MYND domain protein
AO090011000633	vip1 protein
AO090011000665	Cutinase
AO090011000671	PB1 domain protein
AO090011000678	SNARE protein (Ufe1)
AO090011000681	Monooxygenase
AO090011000690	RING finger domain protein
AO090011000699	Alpha/beta hydrolase
AO090011000707	Mgm101 protein
AO090011000716	Signal peptide protein
AO090011000717	HVA22 domain membrane protein
AO090011000720	Universal stress protein family domain protein
AO090011000728	TPR domain protein
AO090011000743	Cytochrome P450 monooxygenase
AO090011000757	Endo-beta-1,6-glucanase
AO090011000759	Mak10 subunit, NatC N(alpha)-terminal acetyltransferase family
AO090011000770	F-box protein (Pof7)
AO090011000785	SNF2 family helicase
AO090011000786	SNF2 family helicase
AO090011000803	MSF transporter
AO090011000804	MSF transporter
AO090011000807	Dihydrofolate reductase
AO090011000837	Nuclear distribution protein NUDE (nudE)
AO090011000844	NpgA protein
AO090011000854	GTP binding protein (Bud4)
AO090011000857	Transcription factor TFIIE complex alpha subunit
AO090011000861	Peroxisomal membrane protein pex17 (peroxin-17)
AO090011000880	C6 transcription factor
AO090011000905	APSES transcription factor (StuA)
AO090011000913	Patatin-like serine hydrolase
AO090011000914	MOSC domain protein
AO090011000922	Nuclear migration protein
AO090011000932	Alcohol dehydrogenase PAN2
AO090011000944	C6 finger domain protein
AO090011000948	PX domain protein
AO090011000952	pre-mRNA splicing factor (Srp1)
AO090012000006	Endoglycoceramidase
AO090012000027	Methyltransferase
AO090012000035	C6 transcription factor (AlcR)
AO090012000058	Rhamnosidase B
AO090012000082	Isoflavone reductase family protein
AO090012000085	MFS amino acid transporter
AO090012000090	Endo-1,4-beta-glucanase
AO090012000098	N amino acid transport system protein
AO090012000101	BNR/Asp-box repeat domain protein
AO090012000104	C2H2 transcription factor
AO090012000105	C6 transcription factor
AO090012000121	Pectin lyase
AO090012000129	Possible chaperone and cysteine protease
AO090012000144	C6 transcription factor
AO090012000145	C6 transcription factor
AO090012000146	MSF transporter
AO090012000172	Vesicle mediated transport protein (Imh1)
AO090012000181	DNA-directed RNA polymerase III, 47 KD subunit
AO090012000182	C6 finger domain protein
AO090012000193	Urease accessory protein UreD
AO090012000203	3' exoribonuclease family protein
AO090012000204	Phosphatidylethanolamine N-methyltransferase
AO090012000212	Aminonitrophenyl propanediol resistance protein
AO090012000213	Aminonitrophenyl propanediol resistance protein
AO090012000216	Aminonitrophenyl propanediol resistance protein
AO090012000223	Mitotic spindle checkpoint protein (Mad2B)
AO090012000226	Methyltransferase
AO090012000227	Phytanoyl-CoA dioxygenase family protein
AO090012000230	Heterokaryon incompatibility protein (Hch)
AO090012000239	RING and TRAF-type finger domain protein
AO090012000240	SNARE domain protein
AO090012000249	Gamma-tubulin complex component GCP4
AO090012000257	Fungal specific transcription factor
AO090012000267	C6 transcription factor
AO090012000280	TPR domain protein
AO090012000283	N amino acid transport system protein
AO090012000312	ABC transporter
AO090012000350	Beta-glucanase precursor
AO090012000352	Lipase
AO090012000356	Arabinosidase
AO090012000401	PalC protein
AO090012000423	Ubiquitin conjugating enzyme
AO090012000429	Enoyl-CoA hydratase/isomerase family protein
AO090012000443	MitR protein
AO090012000451	pelA protein
AO090012000454	Chromosome segregation protein (BIR1)
AO090012000461	aos20 protein
AO090012000464	Fungal specific transcription factor
AO090012000468	DUF292 domian protein
AO090012000482	SUN domain protein (Adg3)
AO090012000493	Integral membrane protein, Mpv17/PMP22 family
AO090012000498	C2H2 transcription factor (Rpn4)
AO090012000511	Oligopeptide transporter, OPT family
AO090012000513	SH3 domain protein
AO090012000518	AMP-binding domain containing protein
AO090012000519	AMP-binding domain containing protein
AO090012000524	SET domain protein
AO090012000525	C6 transcription factor (FacB)
AO090012000535	Vegetative cell wall protein gp1
AO090012000541	Hydantoin racemase (Dcg1)
AO090012000547	DUF6 domain protein
AO090012000561	Cytochrome P452
AO090012000572	Cell division control protein 14
AO090012000580	Nucleoporin (Nup184)
AO090012000585	C2H2 transcription factor
AO090012000586	Possible dual specificity protein phosphatase 3
AO090012000610	Leucine Rich Repeat domain protein
AO090012000616	Epoxide hydrolase
AO090012000627	Gamma-tubulin complex component GCP6
AO090012000639	mak32 protein
AO090012000642	NtPRp27-like protein
AO090012000667	Proteasome component Pre5
AO090012000674	3-ketosphinganine reductase
AO090012000749	Pectin methylesterase
AO090012000753	Alpha-ketoglutarate-dependent taurine dioxygenase
AO090012000774	Integral membrane protein
AO090012000792	C6 transcription factor
AO090012000813	1,3-beta-glucanosyltransferase
AO090012000839	RTA1 domain protein
AO090012000844	Fungal specific transcription factor
AO090012000871	Diacylglycerol pyrophosphate phosphatase
AO090012000873	tRNA ligase
AO090012000876	HLH transcription factor (GlcD gamma)
AO090012000878	GPI anchored protein
AO090012000885	C6 transcription factor (Acr-2)
AO090012000894	MFS efflux transporter
AO090012000904	Actin-interacting protein (Bud6/Aip3)
AO090012000936	C6 transcription factor
AO090012000940	WD repeat protein
AO090012000941	Cellulose 1,4-β-cellobiosidase
AO090012000942	Alpha/beta hydrolase
AO090012000945	C6 transcription factor
AO090012000946	AER176Wp protein
AO090012000947	Von Willebrand and RING finger domain protein
AO090012000950	Mitochondrial small ribosomal subunit protein S4
AO090012000951	DNA repair protein Rad26
AO090012000957	Armadillo repeat protein
AO090012000959	Adenosine deaminase
AO090012000963	Related to export control protein CHS7
AO090012000987	RNA12 protein
AO090012000999	Microtubule binding protein HOOK3
AO090012001013	Peroxisomal membrane protein pex16 (peroxin-16)
AO090012001023	Mitochondrial carrier protein
AO090012001025	Metalloprotease MEP1
AO090012001027	FUN19 protein
AO090020000004	R3H and G-patch domain protein
AO090020000016	60S ribosomal protein L20
AO090020000021	Nuclear envelope pore membrane protein
AO090020000028	Spindle poison sensitivity protein
AO090020000038	Integral membrane protein
AO090020000040	Anucleate primary sterigmata (ApsB)
AO090020000043	C6 transcription factor (Fcr1)
AO090020000046	GATA transcription factor (LreA)
AO090020000049	Serum paraoxonase/arylesterase 2 related protein
AO090020000050	Zinc finger, ZZ type domain protein
AO090020000056	IFRD domain protein
AO090020000066	Glycosyl transferase family 8 domain containing protein
AO090020000072	Glyoxalase family protein family
AO090020000076	Fungal specific transcription factor
AO090020000095	GPI anchored protein
AO090020000100	SET domain containing protein
AO090020000101	SET domain containing protein
AO090020000114	Mitochondrial Intermembrane space Cysteine motif protein of 17 kDa
AO090020000115	UBX domain protein
AO090020000126	Regulatory protein leu3
AO090020000128	RNA binding protein
AO090020000137	DUF1275 domain protein
AO090020000143	pH signal transduction protein PalI
AO090020000144	Exo-beta-1,3-glucanase
AO090020000156	G-patch domain protein
AO090020000157	Methyltransferase
AO090020000162	Isoamyl alcohol oxidase
AO090020000169	Cold-shock induced protein
AO090020000170	TPR domain protein
AO090020000171	Lipase
AO090020000174	LPS glycosyltransferase
AO090020000177	Short-chain dehydrogenase/reductase family protein
AO090020000183	FAD binding domain protein
AO090020000195	Methyltransferase
AO090020000207	Class V chitinase
AO090020000211	C6 transcription factor
AO090020000212	Oxidoreductase
AO090020000225	Methyltransferase
AO090020000279	UPF0016 domain protein
AO090020000281	Integral membrane protein
AO090020000289	Glutaminase A
AO090020000290	Annexin ANXC4
AO090020000291	Septin protein
AO090020000304	RNA rocognition motif containing protein
AO090020000310	MYB DNA-binding domain protein
AO090020000323	C6 transcription factor (Gal4)
AO090020000326	Ubiquitin thiolesterase (OtuB1)
AO090020000331	Pyridoxamine phosphate oxidase
AO090020000333	sn-1,2-diacylglycerol ethanolamine- and cholinephosphotranferase
AO090020000352	HET domain protein
AO090020000356	Salicylate hydroxylase
AO090020000381	Amine oxidase, flavin-containing superfamily
AO090020000391	HET domain and ankyrin repeat protein
AO090020000396	Complex I intermediate associated protein CIA30 homolog
AO090020000404	Pectinesterase superfamily
AO090020000422	Ser/Thr protein phosphatase family
AO090020000423	LCCL domain protein
AO090020000436	Cell wall glucanase
AO090020000439	Epoxide hydrolase
AO090020000448	Splicing coactivator subunit SRm300
AO090020000451	Transposase
AO090020000471	RfeG protein
AO090020000482	WSC domain protein
AO090020000486	Transcription factor (SPT8)
AO090020000499	C6 transcription factor (Leu3)
AO090020000535	NAD-dependent 15-hydroxyprostaglandin dehydrogenase
AO090020000550	Phospholipase/Carboxylesterase superfamily
AO090020000561	Clock-controlled protein 8
AO090020000563	RNA-directed RNA polymerase
AO090020000564	Isoflavone reductase family protein
AO090020000575	Mitochondrial ribosomal protein
AO090020000583	Ankyrin repeat protein (Yar1)
AO090020000584	WW domain protein
AO090020000599	RNase III domain protein
AO090020000618	Tryptophan 2,3-dioxygenase
AO090020000636	C6 transcription factor
AO090020000660	C6 transcription factor
AO090020000661	Stress response protein (Rds1)
AO090020000675	Possible transposase
AO090020000680	UDP-glucuronosyltransferase
AO090020000691	Integral membrane protein
AO090020000692	LBP-32
AO090020000695	Neutral amino acid permease
AO090020000697	Chitosanase
AO090020000703	Dynamin GTPase
AO090023000001	Alpha-L-arabinofuranosidase
AO090023000022	NADP-dependent alcohol dehydrogenase
AO090023000028	RTA1 domain protein
AO090023000046	Related to L-fucose permease
AO090023000047	Tannase
AO090023000052	N,O-diacetyl muramidase
AO090023000053	Hydrolase
AO090023000056	Endoglucanase
AO090023000066	Methyltransferase
AO090023000073	Aphidicolan-16beta-ol synthase
AO090023000083	GPI anchored glucanase
AO090023000114	Initiation factor 2 subunit family
AO090023000120	C6 transcription factor
AO090023000156	Alpha/beta superfamily hydrolase
AO090023000158	Esterase D
AO090023000159	Endoglucanase
AO090023000160	Protein kinase
AO090023000161	Extracellular endo-polygalacturonase
AO090023000174	C6 finger domain protein
AO090023000176	O-methyltransferase
AO090023000190	Fatty acid elongase (Gig30)
AO090023000195	Tetratricopeptide repeat protein 1 (TTC1)
AO090023000199	Nucleoporin c22g709c
AO090023000202	Possible transposase
AO090023000203	XAP5 domain protein
AO090023000218	Arrestin domain protein
AO090023000229	Cullin binding protein CanA
AO090023000232	C6 transcription factor
AO090023000249	Transposase
AO090023000255	C6 transcription factor
AO090023000263	Alkaline serine protease AorO
AO090023000279	Receptor L domain protein
AO090023000280	Related to ARCA protein
AO090023000310	C6 transcription factor
AO090023000313	Noc1p protein
AO090023000318	C4-dicarboxylate transporter/malic acid transport protein
AO090023000322	PWWP domain protein
AO090023000332	Cytoskeleton assembly control protein sla1
AO090023000365	Exo-beta-1,3-glucanase
AO090023000366	Poly(A)+ RNA-binding protein
AO090023000393	Aspergillopepsin
AO090023000401	Extracellular endo-polygalacturonase
AO090023000417	RTA1 domain protein
AO090023000419	Carboxy-cis,cis-muconate cyclase muconate lactonizing enzyme
AO090023000422	Integral membrane protein
AO090023000429	NUDIX domain protein
AO090023000434	Related to nucleolar phosphoprotein (imported)
AO090023000451	GPI anchored dioxygenase
AO090023000469	Pyridoxamine phosphate oxidase family protein
AO090023000472	F-box and WD domain protein
AO090023000474	1,3-beta-glucanosyltransferase
AO090023000484	Integral membrane channel protein
AO090023000487	C6 transcription factor
AO090023000494	DENN (AEX-3) domain protein
AO090023000499	C2H2 finger domain protein (Ezf)
AO090023000506	C6 zinc cluster transcription factor
AO090023000525	Endoglucanase
AO090023000530	Apoptosis inducing factor
AO090023000532	Alpha-1,3-glucanase
AO090023000543	Demethylsterigmatocystin 6-O-methyltransferase
AO090023000565	RTA1 domain protein
AO090023000567	RTA1 domain protein
AO090023000587	C6 transcription factor
AO090023000615	Feruloyl esterase
AO090023000623	SET domain protein
AO090023000635	Diacylglycerol pyrophosphate phosphatase
AO090023000637	GPI anchored protein
AO090023000650	C2H2 transcription factor (Seb1)
AO090023000669	Telomere length regulator protein (Rif1)
AO090023000680	FAD-dependent oxygenase
AO090023000690	Oligosaccharyltransferase subunit ribophorin II
AO090023000709	mRNA capping nucleoside-triphosphatase
AO090023000733	YeeE/YedE protein family
AO090023000743	Raffinose synthase or seed imbibition protein Sip1
AO090023000787	Endo-1,4-beta-glucanase
AO090023000818	WD repeat protein
AO090023000819	MYB and HSA domain protein
AO090023000820	G-patch domain protein (Spp2)
AO090023000829	Cytoskeleton organisation protein (Dec1)
AO090023000833	Sensor histidine kinase/response regulator
AO090023000849	Leucine Rich Repeat domain protein
AO090023000851	Pentatricopeptide repeat protein
AO090023000858	cut8 protein
AO090023000864	SNARE domain protein
AO090023000865	Related to nuclear envelope protein Cut11p
AO090023000866	C2H2 finger domain protein
AO090023000891	UBX domain protein
AO090023000898	G-patch DNA repair protein (Drt111)
AO090023000901	Alpha-1,6 mannosyltransferase subunit (Mnn9)
AO090023000905	Related to sporulation-specific gene SPS2
AO090023000918	Allergen Asp F7
AO090023000937	bZIP transcription factor (MetR)
AO090023000938	Related to trfA protein (imported)
AO090023000939	RING finger domain protein (Znf1)
AO090023000943	Transposase
AO090023000945	dDENN domain protein
AO090023000946	Fungal specific transcription factor
AO090023000969	JmjC domain protein
AO090023000970	C6 transcription factor
AO090023000973	Transposase
AO090023000996	N-terminal acetyltransferase 2
AO090023001000	JmjC domain protein
AO090023001007	Thioredoxin peroxidase
AO090023001008	NADH dehydrogenase (ubiquinone) 29/21K chain precursor
AO090026000002	Dimethylallyl tryptophan synthase
AO090026000011	Norsolorinic acid reductase
AO090026000024	Sterigmatocystin biosynthesis protein stcO
AO090026000026	Demethylsterigmatocystin 6-O-methyltransferase
AO090026000029	Sterigmatocystin biosynthesis P450 monooxygenase
AO090026000054	Protein kinase
AO090026000056	Cell wall glucanase
AO090026000082	Integral membrane protein
AO090026000083	Alkaline serine protease AorO
AO090026000102	Endoglucanase
AO090026000114	Glycosyl hydrolase
AO090026000120	Extracellular exo-polygalacturonase
AO090026000125	Lactonohydrolase
AO090026000129	C6 transcription factor
AO090026000134	Kinase activator (Atg17)
AO090026000143	Fatty aldehyde dehydrogenase
AO090026000166	Mitochondrial Ribosomal Protein, Large subunit
AO090026000169	actVA 4 protein
AO090026000181	EBP domain protein
AO090026000185	SH3 domain protein
AO090026000187	Glycosyl transferase
AO090026000188	Protein phosphatase regulatory subunit (Gac1)
AO090026000190	Mitochondrial carrier protein
AO090026000192	SAP domain protein
AO090026000195	Malate dehydrogenase
AO090026000200	C2H2 finger domain protein (FlbC)
AO090026000220	Cellobiose dehydrogenase (acceptor)
AO090026000240	Monooxygenase
AO090026000250	prpd protein
AO090026000252	Extracellular rhamnogalacturonase
AO090026000257	Isoamyl alcohol oxidase
AO090026000259	CCCH zinc finger and RRM domain protein
AO090026000270	3' exoribonuclease family protein (Rrp42)
AO090026000279	C6 transcription factor
AO090026000282	Universal stress protein family domain protein
AO090026000289	GYF domain protein
AO090026000293	RING finger domain protein
AO090026000297	Suppressor of RNA polymerase b srb7
AO090026000316	MFS transporter
AO090026000327	KH domain protein
AO090026000329	Calcineurin binding protein
AO090026000338	Peroxisomal membrane anchor protein
AO090026000343	Transcription factor
AO090026000375	Feruloyl esterase
AO090026000393	Fmp21p protein
AO090026000395	Triacylglycerol lipase
AO090026000412	C6 transcription factor
AO090026000419	HLH transcription factor
AO090026000430	Papillary renal cell carcinoma-associated protein
AO090026000446	Pentatricopeptide repeat protein
AO090026000448	Phospholipase A2 (PlaA)
AO090026000455	Beta-1,6 glucan synthetase (Kre6)
AO090026000475	Protein kinase domain-containing protein
AO090026000487	Oxidoreductase
AO090026000500	BAR domain protein
AO090026000502	C6 finger domain protein
AO090026000513	Autophagy protein (Atg22)
AO090026000519	NTP binding protein
AO090026000530	Related to monocarboxylate transporter
AO090026000532	Developmental regulator FlbA
AO090026000549	DNA replication complex GINS protein (Psf2)
AO090026000558	Leucine Rich Repeat domain protein
AO090026000571	PA domain protein
AO090026000600	F-box domain protein
AO090026000601	Sugar phosphatases of the HAD superfamily
AO090026000605	SNARE complex subunit (Vam7)
AO090026000614	Fungal specific transcription factor
AO090026000618	C2H2 finger domain protein
AO090026000623	LPXTG-motif cell wall anchor domain protein
AO090026000640	Alpha/beta hydrolase
AO090026000646	Protein-ER retention receptor
AO090026000650	Nucleoside transporter
AO090026000652	MYB DNA-binding domain protein
AO090026000657	Forkhead domain protein
AO090026000662	Secretory protein SSP120
AO090026000687	MYB DNA binding protein (Tbf1)
AO090026000688	Transcription initiation factor TFIID 23 kDa subunit
AO090026000689	Ribosomal Small subunit of Mitochondria
AO090026000696	Related to ser/arg-related nuclear matrix protein
AO090026000699	APSES transcription factor
AO090026000711	Bacterial signalling protein N terminal repeat family
AO090026000713	OTU-like cysteine protease
AO090026000721	Integral membrane protein
AO090026000730	Ribonuclease P protein subunit p29
AO090026000739	C6 transcription factor
AO090026000742	C6 transcription factor (ArcA)
AO090026000765	Integral membrane protein
AO090026000766	Isoamyl alcohol oxidase
AO090026000782	C2H2 finger domain protein (Zms1)
AO090026000784	Extracellular exo-polygalacturonase
AO090026000797	HLH transcription factor (Hpa3)
AO090026000804	Endo-arabinase
AO090026000805	DUF821 domain protein
AO090026000812	Lipase
AO090026000818	Thioesterase family protein
AO090026000824	C2H2 zinc finger protein
AO090026000834	C2 domain protein
AO090026000835	ARF GTPase activator (Csx2)
AO090026000837	YT521-B-like splicing factor
AO090038000016	Pyridine nucleotide-disulphide oxidoreductase
AO090038000027	Oxidoreductase
AO090038000032	C6 transcription factor
AO090038000046	C6 transcription factor
AO090038000063	Norsolorinic acid reductase
AO090038000111	Metalloproteinase
AO090038000129	RTA1 domain protein
AO090038000131	Pectate lyase
AO090038000135	Riboflavin biosynthesis protein
AO090038000173	2-nitropropane dioxygenase
AO090038000175	Iron-sulfur cluster-binding protein, rieske family domain protein
AO090038000205	Integral membrane protein
AO090038000214	Extracellular lipase
AO090038000235	C6 transcription factor
AO090038000241	Purine nucleosidase
AO090038000247	Verprolin protein
AO090038000251	Transmembrane domain protein
AO090038000260	C6 transcription factor (QutA)
AO090038000271	Fungal specific transcription factor
AO090038000279	1,3-beta-glucanosyltransferase Bgt1
AO090038000280	Myosin class II heavy chain (MHC)
AO090038000282	RNA export mediator (Gle1)
AO090038000284	Ubiquitin conjugating enzyme
AO090038000291	Sas10/Utp3 family protein
AO090038000305	Ribosomal RNA processing protein
AO090038000321	Purine-cytosine permease
AO090038000335	Thioesterase family protein
AO090038000339	Neutral amino acid permease
AO090038000347	Origin recognition complex subunit Orc1
AO090038000353	C6 finger domain protein
AO090038000362	Nuclear localization protein
AO090038000365	Homeobox transcription factor
AO090038000367	Glycerol 3-phosphatase
AO090038000369	CBF/NF-Y family transcription factor
AO090038000377	ATP10 protein
AO090038000415	DUF907 domain protein
AO090038000428	C2H2 transcription factor
AO090038000431	HMG box protein
AO090038000434	Mitochondrial carrier protein
AO090038000441	Protein required for survival at high temperature
AO090038000456	VPS9 domain protein
AO090038000497	AAA family ATPase
AO090038000508	C6 transcription factor
AO090038000526	FAD dependent oxidoreductase
AO090038000531	Integral membrane protein
AO090038000532	C6 transcription factor
AO090038000535	MFS amino acid transporter
AO090038000542	Ankyrin repeat protein
AO090038000545	Isopenicillin-N N-acyltransferase
AO090038000552	Extracellular rhamnogalacturonase
AO090038000553	C4-dicarboxylate transporter/malic acid transport protein
AO090038000554	AT DNA binding protein
AO090038000555	C6 transcription factor
AO090038000557	C6 transcription factor
AO090038000564	PHD finger domain protein
AO090038000566	C6 transcription factor
AO090038000569	ESDC protein
AO090038000570	lipM protein
AO090038000577	Leucine Rich Repeat domain protein
AO090038000585	RNA polymerase I subunit Rpa43
AO090038000586	Membrane associated DnaJ chaperone
AO090038000604	SOM1 protein
AO090038000614	C2 domain protein
AO090038000623	mRNA processing protein (Mss51)
AO090038000625	Mitochondrial molecular chaperone (Atp12)
AO090038000626	Glycosyl transferase, group 2 family protein domain protein
AO090038000633	Heterokaryon incompatibility protein (Het-C)
AO090102000010	Pectin methylesterase
AO090102000011	Extracellular exo-polygalacturonase
AO090102000013	Feruloyl esterase
AO090102000018	Integral membrane protein
AO090102000021	Integral membrane protein
AO090102000031	Salicylate hydroxylase
AO090102000035	Glycosyl hydrolase
AO090102000044	Cell surface protein (Mas1)
AO090102000050	AAA family ATPase
AO090102000051	Demethylsterigmatocystin 6-O-methyltransferase
AO090102000059	Sulfatase domain protein
AO090102000063	N amino acid transport system protein
AO090102000081	Short-chain dehydrogenase/reductase family protein
AO090102000087	Monooxygenase
AO090102000092	Esterase
AO090102000097	Transmembrane protein
AO090102000098	C2H2 transcription factor (AmdX)
AO090102000104	Protein kinase regulator (Ste50)
AO090102000111	Integral membrane protein 25D9-6
AO090102000137	Endonuclease/exonuclease/phosphatase family protein
AO090102000139	Exo-polygalacturonase
AO090102000145	Lectin family integral membrane protein
AO090102000158	Protein phosphatase 2C
AO090102000160	Caleosin
AO090102000171	Glycosyl hydrolase
AO090102000177	Transposase
AO090102000184	RTA1 domain protein
AO090102000189	C2H2 finger domain protein
AO090102000201	Haze Protective Factor
AO090102000244	C2H2 finger domain protein
AO090102000245	Chromosome condensation protein (CrcB)
AO090102000263	Endonuclease/exonuclease/phosphatase family protein
AO090102000295	Component of the mitochondrial Tim54p-Tim22p complex
AO090102000308	Cyanamide hydratase
AO090102000309	Methyltransferase
AO090102000320	C6 transcription factor
AO090102000327	Phosphatidylserine decarboxylase family potein
AO090102000341	Endo-1,3(4)-beta-glucanase
AO090102000344	Peroxidase
AO090102000345	Alpha/beta hydrolase
AO090102000347	Hydrolase, carbon-nitrogen family
AO090102000351	Auxin Efflux Carrier superfamily
AO090102000355	ATP dependent DNA ligase domain protein
AO090102000360	Thiamine biosynthesis protein (Nmt1)
AO090102000383	Amine oxidase, flavin-containing superfamily
AO090102000387	C6 transcription factor
AO090102000390	Gamma-tubulin complex component GCP5
AO090102000414	HET domain protein
AO090102000441	NB-ARC domain protein
AO090102000477	C6 transcription factor
AO090102000482	Integral membrane protein
AO090102000484	C6 transcription factor
AO090102000487	SNARE domain protein
AO090102000488	SET translocation
AO090102000489	Nitrogen metabolite repression regulator NmrA
AO090102000497	LCCL domain protein
AO090102000503	C6 transcription factor
AO090102000513	Cytochrome P450 monooxygenase
AO090102000522	Ulp1 protease family protein
AO090102000523	Microsomal signal peptidase subunit (gp23)
AO090102000576	Transcription initiation factor TFIID subunit beta
AO090102000582	Chromatin assembly complex subunit (Rlf2)
AO090102000585	WW domain protein
AO090102000590	Spindle pole body associated protein SnaD
AO090102000591	Class III chitinase
AO090102000592	Alkaline phosphatase family protein
AO090102000597	bZIP transcription factor (HapX)
AO090102000605	DNA damage repair protein (Rad9)
AO090102000616	Spindle pole protein (Nnf1)
AO090102000623	HLH transcription factor (PalcA)
AO090102000634	Long-chain-fatty-acid--CoA ligase
AO090102000635	WW domain protein
AO090102000636	WD repeat protein
AO090102000647	Cytokinesis regulator (Byr4)
AO090102000652	Nucleolar RNAse III
AO090103000003	RING finger domain protein
AO090103000009	C6 finger domain protein
AO090103000016	LMBR1 domain protein
AO090103000018	Acid phosphatase
AO090103000027	C6 transcription factor
AO090103000035	G-patch domain protein
AO090103000040	Pentatricopeptide repeat protein
AO090103000046	C2H2 finger domain protein
AO090103000047	C2H2 finger domain protein
AO090103000053	CCCH zinc finger protein
AO090103000056	GPI anchored protein
AO090103000066	Seripauperin and TIP1 family
AO090103000074	Tannase
AO090103000081	MFS monocarboxylate transporter
AO090103000087	Endoglucanase
AO090103000088	Glycosyl hydrolase
AO090103000109	Glycosyl hydrolase
AO090103000131	C6 finger domain protein
AO090103000133	Cyanamide hydratase
AO090103000152	Capsular associated protein
AO090103000161	Protein kinase
AO090103000172	Lipase
AO090103000202	NB-ARC domain protein
AO090103000213	GPI anchored dioxygenase
AO090103000232	Diacylglycerol pyrophosphate phosphatase
AO090103000248	MFS transporter
AO090103000275	C6 transcription factor
AO090103000334	Methyltransferase
AO090103000335	TPR domain protein
AO090103000377	C6 finger domain protein
AO090103000384	CFEM domain protein
AO090103000417	Trehalose synthase
AO090103000436	3-hydroxyacyl-CoA dehydrogenase
AO090103000440	C6 transcription factor
AO090103000463	pelA protein
AO090103000482	Integral membrane protein
AO090103000485	Glutathione S-transferase
AO090103000492	4-hydroxyphenylpyruvate dioxygenase
AO090113000037	Glutathione S-transferase
AO090113000039	Pectin methylesterase
AO090113000054	Cellobiose dehydrogenase (acceptor)
AO090113000059	Beta-glucanase precursor
AO090113000091	Alpha-1,3-glucanase
AO090113000114	HIT finger domain protein
AO090113000118	Endo-1,3(4)-beta-glucanase
AO090113000128	Chitin synthase D
AO090113000130	Mannosylphosphate transferase (Mnn4)
AO090113000141	C6 transcription factor
AO090113000149	Alfa-L-rhamnosidase
AO090113000155	Esterase
AO090113000174	Monooxygenase
AO090113000175	Integral membrane protein
AO090113000177	Cytochrome P453
AO090113000178	NPP1 domain protein
AO090113000184	Peroxisomal biogenesis factor (PEX11)
AO090120000005	Aspergillopepsin
AO090120000006	Allergen
AO090120000026	Endo-1,4-beta-xylanase
AO090120000033	SMC5-6 complex subunit Nse1
AO090120000037	Oxidoreductase, zinc-binding dehydrogenase family superfamily
AO090120000093	Integral membrane protein
AO090120000101	3' exoribonuclease family protein
AO090120000103	Acetyltransferase, GNAT family family
AO090120000104	Transcriptional activator (PtaC)
AO090120000126	Thioesterase family protein
AO090120000127	MFS trichothecene efflux pump
AO090120000155	C2H2 finger domain protein
AO090120000164	Triacylglycerol lipase
AO090120000174	GPI anchored protein
AO090120000182	C6 finger domain protein
AO090120000192	Alpha-1,3-glucanase
AO090120000197	Transposase
AO090120000208	Alpha-1,6-mannosyltransferase subunit (Och1)
AO090120000216	Cell polarity protein
AO090120000219	SH3 domain protein
AO090120000240	C6 transcription factor (Leu3)
AO090120000243	F-box domain protein
AO090120000248	Histone deacetylase RpdA
AO090120000251	Polarized growth protein (Boi2)
AO090120000260	Glycosyl hydrolase
AO090120000279	Cell wall glucanase (Utr2)
AO090120000300	Rho guanyl nucleotide exchange factor
AO090120000301	PP-loop family family
AO090120000303	DUF985 domain protein
AO090120000317	MFS efflux transporter
AO090120000331	PH domain protein
AO090120000340	MYND domain protein (SamB)
AO090120000343	Post-transcriptional regulation nuclease (Mkt1)
AO090120000365	Cell cycle control protein (Cwf23)
AO090120000372	Short-chain dehydrogenase/reductase family protein
AO090120000374	Stress response protein (Rds1)
AO090120000377	Conserved transmembrane protein
AO090120000388	CorA family metal ion transporter
AO090120000392	UPF0052 domain protein
AO090120000398	GATA transcription factor (Ams2)
AO090120000402	Microfibrillar protein
AO090120000418	bZIP transcription factor (Atf21)
AO090120000428	DUF1275 domain protein
AO090120000434	Alpha-1,2-mannosyltransferase (Mnn2)
AO090120000447	Short-chain dehydrogenase/reductase family protein
AO090120000463	MFS monocarboxylic acid transporter
AO090120000469	PalH protein
AO090120000471	Cell surface antigen spherulin 4
AO090120000476	C6 transcription factor
AO090120000494	Mitochondrial protein
AO090124000008	Cytoplasmic thioredoxin reductase
AO090124000009	Extracellular rhamnogalacturonase
AO090124000013	GYF domain protein
AO090124000037	High-affinity iron permease CaFTR2
AO090124000046	2,3-diketo-5-methylthio-1-phosphopentane phosphatase
AO090124000048	Endoglucanase
AO090124000073	SNF7 family protein (Fti1)
AO090124000074	bZIP transcription factor (HacA)
AO090138000004	Endo-1,4-beta-glucanase
AO090138000035	Fungal specific transcription factor domain containing protein
AO090138000053	Methyltransferase
AO090138000063	Fungal specific transcription factor
AO090138000065	Protein kinase
AO090138000076	RTA1 domain protein
AO090138000077	RTA1 domain protein
AO090138000080	Ankyrin repeat protein
AO090138000086	C6 transcription factor
AO090138000087	Glucuronyl hydrolase
AO090138000093	N amino acid transport system protein
AO090138000098	C4-dicarboxylate transporter/malic acid transport protein
AO090138000110	RTA1 domain protein
AO090138000113	Short-chain dehydrogenase/reductase family protein
AO090138000119	Rhamnogalacturonase
AO090138000160	Elastinolytic metalloproteinase Mep
AO090138000172	Alpha-1,3-glucanase
AO090138000190	Repetitive region/Mature chain
AO090138000199	Acetate transporter
AO090138000204	pelA protein
AO090166000022	Similar to cell surface flocculin Muc1p
AO090166000044	NACHT domain protein
AO090166000045	Transposase
AO090166000052	Zn2+ dependent hydrolase
AO090166000069	Cytochrome P454
AO090166000077	RTA1 domain protein
AO090166000094	Phenylacetaldoxime dehydratase, truncation
AO090166000101	abaA protein
AO090166000107	N amino acid permease (Mtr)
AO090206000013	Riboflavin biosynthesis protein
AO090206000017	F-box domain protein
AO090206000025	Ubiquitin fusion degradation protein (Ufd1)
AO090206000033	GTP binding protein
AO090206000038	C4-dicarboxylate transporter/malic acid transport protein
AO090206000041	F-box domain protein
AO090206000042	Transcription factor (Supressor gene) for FLocculation
AO090206000060	Homeobox transcription factor
AO090206000105	Histidinol-phosphatase
AO090308000017	Phosphoserine phosphatase
AO090308000019	MFS transporter
AO090308000021	Galactose oxidase
AO090663000005	NB-ARC domain protein
AO090663000006	MYB DNA-binding domain protein
AO090701000007	mei2 protein
AO090701000036	C6 transcription factor
AO090701000040	Cytochrome c mitochondrial import factor (Cyc2)
AO090701000049	Sucrose cleavage family protein
AO090701000051	ppg3 protein
AO090701000056	HATPase_c domain protein
AO090701000058	RNA polymerase II transcription mediator complex subunit
AO090701000061	Vacuolar Protein Sorting
AO090701000067	Pet127 protein
AO090701000073	MIPC synthase subunit (SurA)
AO090701000099	Alpha-1,2-mannosyltransferase (Mnn2)
AO090701000104	DUF1183 domain protein
AO090701000106	Maintaining mitochondrial morphology protein MMM1
AO090701000146	Fructose symporter
AO090701000151	GAS2 domain protein
AO090701000157	F-box domain protein
AO090701000162	MFS transporter
AO090701000174	Cytosine methyltransferase
AO090701000188	Filamentation protein (Rhf1)
AO090701000202	Methyltransferase
AO090701000204	Related to L-fucose permease
AO090701000217	C6 transcription factor
AO090701000230	COP9 signalosome subunit 6 (CsnF)
AO090701000232	SAP domain protein
AO090701000233	Carboxyphosphonoenolpyruvate phosphonomutase
AO090701000269	Integral membrane protein
AO090701000283	HPP family protein
AO090701000314	Beta-N-hexosaminidase
AO090701000315	GDSL lipase/acylhydrolase family protein
AO090701000317	DUF1275 domain protein
AO090701000325	Chromate ion transporter
AO090701000336	FAD-dependent oxygenase
AO090701000356	LIM domain protein
AO090701000376	GPI-anchor biosynthesis protein (Pig-F)
AO090701000382	GPI anchored protein
AO090701000389	1,3-beta-glucanosyltransferase Gel2
AO090701000405	EF-hand domain protein
AO090701000445	LEA domain protein
AO090701000466	RTA1 domain protein
AO090701000469	Cytochrome P455
AO090701000471	Similar to cell surface flocculin Muc1p
AO090701000480	C4-dicarboxylate transporter/malic acid transport protein
AO090701000494	Short chain dehydrogenase
AO090701000528	Demethylsterigmatocystin 6-O-methyltransferase
AO090701000535	GPI anchored protein
AO090701000547	Integral membrane protein
AO090701000548	Neutral amino acid permease
AO090701000572	Glycosyl transferase family 8 protein
AO090701000602	Toxin biosynthesis protein
AO090701000612	Kinesin family protein
AO090701000613	Retrograde regulation protein 2
AO090701000634	Amidase family
AO090701000644	Extracellular triacylglycerol lipase
AO090701000677	Nuclear migration protein (ApsA)
AO090701000683	Tetracycline-efflux transporter
AO090701000684	Pentatricopeptide repeat protein
AO090701000693	Decapping enzyme Dcp1
AO090701000699	A-pheromone receptor (PreA)
AO090701000717	Cellulase CelA
AO090701000733	Cyclin domain protein
AO090701000742	DNA damage-responsive protein
AO090701000749	HAD superfamily hydrolase
AO090701000752	Neutral amino acid permease
AO090701000754	RNA and export factor binding protein 2-I
AO090701000763	SHO1 protein
AO090701000772	Ankyrin repeat protein
AO090701000774	Monooxygenase
AO090701000776	C6 transcription factor
AO090701000784	MSF1 domain protein
AO090701000799	Integral peroxisomal membrane peroxin
AO090701000800	Phosphatidylserine decarboxylase family protein
AO090701000814	Alpha-1,6 mannosyltransferase subunit (Mnn9)
AO090701000835	Glycerol-3-phosphate acyltransferase Sct1
AO090701000846	Quinone oxidoreductase
AO090701000847	Isoamyl alcohol oxidase
AO090701000859	Tyrosinase
AO090701000884	Esterase D
AO090701000885	Glycosyl hydrolase
AO090701000900	Esterase

## Sheet: Suppl_Table_4_and_5
Suppl. Table 4 - Evaluation of gene discovery and validation by different criteria
Estimated suitable cut-off	Evaluation of gene discovery and validation
EST Length < 300 bps	Unidentified (too short EST sequence)
EST Length >= 300 bps, Blast score >= 100 (bits) and Homolog	Strongly validated gene
EST Length >= 300 bps, Blast score < 100 (bits) and Homolog	Weakly validated gene
EST Length >= 500 bps, Bit score < 50 (bits) and Dissimilar	Newly predicted gene
Suppl. Table 5 - Key online sequence databases and bioinformatics software for genome annotation process
Databases	Descriptions	References
Genbank (dbEST)	Assembled EST sequences of A. oryzae under accession number (EY424375-433412)	-
TIGR	EST sequences of A. flavus	[1]
Broad Institute	Protein sequences of A. nidulans	[2]
SGD	Protein sequences of S. cerevisiae	[3]
Sanger	Protein sequences of A. fumigatus	[4]
Dogan	Genome, gene and protein sequences of A. oryzae	[5]
Pfam	Protein family searching	[6]
COG	Protein family searching	[7]
NR	Non-redundant protein sequences (Version nr.gz, 1.29 GB)	[8]
Software
BLASTX	Protein-nucleotide sequence alignment tool (Version 2.2.6)	[9]
BLASTN	Nucleotide-nucleotide sequence alignment tool (Version 2.2.6)	[9]
BLASTP	Protein-protein sequence alignment tool (Version 2.2.6)	[9]
HMMER	Generator of HMM model from biological sequences (Version hmmer-2.3.2.tar.gz)	[10]
PSI-BLAST	Protein-nucleotide sequence alignment by specific searching based a position specific scoring matrix (Version 2.2.6)	[11]
References
[1] Aspergillus flavus Gene Index [http://compbio.dfci.harvard.edu/tgi/cgi-bin/tgi/gimain.pl?gudb=a_flavus].
[2] Aspergillus nidulans genome database.[www.broad.mit.edu/annotation/genome/aspergillus_nidulans]
[3] Saccharomyces genome database.[http://www.yeastgenome.org/index.shtml].
[4] Aspergillus fumigatus genome database.[http://www.sanger.ac.uk/Projects/A_fumigatus/].
[5] Aspergillus oryzae genome database.[http://www.bio.nite.go.jp/dogan/MicroTop?GENOME_ID=ao]
[6] Pfam database.[http://www.sanger.ac.uk/Software/Pfam].
[7] COG database.[www.ncbi.nih.gov/COG]
[8] Non-redundant protein database.[ftp://ftp.ncbi.nih.gov/blast/db/FASTA].
[9] Altschul SF, Gish W, Miller W, Myers EW, Lipman DJ: Basic Local Alignment Search Tool. Journal of Molecular Biology 1990, 215:403-410.
[10] Eddy SR: Profile hidden Markov models. Bioinformatics 1998, 14:755-763.
[11] Altschul S, Madden T, Schaffer A, Zhang JH, Zhang Z, Miller W, Lipman D: Gapped BLAST and PSI-BLAST: A new generation of protein database search programs. Faseb Journal 1998, 12:A1326-A1326.
